# Supplementary material for: Sex Modifies Metabolic Pathways Associated with Lipids in Untargeted Metabolomics: The Coronary Artery Risk Development in Young Adults (CARDIA) Study, 2005–2006
Source: Metabolites. 2025 Nov 8;15(11):730. doi: 10.3390/metabo15110730 (PMC12654688; doi:10.3390/metabo15110730)
Supplement: Supplementary file 1 [file metabolites-15-00730-s001.zip]

Archive with 7 entries (7 files):
- Metabolites_3670261_SuppTable S3_metabolic pathway analysis_linear regression models.xlsx
- Metabolites_3670261_SuppTable S4_metabolic pathway analysis_linear regression models_men and menopausal status.xlsx
- Metabolites_3670261_SuppTable S5_metabolic pathway analysis_OPLS-R_unstratified and stratified_fully adjusted models.xlsx
- Metabolites_3670261_SuppTable S6_FDRvalues.xlsx
- Metabolites_3670261_SuppTable S7_VIPscores.xlsx
- Metabolites_3670261_SuppTable S8_exclude_missing.xlsx
- Supplemental Tables_Figures_Methods.pdf
