# Supplementary material for: Sex Modifies Metabolic Pathways Associated with Lipids in Untargeted Metabolomics: The Coronary Artery Risk Development in Young Adults (CARDIA) Study, 2005–2006
Source: Metabolites. 2025 Nov 8;15(11):730. doi: 10.3390/metabo15110730 (PMC12654688; doi:10.3390/metabo15110730)
Supplement: Supplementary file 1 [file metabolites-15-00730-s001.zip › Metabolites_3670261_SuppTable S3_metabolic pathway analysis_linear regression models.xlsx]

## Sheet: a) Total cholesterol
Article title: Sex modifies metabolic pathways associated with lipids in untargeted metabolomics: The Coronary Artery Risk Development in Young Adults (CARDIA) Study, 2005-2006
Journal name: Metabolomics
Authors: Autumn G. Hullings, Annie Green Howard, Katie A. Meyer, Christy L. Avery, Kari E. North, Sachin Mhatre, Wei Sha, Yuanyuan Li, Blake R. Rushing, Susan Sumner, Xiuxia Du, Cora E. Lewis, Penny Gordon-Larsen
Corresponding author: Autumn G. Hullings, Department of Nutrition, Gillings School of Global Public Health, University of North Carolina at Chapel Hill, Chapel Hill, NC, USA (email: hullau01@email.unc.edu)
Supplemental Table 3a. Metabolic pathways identified from 7,522 metabolite peaks associated with cholesterol with differential metabolic activity by sex in the Coronary Artery Risk Development in Young Adults Study, 2005–2006 (N = 2,169)
	MODEL 1 - Basic Demographic (1)						MODEL 2 - Lifestyle (2)						MODEL 3 - Clinical (3)						MODEL 4 - Fully Adjusted (4)						MODEL 5 - Sensitivity (5)
METABOLIC PATHWAY	Pathway Total (6)	Pathway Hits (7)	Significant Hits (8)	Expected Hits	FET (9)	Gamma (10)	Pathway Total (6)	Pathway Hits (7)	Significant Hits (8)	Expected Hits	FET (9)	Gamma (10)	Pathway Total (6)	Pathway Hits (7)	Significant Hits (8)	Expected Hits	FET (9)	Gamma (10)	Pathway Total (6)	Pathway Hits (7)	Significant Hits (8)	Expected Hits	FET (9)	Gamma (10)	Pathway Total (6)	Pathway Hits (7)	Significant Hits (8)	Expected Hits	FET (9)	Gamma (10)
Alanine, aspartate and glutamate metabolism	28	24	9	3.52	0.10644	0.014584	28	24	10	3.3244	0.031564	0.010095	28	24	10	3.1644	0.022623	0.0091334	28	24	10	3.2	0.024418	0.0089621	28	24	13	3.8756	0.0038211	0.0089669
Amino sugar and nucleotide sugar metabolism	42	25	5	5.28	0.77363	0.14797	42	25	4	4.9867	0.86734	0.21608	42	25	4	4.7467	0.83747	0.18887	42	25	3	4.8	0.94256	0.31005	42	25	6	5.8133	0.70719	0.11702
Arachidonic acid metabolism	44	39	1	5.5314	0.99999	1	44	39	1	5.2241	0.99997	1	44	39	1	4.9727	0.99995	1	44	39	1	5.0286	0.99996	1	44	39	3	6.0902	0.99956	0.65775
Arginine and proline metabolism	36	28	4	4.5257	0.94136	0.29991	36	28	5	4.2743	0.81485	0.16897	36	28	4	4.0686	0.89769	0.23765	36	28	4	4.1143	0.90301	0.2404	36	28	6	4.9829	0.81149	0.16423
Arginine biosynthesis	14	11	7	1.76	0.0063643	0.0091354	14	11	7	1.6622	0.0044981	0.0087825	14	11	7	1.5822	0.0033221	0.0082231	14	11	7	1.6	0.0035592	0.0080048	14	11	7	1.9378	0.011292	0.0097943
Ascorbate and aldarate metabolism	NA	NA	NA	NA	NA	NA	NA	NA	NA	NA	NA	NA	9	6	1	1.0171	0.7765	1	9	6	1	1.0286	0.78074	1	9	6	3	1.2457	0.20127	0.035022
beta-Alanine metabolism	21	12	4	2.64	0.33535	0.04415	21	12	4	2.4933	0.29378	0.037978	21	12	4	2.3733	0.26082	0.032449	21	12	4	2.4	0.26805	0.0326	21	12	5	2.9067	0.19964	0.025999
Biosynthesis of unsaturated fatty acids	36	10	1	4.5257	0.94094	1	36	10	1	4.2743	0.92929	1	36	10	1	4.0686	0.91827	1	36	10	1	4.1143	0.92084	1	36	10	3	4.9829	0.53371	0.094563
Biotin metabolism	10	3	1	1.2571	0.57024	1	10	3	1	1.1873	0.54652	1	10	3	1	1.1302	0.52649	1	10	3	1	1.1429	0.53099	1	10	3	1	1.3841	0.6112	1
Butanoate metabolism	15	10	1	1.8857	0.94094	1	15	10	1	1.781	0.92929	1	15	10	1	1.6952	0.91827	1	15	10	1	1.7143	0.92084	1	15	10	1	2.0762	0.95779	1
Caffeine metabolism	10	10	1	1.2571	0.94094	1	10	10	1	1.1873	0.92929	1	10	10	1	1.1302	0.91827	1	10	10	1	1.1429	0.92084	1	10	10	2	1.3841	0.79943	0.23043
Citrate cycle (TCA cycle)	20	11	4	2.5143	0.27222	0.035987	20	11	5	2.3746	0.085604	0.015287	20	11	5	2.2603	0.071258	0.013496	20	11	5	2.2857	0.074306	0.013363	20	11	7	2.7683	0.011292	0.0097943
Cysteine and methionine metabolism	33	21	6	4.1486	0.41211	0.046888	33	21	6	3.9181	0.35404	0.03855	33	21	6	3.7295	0.30772	0.03173	33	21	6	3.7714	0.31788	0.03214	33	21	6	4.5676	0.51801	0.066529
D-Amino acid metabolism	15	15	4	1.8857	0.52174	0.076609	15	15	4	1.781	0.47097	0.065436	15	15	4	1.6952	0.42869	0.055488	15	15	4	1.7143	0.43812	0.056079	15	15	4	2.0762	0.60956	0.10116
Drug metabolism - cytochrome P450	55	40	4	6.9143	0.99517	0.50204	55	40	4	6.5302	0.9918	0.46584	55	40	2	6.2159	0.99953	0.66203	55	40	2	6.2857	0.99958	0.66316	55	40	5	7.6127	0.99312	0.47444
Drug metabolism - other enzymes	39	18	8	4.9029	0.049237	0.011613	39	18	8	4.6305	0.035832	0.010607	39	18	7	4.4076	0.078049	0.012683	39	18	7	4.4571	0.082164	0.012591	39	18	8	5.3981	0.081987	0.013951
Fatty acid biosynthesis	47	4	1	5.9086	0.67594	1	47	4	1	5.5803	0.65187	1	47	4	1	5.3117	0.63119	1	47	4	1	5.3714	0.63586	1	47	4	1	6.5054	0.71649	1
Fatty acid degradation	39	8	1	4.9029	0.89567	1	39	8	1	4.6305	0.87953	1	39	8	1	4.4076	0.86475	1	39	8	1	4.4571	0.86816	1	NA	NA	NA	NA	NA	NA
Fatty acid elongation	39	6	1	4.9029	0.81597	1	39	6	1	4.6305	0.79505	1	39	6	1	4.4076	0.7765	1	39	6	1	4.4571	0.78074	1	NA	NA	NA	NA	NA	NA
Folate biosynthesis	27	12	3	3.3943	0.59521	0.10781	27	12	2	3.2057	0.80614	0.22815	27	12	2	3.0514	0.78049	0.20785	27	12	2	3.0857	0.78641	0.20858	27	12	4	3.7371	0.41306	0.057915
Fructose and mannose metabolism	20	18	2	2.5143	0.95821	0.38514	20	18	1	2.3746	0.99174	1	20	18	1	2.2603	0.98926	1	20	18	1	2.2857	0.98986	1	20	18	1	2.7683	0.99676	1
Galactose metabolism	27	22	1	3.3943	0.99812	1	NA	NA	NA	NA	NA	NA	NA	NA	NA	NA	NA	NA	NA	NA	NA	NA	NA	NA	27	22	2	3.7371	0.99162	0.51776
Glutathione metabolism	28	9	1	3.52	0.92149	1	28	9	2	3.3244	0.65425	0.15763	28	9	1	3.1644	0.89484	1	28	9	2	3.2	0.63085	0.14278	28	9	1	3.8756	0.94196	1
Glycerolipid metabolism	NA	NA	NA	NA	NA	NA	NA	NA	NA	NA	NA	NA	NA	NA	NA	NA	NA	NA	NA	NA	NA	NA	NA	NA	16	6	1	2.2146	0.84946	1
Glycerophospholipid metabolism	36	9	1	4.5257	0.92149	1	36	9	1	4.2743	0.90769	1	36	9	1	4.0686	0.89484	1	36	9	1	4.1143	0.89783	1	36	9	1	4.9829	0.94196	1
Glycine, serine and threonine metabolism	33	22	4	4.1486	0.82813	0.18864	33	22	4	3.9181	0.78798	0.16478	33	22	3	3.7295	0.89569	0.25377	33	22	3	3.7714	0.90044	0.25578	33	22	3	4.5676	0.96167	0.3646
Glycolysis / Gluconeogenesis	26	14	2	3.2686	0.89376	0.29516	26	14	1	3.087	0.97576	1	26	14	1	2.9384	0.97028	1	26	14	1	2.9714	0.97159	1	26	14	3	3.5987	0.77453	0.18021
Glyoxylate and dicarboxylate metabolism	32	16	3	4.0229	0.79298	0.18537	32	16	4	3.7994	0.52699	0.076906	32	16	4	3.6165	0.48334	0.065241	32	16	4	3.6571	0.49314	0.066012	32	16	6	4.4292	0.24346	0.028208
Histidine metabolism	16	12	5	2.0114	0.14597	0.020377	16	12	5	1.8997	0.12011	0.017892	16	12	5	1.8083	0.10101	0.015594	16	12	5	1.8286	0.1051	0.015503	16	12	5	2.2146	0.19964	0.025999
Inositol phosphate metabolism	30	14	1	3.7714	0.98117	1	NA	NA	NA	NA	NA	NA	30	14	1	3.3905	0.97028	1	30	14	1	3.4286	0.97159	1	30	14	3	4.1524	0.77453	0.18021
Linoleic acid metabolism	5	4	2	0.62857	0.25312	0.058184	5	4	2	0.59365	0.2305	0.053156	5	4	2	0.56508	0.21238	0.047774	5	4	2	0.57143	0.21638	0.047593	5	4	1	0.69206	0.71649	1
Lipoic acid metabolism	28	6	2	3.52	0.45461	0.099702	28	6	2	3.3244	0.42176	0.090846	28	6	2	3.1644	0.39457	0.081535	28	6	2	3.2	0.40063	0.08157	28	6	2	3.8756	0.51287	0.11838
Lysine degradation	30	15	5	3.7714	0.29611	0.034991	30	15	5	3.5619	0.2525	0.029676	30	15	5	3.3905	0.21865	0.025093	30	15	5	3.4286	0.22601	0.025215	30	15	5	4.1524	0.37984	0.047238
Mannose type O-glycan biosynthesis	17	1	1	2.1371	0.24505	1	17	1	1	2.0184	0.23144	1	17	1	1	1.9213	0.2203	1	17	1	1	1.9429	0.22277	1	17	1	1	2.353	0.2698	1
Metabolism of xenobiotics by cytochrome P450	68	37	1	8.5486	0.99998	1	68	37	2	8.0737	0.99942	0.66028	68	37	1	7.6851	0.99992	1	68	37	2	7.7714	0.99914	0.62987	68	37	3	9.4121	0.99924	0.63093
N-Glycan biosynthesis	41	4	1	5.1543	0.67594	1	NA	NA	NA	NA	NA	NA	NA	NA	NA	NA	NA	NA	NA	NA	NA	NA	NA	NA	NA	NA	NA	NA	NA	NA
Nicotinate and nicotinamide metabolism	15	10	4	1.8857	0.21154	0.029124	15	10	4	1.781	0.18124	0.025464	15	10	4	1.6952	0.15799	0.022076	15	10	4	1.7143	0.16303	0.022038	15	10	1	2.0762	0.95779	1
One carbon pool by folate	9	2	1	1.1314	0.43028	1	9	2	1	1.0686	0.40953	1	9	2	1	1.0171	0.39228	1	9	2	1	1.0286	0.39613	1	NA	NA	NA	NA	NA	NA
Pantothenate and CoA biosynthesis	20	11	4	2.5143	0.27222	0.035987	20	11	4	2.3746	0.23589	0.031168	20	11	4	2.2603	0.20755	0.026797	20	11	4	2.2857	0.21373	0.026843	20	11	4	2.7683	0.34192	0.046729
Pentose and glucuronate interconversions	19	15	3	2.3886	0.75278	0.16505	19	15	2	2.2559	0.89582	0.29686	19	15	3	2.1473	0.67634	0.12872	19	15	3	2.1714	0.68459	0.12987	19	15	4	2.6298	0.60956	0.10116
Pentose phosphate pathway	23	22	7	2.8914	0.27949	0.029142	23	22	4	2.7308	0.78798	0.16478	23	22	4	2.5994	0.75045	0.14229	23	22	4	2.6286	0.75916	0.14422	23	22	5	3.1835	0.7513	0.14151
Phenylalanine metabolism	NA	NA	NA	NA	NA	NA	NA	NA	NA	NA	NA	NA	NA	NA	NA	NA	NA	NA	NA	NA	NA	NA	NA	NA	8	8	1	1.1073	0.92021	1
Phenylalanine, tyrosine and tryptophan biosynthesis	NA	NA	NA	NA	NA	NA	NA	NA	NA	NA	NA	NA	NA	NA	NA	NA	NA	NA	NA	NA	NA	NA	NA	NA	4	4	1	0.55365	0.71649	1
Porphyrin metabolism	31	13	2	3.8971	0.86702	0.27121	31	13	2	3.6806	0.84176	0.25143	31	13	2	3.5035	0.81834	0.2297	31	13	3	3.5429	0.58092	0.097844	31	13	2	4.2908	0.90447	0.31257
Primary bile acid biosynthesis	46	32	21	5.7829	5.7957e-07	0.008474	46	32	22	5.4616	2.6133e-08	0.0082929	46	32	20	5.1987	5.3308e-07	0.0078583	46	32	21	5.2571	9.444e-08	0.0076277	46	32	17	6.367	0.001224	0.0087823
Propanoate metabolism	22	10	1	2.7657	0.94094	1	22	10	1	2.6121	0.92929	1	22	10	1	2.4863	0.91827	1	22	10	1	2.5143	0.92084	1	22	10	2	3.0451	0.79943	0.23043
Purine metabolism	70	37	5	8.8	0.96998	0.35004	70	37	4	8.3111	0.98502	0.42001	70	37	3	7.9111	0.99437	0.49975	70	37	3	8	0.99488	0.50206	70	37	2	9.6889	0.9999	0.73716
Pyrimidine metabolism	39	30	10	4.9029	0.17487	0.018424	39	30	10	4.6305	0.13098	0.015379	39	30	10	4.4076	0.10051	0.012975	39	30	10	4.4571	0.10685	0.012965	39	30	12	5.3981	0.080098	0.012881
Pyruvate metabolism	23	11	2	2.8914	0.79442	0.22201	23	11	3	2.7308	0.48665	0.079689	23	11	2	2.5994	0.73596	0.1859	23	11	2	2.6286	0.74229	0.18654	23	11	4	3.1835	0.34192	0.046729
Retinol metabolism	17	16	1	2.1371	0.9894	1	17	16	1	2.0184	0.98584	1	17	16	1	1.9213	0.98212	1	17	16	1	1.9429	0.98302	1	NA	NA	NA	NA	NA	NA
Selenocompound metabolism	20	4	1	2.5143	0.67594	1	20	4	1	2.3746	0.65187	1	20	4	1	2.2603	0.63119	1	20	4	1	2.2857	0.63586	1	20	4	1	2.7683	0.71649	1
Starch and sucrose metabolism	18	11	1	2.2629	0.9556	1	NA	NA	NA	NA	NA	NA	NA	NA	NA	NA	NA	NA	NA	NA	NA	NA	NA	NA	18	11	1	2.4914	0.96932	1
Steroid biosynthesis	41	31	5	5.1543	0.91181	0.2476	41	31	5	4.8679	0.88075	0.21595	41	31	5	4.6337	0.84935	0.18602	41	31	5	4.6857	0.85683	0.18902	41	31	4	5.6749	0.98389	0.42083
Steroid hormone biosynthesis	87	85	11	10.937	0.99823	0.52936	87	85	11	10.33	0.99572	0.47273	87	85	11	9.8324	0.99153	0.41565	87	85	11	9.9429	0.9927	0.42292	87	85	14	12.042	0.99444	0.4538
Taurine and hypotaurine metabolism	8	3	1	1.0057	0.57024	1	8	3	1	0.94984	0.54652	1	8	3	1	0.90413	0.52649	1	8	3	1	0.91429	0.53099	1	8	3	1	1.1073	0.6112	1
Terpenoid backbone biosynthesis	18	8	2	2.2629	0.62159	0.14717	18	8	2	2.1371	0.58601	0.13455	18	8	1	2.0343	0.86475	1	18	8	1	2.0571	0.86816	1	18	8	1	2.4914	0.92021	1
Tryptophan metabolism	41	37	4	5.1543	0.99067	0.45579	41	37	4	4.8679	0.98502	0.42001	41	37	2	4.6337	0.99905	0.62871	41	37	2	4.6857	0.99914	0.62987	41	37	5	5.6749	0.9864	0.42306
Tyrosine metabolism	42	39	12	5.28	0.22526	0.021053	42	39	14	4.9867	0.045304	0.010413	42	39	12	4.7467	0.12624	0.013879	42	39	12	4.8	0.13471	0.013958	42	39	15	5.8133	0.073854	0.012214
Ubiquinone and other terpenoid-quinone biosynthesis	18	7	2	2.2629	0.54338	0.12295	18	7	2	2.1371	0.50833	0.11216	18	7	2	2.0343	0.47886	0.10081	18	7	2	2.0571	0.48547	0.10098	18	7	2	2.4914	0.60394	0.14568
Valine, leucine and isoleucine biosynthesis	8	8	2	1.0057	0.62159	0.14717	8	8	2	0.94984	0.58601	0.13455	8	8	2	0.90413	0.55559	0.1212	8	8	2	0.91429	0.56245	0.12149	8	8	2	1.1073	0.68154	0.17376
Valine, leucine and isoleucine degradation	40	16	2	5.0286	0.93294	0.34138	40	16	2	4.7492	0.91591	0.31889	40	16	2	4.5206	0.89932	0.29364	40	16	2	4.5714	0.90323	0.29463	40	16	2	5.5365	0.95635	0.38824
Vitamin B6 metabolism	9	9	2	1.1314	0.68908	0.17197	9	9	2	1.0686	0.65425	0.15763	9	9	2	1.0171	0.62399	0.14236	9	9	2	1.0286	0.63085	0.14278	9	9	1	1.2457	0.94196	1
FOOTNOTES:
1 Model 1 (basic demographic model) was adjusted for analytic batch, study field center, age, self-reported race, highest education achieved, and total energy intake, with sex*metabolite peak interaction term.
2 Model 2 (lifestyle model) was adjusted for analytic batch, study field center, age, self-reported race, highest education achieved, total energy intake, smoking status, alcohol consumption, taking birth control, and physical activity score, with sex*metabolite peak interaction term.
3 Model 3 (clinical model) was adjusted for analytic batch, study field center, age, self-reported race, highest education achieved, total energy intake, estimate glomerular filtration rate, diabetes status, body mass index, and hypertension status, with sex*metabolite peak interaction term.
4 Model 4 (fully adjusted model) was adjusted for analytic batch, study field center, age, self-reported race, highest education achieved, total energy intake, smoking status, alcohol consumtion, taking birth control, physical activity score, estimate glomerular filtration rate, diabetes status, body mass index, and hypertension status, with sex*metabolite peak interaction term.
5 Model 5 (sensitivity model without constants) was adjusted for analytic batch, study field center, age, self-reported race, highest education achieved, total energy intake, smoking status, alcohol consumtion, taking birth control, physical activity score, estimate glomerular filtration rate, diabetes status, body mass index, hypertension status, and taking lipid-lowering medication, with sex*me…
6 Pathway total indicates the total number of possible metabolites in the metabolic pathway
7 Pathway hits indicates the number of metabolic signals that matched with the metabolites included in the pathway based on a mass-to-charge ratio error <3 ppm
8 Significant hits column indicates the number of matched metabolic signals that significantly differed by sex (Fisher’s Exact Test p<0.05)
9 FET refers to Fisher’s Exact Test p-value
10 Gamma is calculated after permutations as an adjusted FET p-value (null distribution) to determine whether a pathway is significantly enriched
FET < 0.05
FET > 0.05, with darker red indicating higher FET p-values
NA = Pathway not found

## Sheet: b) Triglycerides
Article title: Sex modifies metabolic pathways associated with lipids in untargeted metabolomics: The Coronary Artery Risk Development in Young Adults (CARDIA) Study, 2005-2006
Journal name: Metabolomics
Authors: Autumn G. Hullings, Annie Green Howard, Katie A. Meyer, Christy L. Avery, Kari E. North, Sachin Mhatre, Wei Sha, Yuanyuan Li, Blake R. Rushing, Susan Sumner, Xiuxia Du, Cora E. Lewis, Penny Gordon-Larsen
Corresponding author: Autumn G. Hullings, Department of Nutrition, Gillings School of Global Public Health, University of North Carolina at Chapel Hill, Chapel Hill, NC, USA (email: hullau01@email.unc.edu)
Supplemental Table 3b. Metabolic pathways identified from 7,522 metabolite peaks associated with triglycerides with differential metabolic activity by sex in the Coronary Artery Risk Development in Young Adults Study, 2005–2006 (N = 2,169)
	MODEL 1 - Basic Demographic (1)						MODEL 2 - Lifestyle (2)						MODEL 3 - Clinical (3)						MODEL 4 - Fully Adjusted (4)						MODEL 5 - Sensitivity (5)
METABOLIC PATHWAY	Pathway Total (6)	Pathway Hits (7)	Significant Hits (8)	Expected Hits	FET (9)	Gamma (10)	Pathway Total (6)	Pathway Hits (7)	Significant Hits (8)	Expected Hits	FET (9)	Gamma (10)	Pathway Total (6)	Pathway Hits (7)	Significant Hits (8)	Expected Hits	FET (9)	Gamma (10)	Pathway Total (6)	Pathway Hits (7)	Significant Hits (8)	Expected Hits	FET (9)	Gamma (10)	Pathway Total (6)	Pathway Hits (7)	Significant Hits (8)	Expected Hits	FET (9)	Gamma (10)
Alanine, aspartate and glutamate metabolism	28	24	9	6.2578	0.79196	0.20445	28	24	9	6.2756	0.7955	0.20659	28	24	8	5.5644	0.77539	0.18283	28	24	9	6.0978	0.75844	0.1732	28	24	11	5.7956	0.36113	0.048005
alpha-Linolenic acid metabolism	13	5	3	2.9054	0.38037	0.10262	13	5	2	2.9137	0.72445	0.27852	13	5	2	2.5835	0.64149	0.21593	13	5	2	2.8311	0.70476	0.25247	13	5	2	2.6908	0.66966	0.22217
Amino sugar and nucleotide sugar metabolism	42	25	6	9.3867	0.98856	0.54935	42	25	5	9.4133	0.99698	0.65417	42	25	2	8.3467	0.99993	0.83142	42	25	3	9.1467	0.99985	0.79474	42	25	2	8.6933	0.99996	0.84079
Arachidonic acid metabolism	44	39	10	9.8337	0.99451	0.58704	44	39	10	9.8616	0.99475	0.58912	44	39	8	8.7441	0.99621	0.58988	44	39	11	9.5822	0.97976	0.44899	44	39	8	9.1073	0.99796	0.62056
Arginine and proline metabolism	36	28	6	8.0457	0.99652	0.63861	36	28	7	8.0686	0.98881	0.5429	36	28	6	7.1543	0.98574	0.49928	36	28	7	7.84	0.98433	0.49107	36	28	8	7.4514	0.93443	0.32514
Arginine biosynthesis	14	11	5	3.1289	0.56532	0.12738	14	11	6	3.1378	0.3326	0.062794	14	11	4	2.7822	0.67445	0.16708	14	11	4	3.0489	0.76024	0.21509	14	11	5	2.8978	0.47685	0.087525
Ascorbate and aldarate metabolism	NA	NA	NA	NA	NA	NA	NA	NA	NA	NA	NA	NA	NA	NA	NA	NA	NA	NA	9	6	1	1.96	0.96417	1	9	6	1	1.8629	0.9555	1
beta-Alanine metabolism	21	12	4	4.6933	0.84448	0.28998	21	12	4	4.7067	0.84655	0.29136	21	12	2	4.1733	0.97677	0.53387	21	12	3	4.5733	0.94097	0.41272	21	12	4	4.3467	0.78383	0.21696
Biosynthesis of unsaturated fatty acids	36	10	7	8.0457	0.08493	0.025079	36	10	7	8.0686	0.086207	0.025371	36	10	7	7.1543	0.044942	0.019011	36	10	7	7.84	0.074033	0.022516	36	10	7	7.4514	0.056252	0.018561
Biotin metabolism	10	3	1	2.2349	0.82077	1	10	3	1	2.2413	0.82195	1	10	3	1	1.9873	0.77062	1	10	3	1	2.1778	0.80992	1	10	3	1	2.0698	0.78825	1
Butanoate metabolism	15	10	1	3.3524	0.99686	1	15	10	2	3.3619	0.97264	0.55083	15	10	4	2.981	0.58636	0.13351	15	10	4	3.2667	0.67833	0.1737	15	10	4	3.1048	0.62735	0.14285
Caffeine metabolism	10	10	2	2.2349	0.97215	0.55044	10	10	3	2.2413	0.88656	0.35534	NA	NA	NA	NA	NA	NA	NA	NA	NA	NA	NA	NA	NA	NA	NA	NA	NA	NA
Citrate cycle (TCA cycle)	NA	NA	NA	NA	NA	NA	20	11	1	4.4825	0.99829	1	20	11	3	3.9746	0.86511	0.30818	20	11	3	4.3556	0.91197	0.36751	20	11	3	4.1397	0.88726	0.3225
Cysteine and methionine metabolism	33	21	5	7.3752	0.98367	0.52772	33	21	5	7.3962	0.98412	0.52907	33	21	5	6.5581	0.95483	0.39862	33	21	6	7.1867	0.93957	0.36349	33	21	8	6.8305	0.66475	0.12638
D-Amino acid metabolism	15	15	7	3.3524	0.50277	0.0956	15	15	7	3.3619	0.50672	0.096765	15	15	5	2.981	0.7544	0.1929	15	15	5	3.2667	0.83736	0.25325	15	15	6	3.1048	0.60872	0.11732
Drug metabolism - cytochrome P450	55	40	13	12.292	0.94811	0.36532	55	40	12	12.327	0.97635	0.45179	55	40	13	10.93	0.84063	0.20864	55	40	12	11.978	0.96593	0.39419	55	40	13	11.384	0.88656	0.24251
Drug metabolism - other enzymes	39	18	5	8.7162	0.94904	0.41362	39	18	6	8.741	0.87289	0.29037	39	18	2	7.7505	0.99833	0.70762	39	18	4	8.4933	0.98068	0.50182	39	18	3	8.0724	0.9929	0.58263
Ether lipid metabolism	20	2	2	4.4698	0.18948	0.089662	20	2	2	4.4825	0.19056	0.090151	20	2	1	3.9746	0.62499	1	NA	NA	NA	NA	NA	NA	20	2	1	4.1397	0.64444	1
Fatty acid biosynthesis	NA	NA	NA	NA	NA	NA	NA	NA	NA	NA	NA	NA	NA	NA	NA	NA	NA	NA	NA	NA	NA	NA	NA	NA	NA	NA	NA	NA	NA	NA
Fatty acid degradation	39	8	1	8.7162	0.98998	1	39	8	1	8.741	0.99016	1	NA	NA	NA	NA	NA	NA	NA	NA	NA	NA	NA	NA	NA	NA	NA	NA	NA	NA
Fatty acid elongation	39	6	1	8.7162	0.96815	1	39	6	1	8.741	0.96857	1	NA	NA	NA	NA	NA	NA	NA	NA	NA	NA	NA	NA	NA	NA	NA	NA	NA	NA
Folate biosynthesis	27	12	1	6.0343	0.99902	1	NA	NA	NA	NA	NA	NA	NA	NA	NA	NA	NA	NA	NA	NA	NA	NA	NA	NA	NA	NA	NA	NA	NA	NA
Fructose and mannose metabolism	20	18	3	4.4698	0.99671	0.67554	20	18	3	4.4825	0.99681	0.67607	20	18	2	3.9746	0.99833	0.70762	20	18	3	4.3556	0.99568	0.63348	20	18	1	4.1397	0.99992	1
Galactose metabolism	27	22	1	6.0343	1	1	27	22	1	6.0514	1	1	27	22	1	5.3657	0.99998	1	27	22	2	5.88	0.99992	0.83279	27	22	1	5.5886	0.99999	1
Glutathione metabolism	28	9	2	6.2578	0.95473	0.50454	28	9	3	6.2756	0.8326	0.30339	28	9	3	5.5644	0.74509	0.2226	28	9	2	6.0978	0.94806	0.4673	28	9	2	5.7956	0.93328	0.42452
Glycerolipid metabolism	NA	NA	NA	NA	NA	NA	NA	NA	NA	NA	NA	NA	16	6	1	3.1797	0.94776	1	16	6	1	3.4844	0.96417	1	16	6	1	3.3117	0.9555	1
Glycerophospholipid metabolism	36	9	3	8.0457	0.8307	0.30231	36	9	3	8.0686	0.8326	0.30339	36	9	3	7.1543	0.74509	0.2226	36	9	2	7.84	0.94806	0.4673	36	9	2	7.4514	0.93328	0.42452
Glycine, serine and threonine metabolism	33	22	2	7.3752	0.99995	0.86275	33	22	4	7.3962	0.99744	0.67445	33	22	5	6.5581	0.96715	0.43131	33	22	6	7.1867	0.95653	0.39948	33	22	9	6.8305	0.56033	0.090616
Glycolysis / Gluconeogenesis	26	14	1	5.8108	0.9997	1	26	14	1	5.8273	0.9997	1	26	14	2	5.167	0.99015	0.60071	26	14	3	5.6622	0.97439	0.49609	26	14	2	5.3816	0.99282	0.6129
Glycosaminoglycan biosynthesis - chondroitin sulfate / dermatan sulfate	10	1	1	2.2349	0.43564	1	10	1	1	2.2413	0.43688	1	NA	NA	NA	NA	NA	NA	NA	NA	NA	NA	NA	NA	NA	NA	NA	NA	NA	NA
Glyoxylate and dicarboxylate metabolism	32	16	2	7.1517	0.9987	0.75074	32	16	3	7.1721	0.99176	0.6127	32	16	4	6.3594	0.92307	0.35387	32	16	4	6.9689	0.95769	0.42644	32	16	5	6.6235	0.84288	0.24469
Histidine metabolism	16	12	7	3.5759	0.22683	0.042484	16	12	9	3.586	0.027948	0.017997	16	12	4	3.1797	0.74861	0.20303	16	12	6	3.4844	0.40083	0.071451	16	12	6	3.3117	0.34307	0.055447
Inositol phosphate metabolism	30	14	2	6.7048	0.99631	0.69632	30	14	2	6.7238	0.99641	0.69651	30	14	3	5.9619	0.95291	0.42921	30	14	4	6.5333	0.91146	0.34423	30	14	3	6.2095	0.96357	0.4458
Linoleic acid metabolism	5	4	4	1.1175	0.035672	0.024605	5	4	4	1.1206	0.036081	0.024838	5	4	4	0.99365	0.022254	0.019994	5	4	4	1.0889	0.032147	0.022523	5	4	4	1.0349	0.026208	0.019166
Lipoic acid metabolism	28	6	1	6.2578	0.96815	1	28	6	2	6.2756	0.82066	0.34127	28	6	1	5.5644	0.94776	1	28	6	2	6.0978	0.80386	0.31102	28	6	2	5.7956	0.77304	0.27619
Lysine degradation	30	15	2	6.7048	0.99781	0.72485	30	15	2	6.7238	0.99787	0.725	30	15	3	5.9619	0.9675	0.46617	30	15	3	6.5333	0.98338	0.53406	30	15	4	6.2095	0.91582	0.33501
Mannose type O-glycan biosynthesis	NA	NA	NA	NA	NA	NA	NA	NA	NA	NA	NA	NA	NA	NA	NA	NA	NA	NA	NA	NA	NA	NA	NA	NA	NA	NA	NA	NA	NA	NA
Metabolism of xenobiotics by cytochrome P450	68	37	15	15.197	0.70674	0.14176	68	37	15	15.241	0.71208	0.14409	68	37	14	13.514	0.60879	0.09839	68	37	16	14.809	0.52487	0.076937	68	37	14	14.075	0.68487	0.11819
N-Glycan biosynthesis	41	4	2	9.1632	0.58565	0.21275	41	4	2	9.1892	0.58772	0.21345	41	4	2	8.1479	0.50305	0.16359	41	4	2	8.9289	0.56695	0.19255	41	4	2	8.4863	0.531	0.16785
Nicotinate and nicotinamide metabolism	15	10	5	3.3524	0.45813	0.096052	15	10	5	3.3619	0.46136	0.09702	15	10	4	2.981	0.58636	0.13351	15	10	5	3.2667	0.4291	0.083243	15	10	4	3.1048	0.62735	0.14285
Nitrogen metabolism	6	2	2	1.341	0.18948	0.089662	6	2	2	1.3448	0.19056	0.090151	6	2	1	1.1924	0.62499	1	6	2	1	1.3067	0.66911	1	6	2	1	1.2419	0.64444	1
One carbon pool by folate	NA	NA	NA	NA	NA	NA	NA	NA	NA	NA	NA	NA	NA	NA	NA	NA	NA	NA	NA	NA	NA	NA	NA	NA	NA	NA	NA	NA	NA	NA
Pantothenate and CoA biosynthesis	20	11	3	4.4698	0.92324	0.40424	20	11	4	4.4825	0.78559	0.24445	20	11	2	3.9746	0.96463	0.49657	20	11	2	4.3556	0.97975	0.55316	20	11	2	4.1397	0.97207	0.50843
Pentose and glucuronate interconversions	19	15	2	4.2463	0.99781	0.72485	19	15	2	4.2584	0.99787	0.725	19	15	1	3.7759	0.99941	1	19	15	1	4.1378	0.99977	1	19	15	1	3.9327	0.99961	1
Pentose phosphate pathway	23	22	6	5.1403	0.96537	0.445	23	22	6	5.1549	0.96625	0.44674	23	22	5	4.5708	0.96715	0.43131	23	22	6	5.0089	0.95653	0.39948	23	22	6	4.7606	0.9348	0.33979
Phenylalanine metabolism	8	8	2	1.7879	0.92716	0.45433	8	8	2	1.793	0.92813	0.45486	8	8	2	1.5898	0.88101	0.36774	8	8	2	1.7422	0.91802	0.41888	8	8	2	1.6559	0.89835	0.37795
Phenylalanine, tyrosine and tryptophan biosynthesis	4	4	2	0.89397	0.58565	0.21275	4	4	2	0.89651	0.58772	0.21345	4	4	2	0.79492	0.50305	0.16359	4	4	2	0.87111	0.56695	0.19255	4	4	2	0.82794	0.531	0.16785
Phosphonate and phosphinate metabolism	6	3	1	1.341	0.82077	1	6	3	1	1.3448	0.82195	1	6	3	1	1.1924	0.77062	1	6	3	1	1.3067	0.80992	1	6	3	1	1.2419	0.78825	1
Porphyrin metabolism	31	13	4	6.9283	0.89052	0.33672	31	13	4	6.9479	0.8922	0.33809	31	13	2	6.1606	0.98483	0.56853	31	13	2	6.7511	0.99234	0.62569	31	13	2	6.4165	0.98864	0.58071
Primary bile acid biosynthesis	46	32	31	10.281	5.7321e-11	0.014325	46	32	31	10.31	6.2709e-11	0.014434	46	32	29	9.1416	6.6738e-10	0.013485	46	32	29	10.018	8.9604e-09	0.013627	46	32	25	9.5213	1.0491e-05	0.012231
Propanoate metabolism	NA	NA	NA	NA	NA	NA	22	10	1	4.9308	0.99693	1	22	10	1	4.3721	0.99281	1	22	10	1	4.7911	0.99618	1	22	10	2	4.5537	0.95665	0.46799
Purine metabolism	70	37	5	15.644	0.99999	0.87349	70	37	4	15.689	1	0.91448	70	37	6	13.911	0.9994	0.70737	70	37	6	15.244	0.99988	0.78348	70	37	6	14.489	0.9997	0.73023
Pyrimidine metabolism	39	30	9	8.7162	0.959	0.40698	39	30	9	8.741	0.9602	0.40934	39	30	6	7.7505	0.99265	0.5532	39	30	6	8.4933	0.99777	0.64226	39	30	6	8.0724	0.99554	0.57987
Pyruvate metabolism							23	11	1	5.1549	0.99829	1	23	11	1	4.5708	0.99563	1	23	11	1	5.0089	0.99782	1	23	11	1	4.7606	0.99675	1
Retinol metabolism	17	16	7	3.7994	0.59019	0.12143	17	16	7	3.8102	0.59416	0.12282	17	16	5	3.3784	0.80901	0.22646	17	16	7	3.7022	0.55408	0.10326	17	16	5	3.5187	0.84288	0.24469
Selenocompound metabolism	20	4	1	4.4698	0.89914	1	20	4	2	4.4825	0.58772	0.21345	NA	NA	NA	NA	NA	NA	NA	NA	NA	NA	NA	NA	NA	NA	NA	NA	NA	NA
Sphingolipid metabolism	NA	NA	NA	NA	NA	NA	NA	NA	NA	NA	NA	NA	32	3	1	6.3594	0.77062	1	32	3	1	6.9689	0.80992	1	32	3	1	6.6235	0.78825	1
Starch and sucrose metabolism	18	11	1	4.0229	0.99825	1	18	11	1	4.0343	0.99829	1	18	11	1	3.5771	0.99563	1	18	11	2	3.92	0.97975	0.55316	18	11	1	3.7257	0.99675	1
Steroid biosynthesis	41	31	25	9.1632	1.9531e-05	0.014328	41	31	28	9.1892	4.3642e-08	0.014434	41	31	13	8.1479	0.42191	0.058387	41	31	14	8.9289	0.44655	0.063247	41	31	11	8.4863	0.77141	0.16312
Steroid hormone biosynthesis	87	85	53	19.444	0.00018215	0.014338	87	85	53	19.499	0.00020002	0.014448	87	85	38	17.29	0.14107	0.02152	87	85	44	18.947	0.043227	0.015941	87	85	33	18.008	0.66064	0.095085
Sulfur metabolism	8	1	1	1.7879	0.43564	1	8	1	1	1.793	0.43688	1	8	1	1	1.5898	0.38738	1	8	1	1	1.7422	0.4245	1	8	1	1	1.6559	0.40347	1
Taurine and hypotaurine metabolism	NA	NA	NA	NA	NA	NA	8	3	1	1.793	0.82195	1	NA	NA	NA	NA	NA	NA	NA	NA	NA	NA	NA	NA	NA	NA	NA	NA	NA	NA
Terpenoid backbone biosynthesis	18	8	1	4.0229	0.98998	1	18	8	1	4.0343	0.99016	1	NA	NA	NA	NA	NA	NA	NA	NA	NA	NA	NA	NA	NA	NA	NA	NA	NA	NA
Thiamine metabolism	NA	NA	NA	NA	NA	NA	7	3	1	1.5689	0.82195	1	7	3	1	1.3911	0.77062	1	7	3	1	1.5244	0.80992	1	7	3	1	1.4489	0.78825	1
Tryptophan metabolism	41	37	18	9.1632	0.31802	0.043809	41	37	16	9.1892	0.5866	0.097947	41	37	8	8.1479	0.99282	0.54317	41	37	13	8.9289	0.86298	0.23188	41	37	14	8.4863	0.68487	0.11819
Tyrosine metabolism	42	39	9	9.3867	0.99816	0.66463	42	39	10	9.4133	0.99475	0.58912	42	39	10	8.3467	0.97334	0.41944	42	39	12	9.1467	0.95542	0.36578	42	39	13	8.6933	0.86093	0.21817
Ubiquinone and other terpenoid-quinone biosynthesis	18	7	3	4.0229	0.65585	0.19684	18	7	3	4.0343	0.65835	0.19786	18	7	4	3.5771	0.26497	0.055885	18	7	3	3.92	0.63296	0.17528	18	7	3	3.7257	0.58819	0.14766
Valine, leucine and isoleucine biosynthesis	8	8	2	1.7879	0.92716	0.45433	8	8	2	1.793	0.92813	0.45486	8	8	3	1.5898	0.65864	0.18054	8	8	3	1.7422	0.73482	0.22303	8	8	3	1.6559	0.69287	0.18986
Valine, leucine and isoleucine degradation	40	16	2	8.9397	0.9987	0.75074	40	16	3	8.9651	0.99176	0.6127	40	16	3	7.9492	0.97775	0.50122	40	16	3	8.7111	0.98931	0.56956	40	16	3	8.2794	0.98367	0.5183
Vitamin B6 metabolism	9	9	3	2.0114	0.8307	0.30231	9	9	3	2.0171	0.8326	0.30339	9	9	5	1.7886	0.23963	0.046076	9	9	5	1.96	0.3189	0.061021	9	9	5	1.8629	0.27283	0.0484
FOOTNOTES:
1 Model 1 (basic demographic model) was adjusted for analytic batch, study field center, age, self-reported race, highest education achieved, and total energy intake, with sex*metabolite peak interaction term.
2 Model 2 (lifestyle model) was adjusted for analytic batch, study field center, age, self-reported race, highest education achieved, total energy intake, smoking status, alcohol consumption, taking birth control, and physical activity score, with sex*metabolite peak interaction term.
3 Model 3 (clinical model) was adjusted for analytic batch, study field center, age, self-reported race, highest education achieved, total energy intake, estimate glomerular filtration rate, diabetes status, body mass index, and hypertension status, with sex*metabolite peak interaction term.
4 Model 4 (fully adjusted model) was adjusted for analytic batch, study field center, age, self-reported race, highest education achieved, total energy intake, smoking status, alcohol consumtion, taking birth control, physical activity score, estimate glomerular filtration rate, diabetes status, body mass index, and hypertension status, with sex*metabolite peak interaction term.
5 Model 5 (sensitivity model without constants) was adjusted for analytic batch, study field center, age, self-reported race, highest education achieved, total energy intake, smoking status, alcohol consumtion, taking birth control, physical activity score, estimate glomerular filtration rate, diabetes status, body mass index, hypertension status, and taking lipid-lowering medication, with sex*me…
6 Pathway total indicates the total number of possible metabolites in the metabolic pathway
7 Pathway hits indicates the number of metabolic signals that matched with the metabolites included in the pathway based on a mass-to-charge ratio error <3 ppm
8 Significant hits column indicates the number of matched metabolic signals that significantly differed by sex (Fisher’s Exact Test p<0.05)
9 FET refers to Fisher’s Exact Test p-value
10 Gamma is calculated after permutations as an adjusted FET p-value (null distribution) to determine whether a pathway is significantly enriched
FET < 0.05
FET > 0.05, with darker red indicating higher FET p-values
NA = Pathway not found

## Sheet: c) LDL-c
Article title: Sex modifies metabolic pathways associated with lipids in untargeted metabolomics: The Coronary Artery Risk Development in Young Adults (CARDIA) Study, 2005-2006
Journal name: Metabolomics
Authors: Autumn G. Hullings, Annie Green Howard, Katie A. Meyer, Christy L. Avery, Kari E. North, Sachin Mhatre, Wei Sha, Yuanyuan Li, Blake R. Rushing, Susan Sumner, Xiuxia Du, Cora E. Lewis, Penny Gordon-Larsen
Corresponding author: Autumn G. Hullings, Department of Nutrition, Gillings School of Global Public Health, University of North Carolina at Chapel Hill, Chapel Hill, NC, USA (email: hullau01@email.unc.edu)
Supplemental Table 3c. Metabolic pathways identified from 7,522 metabolite peaks associated with low density lipoprotein-cholesterol with differential metabolic activity by sex in the Coronary Artery Risk Development in Young Adults Study, 2005–2006 (N = 2,169)
	MODEL 1 - Basic Demographic (1)						MODEL 2 - Lifestyle (2)						MODEL 3 - Clinical (3)						MODEL 4 - Fully Adjusted (4)						MODEL 5 - Sensitivity (5)
METABOLIC PATHWAY	Pathway Total (6)	Pathway Hits (7)	Significant Hits (8)	Expected Hits	FET (9)	Gamma (10)	Pathway Total (6)	Pathway Hits (7)	Significant Hits (8)	Expected Hits	FET (9)	Gamma (10)	Pathway Total (6)	Pathway Hits (7)	Significant Hits (8)	Expected Hits	FET (9)	Gamma (10)	Pathway Total (6)	Pathway Hits (7)	Significant Hits (8)	Expected Hits	FET (9)	Gamma (10)	Pathway Total (6)	Pathway Hits (7)	Significant Hits (8)	Expected Hits	FET (9)	Gamma (10)
Alanine, aspartate and glutamate metabolism	28	24	13	5.5644	0.087878	0.017821	28	24	15	5.76	0.0206	0.013735	28	24	14	5.5467	0.037414	0.014852	28	24	14	5.3511	0.027086	0.012428	28	24	14	5.6889	0.046691	0.015242
alpha-Linolenic acid metabolism	13	5	3	2.5835	0.29539	0.065834	13	5	3	2.6743	0.31873	0.072985	13	5	2	2.5752	0.63928	0.1984	13	5	2	2.4844	0.61455	0.18099	13	5	2	2.6413	0.6568	0.21063
Amino sugar and nucleotide sugar metabolism	42	25	8	8.3467	0.81801	0.19314	42	25	9	8.64	0.73328	0.14668	42	25	9	8.32	0.68021	0.1226	42	25	9	8.0267	0.62758	0.099275	42	25	13	8.5333	0.14047	0.022079
Arachidonic acid metabolism	44	39	5	8.7441	0.99994	0.78121	44	39	6	9.0514	0.99985	0.74655	44	39	4	8.7162	0.99999	0.83639	44	39	3	8.4089	1	0.8703	44	39	4	8.9397	0.99999	0.85835
Arginine and proline metabolism	36	28	7	7.1543	0.9605	0.36991	36	28	6	7.4057	0.99021	0.50843	36	28	8	7.1314	0.90691	0.27185	36	28	8	6.88	0.87967	0.2351	36	28	9	7.3143	0.84586	0.21341
Arginine biosynthesis	14	11	8	2.7822	0.023067	0.014282	14	11	7	2.88	0.099041	0.022272	14	11	7	2.7733	0.081879	0.020436	14	11	7	2.6756	0.068065	0.016977	14	11	8	2.8444	0.026642	0.014894
Ascorbate and aldarate metabolism	9	6	1	1.7886	0.94776	1	9	6	2	1.8514	0.76922	0.26625	9	6	2	1.7829	0.74549	0.24749	9	6	3	1.72	0.39868	0.082339	9	6	3	1.8286	0.44744	0.10172
beta-Alanine metabolism	21	12	6	4.1733	0.30074	0.046047	21	12	6	4.32	0.33644	0.053198	21	12	7	4.16	0.13312	0.025176	21	12	7	4.0133	0.11245	0.02068	21	12	7	4.2667	0.14955	0.026744
Biosynthesis of unsaturated fatty acids	36	10	5	7.1543	0.33481	0.055215	36	10	6	7.4057	0.16644	0.030588	36	10	4	7.1314	0.58315	0.12141	36	10	4	6.88	0.54729	0.10447	36	10	3	7.3143	0.82785	0.26245
Biotin metabolism	10	3	1	1.9873	0.77062	1	10	3	1	2.0571	0.7856	1	10	3	1	1.981	0.76922	1	10	3	1	1.9111	0.75349	1	10	3	1	2.0317	0.78023	1
Butanoate metabolism	15	10	3	2.981	0.81311	0.24584	15	10	3	3.0857	0.8359	0.2677	15	10	4	2.9714	0.58315	0.12141	15	10	5	2.8667	0.29891	0.04614	15	10	5	3.0476	0.35632	0.060426
Caffeine metabolism	10	10	3	1.9873	0.81311	0.24584	10	10	2	2.0571	0.9552	0.45316	10	10	2	1.981	0.94568	0.42683	10	10	2	1.9111	0.93554	0.40225	10	10	2	2.0317	0.9522	0.44926
Citrate cycle (TCA cycle)	20	11	6	3.9746	0.21792	0.035236	20	11	8	4.1143	0.028873	0.015403	20	11	9	3.9619	0.0042482	0.012798	20	11	9	3.8222	0.0031778	0.011063	20	11	7	4.0635	0.093072	0.021332
Cysteine and methionine metabolism	33	21	8	6.5581	0.60712	0.10145	33	21	8	6.7886	0.65613	0.12005	33	21	8	6.5371	0.60255	0.10099	33	21	8	6.3067	0.55118	0.081895	33	21	8	6.7048	0.6386	0.11391
D-Amino acid metabolism	15	15	2	2.981	0.99364	0.60115	15	15	3	3.0857	0.9744	0.4672	15	15	4	2.9714	0.89276	0.29221	15	15	4	2.8667	0.87151	0.26331	15	15	3	3.0476	0.97205	0.46173
Drug metabolism - cytochrome P450	55	40	6	10.93	0.99981	0.73078	55	40	7	11.314	0.99956	0.69584	55	40	8	10.895	0.99713	0.57755	55	40	8	10.511	0.99518	0.53589	55	40	9	11.175	0.99411	0.53425
Drug metabolism - other enzymes	39	18	6	7.7505	0.76112	0.17198	39	18	8	8.0229	0.43959	0.064884	39	18	8	7.7257	0.38794	0.054879	39	18	8	7.4533	0.34182	0.043906	39	18	7	7.9238	0.61407	0.1103
Ether lipid metabolism	20	2	1	3.9746	0.62499	1	20	2	1	4.1143	0.64148	1	NA	NA	NA	NA	NA	NA	NA	NA	NA	NA	NA	NA	NA	NA	NA	NA	NA	NA
Fatty acid biosynthesis	47	4	1	9.3403	0.85981	1	47	4	2	9.6686	0.52673	0.16177	47	4	1	9.3105	0.85867	1	47	4	1	8.9822	0.84566	1	47	4	1	9.5492	0.86759	1
Fatty acid degradation	39	8	1	7.7505	0.98059	1	39	8	1	8.0229	0.98381	1	39	8	1	7.7257	0.98027	1	39	8	1	7.4533	0.97646	1	39	8	1	7.9238	0.9827	1
Fatty acid elongation	39	6	1	7.7505	0.94776	1	39	6	1	8.0229	0.95438	1	39	6	1	7.7257	0.94712	1	39	6	1	7.4533	0.93964	1	39	6	1	7.9238	0.95206	1
Folate biosynthesis	27	12	4	5.3657	0.74861	0.18677	27	12	4	5.5543	0.77863	0.20785	27	12	5	5.3486	0.52253	0.094568	27	12	5	5.16	0.48267	0.079413	27	12	4	5.4857	0.76798	0.20208
Fructose and mannose metabolism	20	18	3	3.9746	0.98979	0.5365	20	18	3	4.1143	0.99248	0.56559	20	18	3	3.9619	0.98951	0.53282	20	18	3	3.8222	0.98591	0.50318	20	18	3	4.0635	0.99159	0.5605
Galactose metabolism	27	22	2	5.3657	0.99973	0.76004	27	22	2	5.5543	0.99983	0.78198	27	22	2	5.3486	0.99972	0.75643	27	22	2	5.16	0.99957	0.73447	27	22	3	5.4857	0.99844	0.6673
Glutathione metabolism	28	9	2	5.5644	0.91985	0.38779	28	9	1	5.76	0.99037	1	28	9	2	5.5467	0.91873	0.38548	28	9	2	5.3511	0.90561	0.36158	28	9	2	5.6889	0.92733	0.4066
Glycerolipid metabolism	16	6	1	3.1797	0.94776	1	16	6	1	3.2914	0.95438	1	16	6	1	3.1695	0.94712	1	16	6	1	3.0578	0.93964	1	16	6	1	3.2508	0.95206	1
Glycerophospholipid metabolism	36	9	3	7.1543	0.74509	0.20523	36	9	2	7.4057	0.93134	0.41055	36	9	1	7.1314	0.98797	1	36	9	1	6.88	0.98532	1	36	9	2	7.3143	0.92733	0.4066
Glycine, serine and threonine metabolism	33	22	7	6.5581	0.81416	0.19608	33	22	8	6.7886	0.71634	0.14324	33	22	7	6.5371	0.81093	0.19444	33	22	8	6.3067	0.6153	0.09882	33	22	8	6.7048	0.69981	0.13628
Glycolysis / Gluconeogenesis	26	14	4	5.167	0.85718	0.25816	26	14	5	5.3486	0.72524	0.16705	26	14	5	5.1505	0.68549	0.14654	26	14	5	4.9689	0.64671	0.12531	26	14	4	5.2825	0.87159	0.2774
Glyoxylate and dicarboxylate metabolism	32	16	4	6.3594	0.92307	0.33026	32	16	8	6.5829	0.28499	0.040983	32	16	7	6.339	0.42667	0.064108	32	16	7	6.1156	0.38189	0.051946	32	16	6	6.5016	0.66106	0.13194
Histidine metabolism	16	12	5	3.1797	0.52613	0.094617	16	12	6	3.2914	0.33644	0.053198	16	12	7	3.1695	0.13312	0.025176	16	12	7	3.0578	0.11245	0.02068	16	12	5	3.2508	0.55118	0.10394
Inositol phosphate metabolism	30	14	4	5.9619	0.85718	0.25816	30	14	6	6.1714	0.51762	0.089001	30	14	5	5.9429	0.68549	0.14654	30	14	6	5.7333	0.4283	0.06314	30	14	6	6.0952	0.50214	0.084863
Linoleic acid metabolism	5	4	2	0.99365	0.50305	0.14973	5	4	2	1.0286	0.52673	0.16177	5	4	1	0.99048	0.85867	1	5	4	1	0.95556	0.84566	1
Lipoic acid metabolism	28	6	3	5.5644	0.42944	0.094523	28	6	3	5.76	0.45774	0.10482	28	6	3	5.5467	0.42687	0.094754	28	6	3	5.3511	0.39868	0.082339	28	6	2	5.6889	0.76147	0.26253
Lysine degradation	30	15	10	5.9619	0.025646	0.014053	30	15	9	6.1714	0.09435	0.020416	30	15	8	5.9429	0.17957	0.028585	30	15	8	5.7333	0.15144	0.023153	30	15	9	6.0952	0.087677	0.019508
Mannose type O-glycan biosynthesis	17	1	1	3.3784	0.38738	1	17	1	1	3.4971	0.40099	1	17	1	1	3.3676	0.38614	1	17	1	1	3.2489	0.37252	1	17	1	1	3.454	0.39604	1
Metabolism of xenobiotics by cytochrome P450	68	37	4	13.514	0.99998	0.81697	68	37	6	13.989	0.99966	0.7125	68	37	5	13.47	0.99986	0.74761	68	37	5	12.996	0.99975	0.71786	68	37	5	13.816	0.99991	0.77572
N-Glycan biosynthesis	41	4	2	8.1479	0.50305	0.14973	41	4	2	8.4343	0.52673	0.16177	41	4	2	8.1219	0.50089	0.14969	41	4	2	7.8356	0.47698	0.13519	41	4	3	8.3302	0.1741	0.046122
Nicotinate and nicotinamide metabolism	15	10	4	2.981	0.58636	0.12163	15	10	5	3.0857	0.36877	0.06317	15	10	4	2.9714	0.58315	0.12141	15	10	4	2.8667	0.54729	0.10447	15	10	2	3.0476	0.9522	0.44926
Nitrogen metabolism	NA	NA	NA	NA	NA	NA	NA	NA	NA	NA	NA	NA	6	2	1	1.1886	0.62347	1	6	2	1	1.1467	0.60656	1	NA	NA	NA	NA	NA	NA
One carbon pool by folate	9	2	1	1.7886	0.62499	1	9	2	1	1.8514	0.64148	1	9	2	1	1.7829	0.62347	1	9	2	1	1.72	0.60656	1	NA	NA	NA	NA	NA	NA
Pantothenate and CoA biosynthesis	20	11	7	3.9746	0.083225	0.019966	20	11	7	4.1143	0.099041	0.022272	20	11	7	3.9619	0.081879	0.020436	20	11	7	3.8222	0.068065	0.016977	20	11	7	4.0635	0.093072	0.021332
Pentose and glucuronate interconversions	19	15	6	3.7759	0.55794	0.096538	19	15	6	3.9086	0.60104	0.11189	19	15	7	3.7638	0.34668	0.050822	19	15	8	3.6311	0.15144	0.023153	19	15	8	3.8603	0.20176	0.030857
Pentose phosphate pathway	23	22	7	4.5708	0.81416	0.19608	23	22	7	4.7314	0.84727	0.22445	23	22	7	4.5562	0.81093	0.19444	23	22	8	4.3956	0.6153	0.09882	23	22	8	4.673	0.69981	0.13628
Phenylalanine metabolism	8	8	2	1.5898	0.88101	0.34358	8	8	2	1.6457	0.89582	0.36508	8	8	2	1.5848	0.87959	0.34165	8	8	2	1.5289	0.8631	0.31874	8	8	3	1.6254	0.67729	0.17784
Phenylalanine, tyrosine and tryptophan biosynthesis	4	4	1	0.79492	0.85981	1	4	4	1	0.82286	0.87189	1	4	4	1	0.79238	0.85867	1	4	4	1	0.76444	0.84566	1	4	4	2	0.8127	0.51815	0.15879
Phosphonate and phosphinate metabolism	NA	NA	NA	NA	NA	NA	NA	NA	NA	NA	NA	NA	NA	NA	NA	NA	NA	NA	NA	NA	NA	NA	NA	NA	NA	NA	NA	NA	NA	NA
Porphyrin metabolism	31	13	3	6.1606	0.9324	0.36545	31	13	3	6.3771	0.94434	0.39214	31	13	4	6.141	0.80659	0.2207	31	13	4	5.9244	0.77751	0.19553	31	13	1	6.2984	0.99867	1
Primary bile acid biosynthesis	46	32	25	9.1416	4.3379e-06	0.011693	46	32	25	9.4629	9.1876e-06	0.012157	46	32	27	9.1124	7.7786e-08	0.012139	46	32	19	8.7911	0.0079107	0.011117	46	32	23	9.346	0.00016617	0.011914
Propanoate metabolism	22	10	4	4.3721	0.58636	0.12163	22	10	3	4.5257	0.8359	0.2677	22	10	3	4.3581	0.81094	0.24446	22	10	4	4.2044	0.54729	0.10447	22	10	4	4.4698	0.60863	0.13227
Purine metabolism	70	37	6	13.911	0.9994	0.67869	70	37	6	14.4	0.99966	0.7125	70	37	6	13.867	0.99937	0.67406	70	37	5	13.378	0.99975	0.71786	70	37	8	14.222	0.99468	0.54612
Pyrimidine metabolism	39	30	11	7.7505	0.66136	0.10984	39	30	12	8.0229	0.57504	0.08579	39	30	9	7.7257	0.88209	0.24004	39	30	11	7.4533	0.59676	0.08606	39	30	12	7.9238	0.55269	0.080014
Pyruvate metabolism	23	11	3	4.5708	0.86511	0.2865	23	11	6	4.7314	0.24732	0.040356	23	11	6	4.5562	0.21534	0.035681	23	11	6	4.3956	0.18798	0.029285	23	11	5	4.673	0.45623	0.080243
Retinol metabolism	17	16	4	3.3784	0.92307	0.33026	17	16	5	3.4971	0.83796	0.23409	17	16	2	3.3676	0.99579	0.6253	17	16	2	3.2489	0.9943	0.60043	17	16	1	3.454	0.99972	1
Riboflavin metabolism	NA	NA	NA	NA	NA	NA	NA	NA	NA	NA	NA	NA	NA	NA	NA	NA	NA	NA	NA	NA	NA	NA	NA	NA	NA	NA	NA	NA	NA	NA
Selenocompound metabolism	20	4	1	3.9746	0.85981	1	20	4	1	4.1143	0.87189	1	20	4	1	3.9619	0.85867	1	20	4	1	3.8222	0.84566	1	20	4	1	4.0635	0.86759	1
Sphingolipid metabolism	NA	NA	NA	NA	NA	NA	NA	NA	NA	NA	NA	NA	NA	NA	NA	NA	NA	NA	NA	NA	NA	NA	NA	NA	NA	NA	NA	NA	NA	NA
Starch and sucrose metabolism	18	11	2	3.5771	0.96463	0.46858	18	11	2	3.7029	0.97102	0.49293	18	11	2	3.5657	0.96399	0.46567	18	11	2	3.44	0.95633	0.44065	18	11	2	3.6571	0.96882	0.48911
Steroid biosynthesis	41	31	4	8.1479	0.99973	0.7286	41	31	4	8.4343	0.99984	0.75664	41	31	5	8.1219	0.99858	0.63757	41	31	4	7.8356	0.99951	0.69571	41	31	4	8.3302	0.99981	0.7521
Steroid hormone biosynthesis	87	85	16	17.29	0.99999	0.81619	87	85	19	17.897	0.99992	0.7459	87	85	14	17.234	1	0.87215	87	85	13	16.627	1	0.87208	87	85	15	17.676	1	0.87193
Sulfur metabolism	NA	NA	NA	NA	NA	NA	NA	NA	NA	NA	NA	NA	NA	NA	NA	NA	NA	NA	NA	NA	NA	NA	NA	NA	NA	NA	NA	NA	NA	NA
Taurine and hypotaurine metabolism	NA	NA	NA	NA	NA	NA	NA	NA	NA	NA	NA	NA	NA	NA	NA	NA	NA	NA	NA	NA	NA	NA	NA	NA	NA	NA	NA	NA	NA	NA
Terpenoid backbone biosynthesis	18	8	2	3.5771	0.88101	0.34358	18	8	2	3.7029	0.89582	0.36508	18	8	2	3.5657	0.87959	0.34165	18	8	2	3.44	0.8631	0.31874	18	8	1	3.6571	0.9827	1
Thiamine metabolism	NA	NA	NA	NA	NA	NA	NA	NA	NA	NA	NA	NA	7	3	1	1.3867	0.76922	1	7	3	1	1.3378	0.75349	1	7	3	1	1.4222	0.78023	1
Tryptophan metabolism	41	37	13	8.1479	0.73406	0.13294	41	37	14	8.4343	0.67361	0.11125	41	37	11	8.1219	0.90663	0.25909	41	37	10	7.8356	0.93487	0.29491	41	37	7	8.3302	0.99837	0.62892
Tyrosine metabolism	42	39	23	8.3467	0.0069934	0.012154	42	39	25	8.64	0.0016652	0.012284	42	39	19	8.32	0.12364	0.019775	42	39	20	8.0267	0.047393	0.013191	42	39	25	8.5333	0.0013421	0.012001
Ubiquinone and other terpenoid-quinone biosynthesis	18	7	2	3.5771	0.82542	0.29702	18	7	2	3.7029	0.84379	0.31686	18	7	2	3.5657	0.82368	0.29551	18	7	2	3.44	0.80371	0.27396	18	7	3	3.6571	0.57196	0.13797
Valine, leucine and isoleucine biosynthesis	8	8	5	1.5898	0.15358	0.030272	8	8	5	1.6457	0.17405	0.03403	8	8	5	1.5848	0.1518	0.030771	8	8	5	1.5289	0.13293	0.02562	8	8	5	1.6254	0.16644	0.032615
Valine, leucine and isoleucine degradation	40	16	8	7.9492	0.24716	0.035029	40	16	7	8.2286	0.47613	0.075178	40	16	6	7.9238	0.63035	0.11883	40	16	7	7.6444	0.38189	0.051946	40	16	7	8.127	0.45961	0.071301
Vitamin B6 metabolism	9	9	3	1.7886	0.74509	0.20523	9	9	3	1.8514	0.77148	0.22469	9	9	4	1.7829	0.4826	0.093624	9	9	4	1.72	0.44794	0.079828	9	9	4	1.8286	0.5077	0.1018
FOOTNOTES:
1 Model 1 (basic demographic model) was adjusted for analytic batch, study field center, age, self-reported race, highest education achieved, and total energy intake, with sex*metabolite peak interaction term.
2 Model 2 (lifestyle model) was adjusted for analytic batch, study field center, age, self-reported race, highest education achieved, total energy intake, smoking status, alcohol consumption, taking birth control, and physical activity score, with sex*metabolite peak interaction term.
3 Model 3 (clinical model) was adjusted for analytic batch, study field center, age, self-reported race, highest education achieved, total energy intake, estimate glomerular filtration rate, diabetes status, body mass index, and hypertension status, with sex*metabolite peak interaction term.
4 Model 4 (fully adjusted model) was adjusted for analytic batch, study field center, age, self-reported race, highest education achieved, total energy intake, smoking status, alcohol consumtion, taking birth control, physical activity score, estimate glomerular filtration rate, diabetes status, body mass index, and hypertension status, with sex*metabolite peak interaction term.
5 Model 5 (sensitivity model without constants) was adjusted for analytic batch, study field center, age, self-reported race, highest education achieved, total energy intake, smoking status, alcohol consumtion, taking birth control, physical activity score, estimate glomerular filtration rate, diabetes status, body mass index, hypertension status, and taking lipid-lowering medication, with sex*me…
6 Pathway total indicates the total number of possible metabolites in the metabolic pathway
7 Pathway hits indicates the number of metabolic signals that matched with the metabolites included in the pathway based on a mass-to-charge ratio error <3 ppm
8 Significant hits column indicates the number of matched metabolic signals that significantly differed by sex (Fisher’s Exact Test p<0.05)
9 FET refers to Fisher’s Exact Test p-value
10 Gamma is calculated after permutations as an adjusted FET p-value (null distribution) to determine whether a pathway is significantly enriched
FET < 0.05
FET > 0.05, with darker red indicating higher FET p-values
NA = Pathway not found

## Sheet: d) HDL-c
Article title: Sex modifies metabolic pathways associated with lipids in untargeted metabolomics: The Coronary Artery Risk Development in Young Adults (CARDIA) Study, 2005-2006
Journal name: Metabolomics
Authors: Autumn G. Hullings, Annie Green Howard, Katie A. Meyer, Christy L. Avery, Kari E. North, Sachin Mhatre, Wei Sha, Yuanyuan Li, Blake R. Rushing, Susan Sumner, Xiuxia Du, Cora E. Lewis, Penny Gordon-Larsen
Corresponding author: Autumn G. Hullings, Department of Nutrition, Gillings School of Global Public Health, University of North Carolina at Chapel Hill, Chapel Hill, NC, USA (email: hullau01@email.unc.edu)
Supplemental Table 3d. Metabolic pathways identified from 7,522 metabolite peaks associated with high density lipoprotein-cholesterol with differential metabolic activity by sex in the Coronary Artery Risk Development in Young Adults Study, 2005–2006 (N = 2,169)
	MODEL 1 - Basic Demographic (1)						MODEL 2 - Lifestyle (2)						MODEL 3 - Clinical (3)						MODEL 4 - Fully Adjusted (4)						MODEL 5 - Sensitivity (5)
METABOLIC PATHWAY	Pathway Total (6)	Pathway Hits (7)	Significant Hits (8)	Expected Hits	FET (9)	Gamma (10)	Pathway Total (6)	Pathway Hits (7)	Significant Hits (8)	Expected Hits	FET (9)	Gamma (10)	Pathway Total (6)	Pathway Hits (7)	Significant Hits (8)	Expected Hits	FET (9)	Gamma (10)	Pathway Total (6)	Pathway Hits (7)	Significant Hits (8)	Expected Hits	FET (9)	Gamma (10)	Pathway Total (6)	Pathway Hits (7)	Significant Hits (8)	Expected Hits	FET (9)	Gamma (10)
Alanine, aspartate and glutamate metabolism	28	24	9	7.9111	0.97528	0.48856	28	24	7	7.2711	0.9912	0.58914	28	24	9	6.0444	0.74662	0.16999	28	24	6	5.76	0.96301	0.41966	28	24	7	6.08	0.9402	0.35317
alpha-Linolenic acid metabolism	13	5	3	3.673	0.59472	0.19431	13	5	3	3.3759	0.51163	0.156	13	5	3	2.8063	0.3536	0.091031	13	5	3	2.6743	0.31873	0.081936	13	5	3	2.8229	0.35803	0.089173
Amino sugar and nucleotide sugar metabolism	42	25	16	11.867	0.24116	0.03942	42	25	13	10.907	0.5253	0.092971	42	25	13	9.0667	0.20681	0.031952	42	25	10	8.64	0.58095	0.10192	42	25	13	9.12	0.21427	0.03155
Arachidonic acid metabolism	44	39	15	12.432	0.98929	0.5471	44	39	14	11.426	0.9803	0.48864	44	39	10	9.4984	0.99077	0.52906	44	39	13	9.0514	0.85371	0.22616	44	39	10	9.5543	0.99152	0.52455
Arginine and proline metabolism	36	28	9	10.171	0.99637	0.64923	36	28	5	9.3486	0.99995	0.85309	36	28	6	7.7714	0.9945	0.58948	36	28	3	7.4057	0.99991	0.81605	36	28	6	7.8171	0.9949	0.58315
Arginine biosynthesis	14	11	6	3.9556	0.63585	0.16162	14	11	4	3.6356	0.89607	0.36613	14	11	4	3.0222	0.75231	0.21416	14	11	3	2.88	0.88404	0.33653	14	11	4	3.04	0.75762	0.21097
Ascorbate and aldarate metabolism	9	6	1	2.5429	0.99196	1	9	6	2	2.3371	0.89718	0.44015	9	6	1	1.9429	0.96275	1	9	6	1	1.8514	0.95438	1	9	6	1	1.9543	0.9637	1
beta-Alanine metabolism	21	12	4	5.9333	0.96587	0.50168	21	12	2	5.4533	0.99736	0.73919	21	12	5	4.5333	0.6207	0.14054	21	12	3	4.32	0.91918	0.38019	21	12	5	4.56	0.62744	0.13865
Biosynthesis of unsaturated fatty acids	36	10	6	10.171	0.50627	0.1156	36	10	7	9.3486	0.18069	0.040048	36	10	6	7.7714	0.20167	0.039591	36	10	7	7.4057	0.054389	0.020996	36	10	7	7.8171	0.072888	0.021943
Biotin metabolism	10	3	1	2.8254	0.90974	1	10	3	1	2.5968	0.88004	1	10	3	2	2.1587	0.38204	0.13457	10	3	1	2.0571	0.7856	1	10	3	2	2.1714	0.38567	0.13155
Butanoate metabolism	15	10	2	4.2381	0.99576	0.71713	15	10	1	3.8952	0.99919	1	15	10	2	3.2381	0.9657	0.51437	NA	NA	NA	NA	NA	NA	15	10	2	3.2571	0.96686	0.50632
Caffeine metabolism	10	10	8	2.8254	0.098969	0.029019	10	10	8	2.5968	0.058043	0.023237	10	10	8	2.1587	0.016851	0.016387	10	10	8	2.0571	0.012057	0.016063	10	10	6	2.1714	0.20634	0.038826
Citrate cycle (TCA cycle)	20	11	2	5.6508	0.99794	0.75558	20	11	1	5.1937	0.9996	1	20	11	4	4.3175	0.75231	0.21416	20	11	2	4.1143	0.97102	0.52589	20	11	3	4.3429	0.91064	0.36215
Cysteine and methionine metabolism	33	21	4	9.3238	0.99988	0.83795	33	21	4	8.5695	0.99947	0.77954	33	21	2	7.1238	0.99985	0.81957	33	21	3	6.7886	0.99792	0.68144	33	21	2	7.1657	0.99987	0.81227
D-Amino acid metabolism	15	15	4	4.2381	0.99417	0.65176	15	15	3	3.8952	0.99702	0.70621	15	15	4	3.2381	0.93482	0.38569	15	15	3	3.0857	0.9744	0.49955	15	15	4	3.2571	0.93723	0.38028
Drug metabolism - cytochrome P450	55	40	16	15.54	0.98323	0.5037	55	40	12	14.283	0.99797	0.67412	55	40	11	11.873	0.9831	0.47268	55	40	9	11.314	0.99508	0.57836	55	40	10	11.943	0.9939	0.55031
Drug metabolism - other enzymes	39	18	7	11.019	0.94893	0.42262	39	18	8	10.128	0.77846	0.21628	39	18	4	8.419	0.97917	0.50208	39	18	4	8.0229	0.96924	0.46185	39	18	4	8.4686	0.98019	0.49548
Ether lipid metabolism	20	2	2	5.6508	0.30301	0.14356	20	2	2	5.1937	0.25592	0.12207	20	2	1	4.3175	0.66482	1	20	2	1	4.1143	0.64148	1	20	2	1	4.3429	0.66768	1
Fatty acid biosynthesis	NA	NA	NA	NA	NA	NA	NA	NA	NA	NA	NA	NA	NA	NA	NA	NA	NA	NA	NA	NA	NA	NA	NA	NA	39	8	2	8.4686	0.91695	0.41359
Fatty acid degradation	39	8	2	11.019	0.98251	0.62154	39	8	2	10.128	0.96811	0.56487	39	8	3	8.419	0.72766	0.22289	39	8	2	8.0229	0.89582	0.39387	39	6	2	8.4686	0.80213	0.30651
Fatty acid elongation	39	6	1	11.019	0.99196	1	39	6	1	10.128	0.98578	1	39	6	2	8.419	0.79863	0.31237	39	6	1	8.0229	0.95438	1	27	12	4	5.8629	0.8227	0.25336
Folate biosynthesis	27	12	5	7.6286	0.89099	0.34926	27	12	4	7.0114	0.93425	0.42342	27	12	4	5.8286	0.81812	0.25712	27	12	4	5.5543	0.77863	0.22786	NA	NA	NA	NA	NA	NA
Fructose and mannose metabolism	20	18	11	5.6508	0.39261	0.068642	20	18	9	5.1937	0.61451	0.13138	20	18	9	4.3175	0.32446	0.050636	20	18	7	4.1143	0.63069	0.12877	20	18	9	4.3429	0.33237	0.050064
Galactose metabolism	27	22	7	7.6286	0.99286	0.60994	27	22	5	7.0114	0.9984	0.71768	27	22	5	5.8286	0.98437	0.51486	27	22	4	5.5543	0.99324	0.59023	27	22	5	5.8629	0.98525	0.50865
Glutathione metabolism	28	9	3	7.9111	0.95163	0.4878	28	9	2	7.2711	0.98264	0.6169	28	9	1	6.0444	0.9929	1	28	9	1	5.76	0.99037	1	28	9	1	6.08	0.99317	1
Glycerolipid metabolism	16	6	1	4.5206	0.99196	1	NA	NA	NA	NA	NA	NA	16	6	1	3.454	0.96275	1	16	6	1	3.2914	0.95438	1	16	6	1	3.4743	0.9637	1
Glycerophospholipid metabolism	36	9	6	10.171	0.36225	0.078466	36	9	5	9.3486	0.5153	0.12285	36	9	5	7.7714	0.31057	0.060543	36	9	5	7.4057	0.2676	0.052839	36	9	5	7.8171	0.31611	0.05949
Glycine, serine and threonine metabolism	33	22	4	9.3238	0.99994	0.85797	33	22	2	8.5695	1	0.92882	33	22	2	7.1238	0.99991	0.83526	33	22	2	6.7886	0.99983	0.81139	33	22	2	7.1657	0.99992	0.82824
Glycolysis / Gluconeogenesis	26	14	6	7.346	0.88431	0.32923	26	14	5	6.7517	0.91939	0.38257	26	14	6	5.6127	0.57867	0.11809	26	14	5	5.3486	0.72524	0.18412	26	14	6	5.6457	0.58616	0.1167
Glycosaminoglycan biosynthesis - chondroitin sulfate / dermatan sulfate	NA	NA	NA	NA	NA	NA	NA	NA	NA	NA	NA	NA	NA	NA	NA	NA	NA	NA	NA	NA	NA	NA	NA	NA	NA	NA	NA	NA	NA	NA
Glyoxylate and dicarboxylate metabolism	32	16	3	9.0413	0.9995	0.79677	32	16	2	8.3098	0.99981	0.8444	32	16	3	6.9079	0.98846	0.57104	32	16	3	6.5829	0.98286	0.53503	32	16	2	6.9486	0.99824	0.70789
Histidine metabolism	16	12	8	4.5206	0.30481	0.05903	16	12	5	4.1549	0.81972	0.27332	16	12	6	3.454	0.39048	0.070593	16	12	4	3.2914	0.77863	0.22786	16	12	7	3.4743	0.20074	0.035914
Inositol phosphate metabolism	30	14	7	8.4762	0.745	0.20715	30	14	6	7.7905	0.80347	0.24917	30	14	8	6.4762	0.18925	0.034233	30	14	7	6.1714	0.30892	0.052344	30	14	8	6.5143	0.19455	0.033621
Linoleic acid metabolism	5	4	4	1.4127	0.091444	0.040435	5	4	3	1.2984	0.32139	0.099182	5	4	3	1.0794	0.20341	0.059142	5	4	3	1.0286	0.17977	0.053982	5	4	3	1.0857	0.20647	0.057779
Lipoic acid metabolism	28	6	3	7.9111	0.74674	0.27096	28	6	2	7.2711	0.89718	0.44015	28	6	2	6.0444	0.79863	0.31237	28	6	2	5.76	0.76922	0.28999	28	6	1	6.08	0.9637	1
Lysine degradation	30	15	11	8.4762	0.11932	0.028562	30	15	8	7.7905	0.51961	0.10478	30	15	9	6.4762	0.12452	0.026265	30	15	7	6.1714	0.3925	0.06677	30	15	8	6.5143	0.26981	0.042936
Mannose type O-glycan biosynthesis	NA	NA	NA	NA	NA	NA	NA	NA	NA	NA	NA	NA	NA	NA	NA	NA	NA	NA	NA	NA	NA	NA	NA	NA	NA	NA	NA	NA	NA	NA
Metabolism of xenobiotics by cytochrome P450	68	37	15	19.213	0.97644	0.47233	68	37	13	17.658	0.98255	0.50324	68	37	6	14.679	0.99986	0.78403	68	37	9	13.989	0.98738	0.5033	68	37	7	14.766	0.99946	0.71076
N-Glycan biosynthesis	41	4	3	11.584	0.39184	0.12405	41	4	2	10.647	0.6972	0.2868	41	4	1	8.8508	0.88806	1	41	4	1	8.4343	0.87189	1	41	4	2	8.9029	0.56486	0.1893
Nicotinate and nicotinamide metabolism	15	10	3	4.2381	0.97365	0.54876	15	10	2	3.8952	0.99065	0.66288	15	10	5	3.2381	0.41947	0.082477	15	10	5	3.0857	0.36877	0.071134	15	10	5	3.2571	0.42589	0.081207
Nitrogen metabolism	6	2	1	1.6952	0.79847	1	6	2	1	1.5581	0.75646	1	NA	NA	NA	NA	NA	NA	NA	NA	NA	NA	NA	NA	NA	NA	NA	NA	NA	NA
One carbon pool by folate	NA	NA	NA	NA	NA	NA	NA	NA	NA	NA	NA	NA	NA	NA	NA	NA	NA	NA	NA	NA	NA	NA	NA	NA	NA	NA	NA	NA	NA	NA
Pantothenate and CoA biosynthesis	20	11	3	5.6508	0.98592	0.60344	20	11	2	5.1937	0.99502	0.70344	20	11	3	4.3175	0.90794	0.36794	20	11	3	4.1143	0.88404	0.33653	20	11	3	4.3429	0.91064	0.36215
Pentose and glucuronate interconversions	19	15	5	5.3683	0.97594	0.52203	19	15	5	4.934	0.94786	0.43496	19	15	5	4.1016	0.83004	0.25166	19	15	3	3.9086	0.9744	0.49955	19	15	5	4.1257	0.83495	0.24843
Pentose phosphate pathway	23	22	11	6.4984	0.75948	0.19474	23	22	11	5.9727	0.60829	0.12255	23	22	12	4.9651	0.16299	0.028137	23	22	10	4.7314	0.37795	0.057404	23	22	12	4.9943	0.16904	0.027678
Phenylalanine metabolism	8	8	3	2.2603	0.91331	0.42055	8	8	3	2.0775	0.86465	0.35605	8	8	3	1.727	0.72766	0.22289	8	8	3	1.6457	0.68772	0.2005	8	8	3	1.7371	0.73244	0.21907
Phenylalanine, tyrosine and tryptophan biosynthesis	4	4	3	1.1302	0.39184	0.12405	4	4	3	1.0387	0.32139	0.099182	4	4	3	0.86349	0.20341	0.059142	4	4	2	0.82286	0.52673	0.17843	4	4	3	0.86857	0.20647	0.057779
Phosphonate and phosphinate metabolism	NA	NA	NA	NA	NA	NA	NA	NA	NA	NA	NA	NA	NA	NA	NA	NA	NA	NA	NA	NA	NA	NA	NA	NA	NA	NA	NA	NA	NA	NA
Porphyrin metabolism	31	13	4	8.7587	0.98072	0.55664	31	13	5	8.0502	0.87799	0.32831	31	13	4	6.6921	0.86882	0.30058	31	13	4	6.3771	0.83531	0.26815	31	13	3	6.7314	0.96015	0.44976
Primary bile acid biosynthesis	46	32	31	12.997	8.8683e-08	0.015112	46	32	32	11.945	1.8508e-10	0.015002	46	32	24	9.9302	0.00012243	0.013889	46	32	24	9.4629	4.7405e-05	0.014159	46	32	23	9.9886	0.00055086	0.013392
Propanoate metabolism	22	10	2	6.2159	0.99576	0.71713	22	10	1	5.713	0.99919	1	22	10	2	4.7492	0.9657	0.51437	NA	NA	NA	NA	NA	NA	22	10	2	4.7771	0.96686	0.50632
Purine metabolism	70	37	16	19.778	0.95023	0.38763	70	37	13	18.178	0.98255	0.50324	70	37	12	15.111	0.91893	0.30328	70	37	11	14.4	0.93404	0.3286	70	37	10	15.2	0.98399	0.47031
Pyrimidine metabolism	39	30	10	11.019	0.99576	0.63463	39	30	10	10.128	0.98354	0.51909	39	30	7	8.419	0.9914	0.54886	39	30	5	8.0229	0.99877	0.68747	39	30	6	8.4686	0.99767	0.6355
Pyruvate metabolism	NA	NA	NA	NA	NA	NA	NA	NA	NA	NA	NA	NA	23	11	2	4.9651	0.97854	0.55569	23	11	2	4.7314	0.97102	0.52589	23	11	2	4.9943	0.97935	0.54738
Retinol metabolism	17	16	10	4.8032	0.36688	0.065623	17	16	10	4.4146	0.24042	0.043221	17	16	3	3.6698	0.98846	0.57104	17	16	5	3.4971	0.83796	0.25584	17	16	5	3.6914	0.87854	0.28764
Riboflavin metabolism	4	2	1	1.1302	0.79847	1	4	2	1	1.0387	0.75646	1	4	2	1	0.86349	0.66482	1	4	2	1	0.82286	0.64148	1	4	2	1	0.86857	0.66768	1
Selenocompound metabolism	20	4	1	5.6508	0.95963	1	20	4	1	5.1937	0.94099	1	20	4	1	4.3175	0.88806	1	NA	NA	NA	NA	NA	NA	20	4	1	4.3429	0.88997	1
Sphingolipid metabolism	32	3	1	9.0413	0.90974	1	32	3	1	8.3098	0.88004	1	32	3	2	6.9079	0.38204	0.13457	32	3	2	6.5829	0.35325	0.12437	32	3	2	6.9486	0.38567	0.13155
Starch and sucrose metabolism	18	11	5	5.0857	0.82914	0.28686	18	11	5	4.6743	0.74083	0.21927	18	11	5	3.8857	0.52478	0.10931	18	11	4	3.7029	0.70754	0.18863	18	11	5	3.9086	0.53158	0.10777
Steroid biosynthesis	41	31	26	11.584	0.00059466	0.015193	41	31	29	10.647	2.0786e-07	0.015002	41	31	11	8.8508	0.82707	0.21227	41	31	11	8.4343	0.76267	0.17035	41	31	11	8.9029	0.83422	0.21137
Steroid hormone biosynthesis	87	85	53	24.581	0.094435	0.020965	87	85	54	22.592	0.0079064	0.015506	87	85	27	18.781	0.98528	0.45745	87	85	35	17.897	0.45887	0.056777	87	85	27	18.891	0.98698	0.45782
Sulfur metabolism	NA	NA	NA	NA	NA	NA	NA	NA	NA	NA	NA	NA	NA	NA	NA	NA	NA	NA	NA	NA	NA	NA	NA	NA	NA	NA	NA	NA	NA	NA
Taurine and hypotaurine metabolism	8	3	1	2.2603	0.90974	1	8	3	1	2.0775	0.88004	1	8	3	1	1.727	0.80621	1	NA	NA	NA	NA	NA	NA	8	3	1	1.7371	0.80869	1
Terpenoid backbone biosynthesis	18	8	4	5.0857	0.74205	0.24194	18	8	5	4.6743	0.37627	0.085066	18	8	1	3.8857	0.98765	1	18	8	1	3.7029	0.98381	1	18	8	1	3.9086	0.98807	1
Thiamine metabolism	NA	NA	NA	NA	NA	NA	NA	NA	NA	NA	NA	NA	NA	NA	NA	NA	NA	NA	NA	NA	NA	NA	NA	NA	NA	NA	NA	NA	NA	NA
Tryptophan metabolism	41	37	24	11.584	0.14519	0.026809	41	37	18	10.647	0.66037	0.12819	41	37	17	8.8508	0.37293	0.049912	41	37	16	8.4343	0.40625	0.055706	41	37	17	8.9029	0.38491	0.049886
Tyrosine metabolism	42	39	18	11.867	0.9051	0.30321	42	39	19	10.907	0.65813	0.12606	42	39	16	9.0667	0.61599	0.10209	42	39	15	8.64	0.64504	0.11219	42	39	15	9.12	0.74594	0.14878
Ubiquinone and other terpenoid-quinone biosynthesis	18	7	4	5.0857	0.61027	0.17633	18	7	6	4.6743	0.065824	0.026712	18	7	6	3.8857	0.024353	0.018319	18	7	5	3.7029	0.096253	0.028639	18	7	6	3.9086	0.025148	0.017736
Valine, leucine and isoleucine biosynthesis	8	8	4	2.2603	0.74205	0.24194	8	8	3	2.0775	0.86465	0.35605	8	8	3	1.727	0.72766	0.22289	8	8	3	1.6457	0.68772	0.2005	8	8	3	1.7371	0.73244	0.21907
Valine, leucine and isoleucine degradation	40	16	7	11.302	0.87949	0.31445	40	16	6	10.387	0.90596	0.3512	40	16	7	8.6349	0.54189	0.10164	40	16	3	8.2286	0.98286	0.53503	40	16	7	8.6857	0.55002	0.1006
Vitamin B6 metabolism	9	9	5	2.5429	0.62377	0.16697	9	9	6	2.3371	0.26504	0.056482	9	9	3	1.9429	0.80672	0.27187	9	9	2	1.8514	0.93134	0.44115	9	9	3	1.9543	0.81086	0.26736
FOOTNOTES:
1 Model 1 (basic demographic model) was adjusted for analytic batch, study field center, age, self-reported race, highest education achieved, and total energy intake, with sex*metabolite peak interaction term.
2 Model 2 (lifestyle model) was adjusted for analytic batch, study field center, age, self-reported race, highest education achieved, total energy intake, smoking status, alcohol consumption, taking birth control, and physical activity score, with sex*metabolite peak interaction term.
3 Model 3 (clinical model) was adjusted for analytic batch, study field center, age, self-reported race, highest education achieved, total energy intake, estimate glomerular filtration rate, diabetes status, body mass index, and hypertension status, with sex*metabolite peak interaction term.
4 Model 4 (fully adjusted model) was adjusted for analytic batch, study field center, age, self-reported race, highest education achieved, total energy intake, smoking status, alcohol consumtion, taking birth control, physical activity score, estimate glomerular filtration rate, diabetes status, body mass index, and hypertension status, with sex*metabolite peak interaction term.
5 Model 5 (sensitivity model without constants) was adjusted for analytic batch, study field center, age, self-reported race, highest education achieved, total energy intake, smoking status, alcohol consumtion, taking birth control, physical activity score, estimate glomerular filtration rate, diabetes status, body mass index, hypertension status, and taking lipid-lowering medication, with sex*me…
6 Pathway total indicates the total number of possible metabolites in the metabolic pathway
7 Pathway hits indicates the number of metabolic signals that matched with the metabolites included in the pathway based on a mass-to-charge ratio error <3 ppm
8 Significant hits column indicates the number of matched metabolic signals that significantly differed by sex (Fisher’s Exact Test p<0.05)
9 FET refers to Fisher’s Exact Test p-value
10 Gamma is calculated after permutations as an adjusted FET p-value (null distribution) to determine whether a pathway is significantly enriched
FET < 0.05
FET > 0.05, with darker red indicating higher FET p-values
NA = Pathway not found
