# Supplementary material for: Sex Modifies Metabolic Pathways Associated with Lipids in Untargeted Metabolomics: The Coronary Artery Risk Development in Young Adults (CARDIA) Study, 2005–2006
Source: Metabolites. 2025 Nov 8;15(11):730. doi: 10.3390/metabo15110730 (PMC12654688; doi:10.3390/metabo15110730)
Supplement: Supplementary file 1 [file metabolites-15-00730-s001.zip › Metabolites_3670261_SuppTable S4_metabolic pathway analysis_linear regression models_men and menopausal status.xlsx]

## Sheet: a) Total cholesterol
Article title: Sex modifies metabolic pathways associated with lipids in untargeted metabolomics: The Coronary Artery Risk Development in Young Adults (CARDIA) Study, 2005-2006
Journal name: Metabolomics
Authors: Autumn G. Hullings, Annie Green Howard, Katie A. Meyer, Christy L. Avery, Kari E. North, Sachin Mhatre, Wei Sha, Yuanyuan Li, Blake R. Rushing, Susan Sumner, Xiuxia Du, Cora E. Lewis, Penny Gordon-Larsen
Corresponding author: Autumn G. Hullings, Department of Nutrition, Gillings School of Global Public Health, University of North Carolina at Chapel Hill, Chapel Hill, NC, USA (email: hullau01@email.unc.edu)
Supplemental Table 4a. Metabolic pathways identified from 7,522 metabolite peaks associated with cholesterol with differential metabolic activity by sex in the Coronary Artery Risk Development in Young Adults Study, 2005–2006 (N = 2,419)
	UNSTRATIFIED MODEL 4 - Fully Adjusted (1) (N = 2,169)						STRATIFIED - MEN ONLY (n = 1,205)						STRATIFIED - PREMENOPAUSAL WOMEN (2) (n = 703)						STRATIFIED - PERIMENOPAUSAL WOMEN (2) (n = 152)						STRATIFIED - POSTMENOPAUSAL WOMEN (2) (n = 106)
METABOLIC PATHWAY	Pathway Total (3)	Pathway Hits (4)	Significant Hits (5)	Expected Hits	FET (6)	Gamma (7)	Pathway Total (3)	Pathway Hits (4)	Significant Hits (5)	Expected Hits	FET (6)	Gamma (7)	Pathway Total (3)	Pathway Hits (4)	Significant Hits (5)	Expected Hits	FET (6)	Gamma (7)	Pathway Total (3)	Pathway Hits (4)	Significant Hits (5)	Expected Hits	FET (6)	Gamma (7)	Pathway Total (3)	Pathway Hits (4)	Significant Hits (5)	Expected Hits	FET (6)	Gamma (7)
Alanine, aspartate and glutamate metabolism	28	24	10	3.2	0.024418	0.0089621	28	24	23	11.164	0.017391	0.024121	28	24	21	10.649	0.094504	0.031921	28	24	12	6.3644	0.35684	0.055252	28	24	4	4.0711	0.94257	0.31803
alpha-Linolenic acid metabolism	NA	NA	NA	NA	NA	NA	13	5	2	5.1835	0.9901	0.75056	13	5	2	4.9441	0.98256	0.69755	13	5	1	2.9549	0.94695	1	13	5	2	1.8902	0.43758	0.10498
Amino sugar and nucleotide sugar metabolism	42	25	3	4.8	0.94256	0.31005	42	25	22	16.747	0.15548	0.042825	42	25	23	15.973	0.02438	0.023194	42	25	10	9.5467	0.73864	0.17112	42	25	6	6.1067	0.75736	0.14363
Arachidonic acid metabolism	44	39	1	5.0286	0.99996	1	44	39	26	17.544	0.96662	0.49868	44	39	21	16.734	0.99861	0.74834	44	39	14	10.001	0.89499	0.27839	44	39	5	6.3975	0.99476	0.50525
Arginine and proline metabolism	36	28	4	4.1143	0.90301	0.2404	36	28	21	14.354	0.7288	0.21359	36	28	21	13.691	0.55794	0.12591	36	28	9	8.1829	0.93666	0.35799	36	28	3	5.2343	0.99434	0.52628
Arginine biosynthesis	14	11	7	1.6	0.0035592	0.0080048	14	11	11	5.5822	0.061302	0.037604	14	11	9	5.3244	0.42759	0.11602	14	11	6	3.1822	0.34826	0.067214	14	11	3	2.0356	0.64446	0.133
Ascorbate and aldarate metabolism	9	6	1	1.0286	0.78074	1	9	6	6	3.5886	0.21926	0.092137	9	6	6	3.4229	0.16492	0.069148	9	6	4	2.0457	0.24313	0.059846	9	6	2	1.3086	0.54389	0.1338
beta-Alanine metabolism	21	12	4	2.4	0.26805	0.0326	21	12	8	8.3733	0.8949	0.41465	21	12	7	7.9867	0.93824	0.47541	21	12	1	4.7733	0.99917	1	NA	NA	NA	NA	NA	NA
Biosynthesis of unsaturated fatty acids	36	10	1	4.1143	0.92084	1	36	10	10	14.354	0.079157	0.042674	36	10	10	13.691	0.049163	0.0328	36	10	8	8.1829	0.02399	0.018617	36	10	8	5.2343	0.00097654	0.0097425
Biotin metabolism	10	3	1	1.1429	0.53099	1	10	3	2	3.9873	0.87359	0.52918	10	3	1	3.8032	0.98288	1	10	3	1	2.273	0.82777	1	10	3	1	1.454	0.63258	1
Butanoate metabolism	15	10	1	1.7143	0.92084	1	15	10	8	5.981	0.60839	0.2021	15	10	6	5.7048	0.91266	0.44193	15	10	5	3.4095	0.47755	0.10305	15	10	3	2.181	0.57276	0.11061
Caffeine metabolism	10	10	1	1.1429	0.92084	1	10	10	6	3.9873	0.9508	0.53076	10	10	8	3.8032	0.49913	0.14467	10	10	2	2.273	0.97497	0.55932	10	10	1	1.454	0.96508	1
Citrate cycle (TCA cycle)	20	11	5	2.2857	0.074306	0.013363	20	11	10	7.9746	0.25771	0.078055	20	11	11	7.6063	0.036287	0.0294	20	11	9	4.546	0.01264	0.016998	20	11	4	2.9079	0.38157	0.05641
Cysteine and methionine metabolism	33	21	6	3.7714	0.31788	0.03214	33	21	15	13.158	0.83488	0.30899	33	21	15	12.55	0.71421	0.20703	33	21	8	7.501	0.78783	0.20839	33	21	4	4.7981	0.88949	0.25027
D-Amino acid metabolism	15	15	4	1.7143	0.43812	0.056079	15	15	15	5.981	0.02197	0.027039	15	15	14	5.7048	0.068178	0.031788	15	15	7	3.4095	0.52645	0.10384	15	15	1	2.181	0.9936	1
Drug metabolism - cytochrome P450	55	40	2	6.2857	0.99958	0.66316	55	40	20	21.93	0.99998	0.91087	55	40	23	20.917	0.99438	0.65499	55	40	6	12.502	0.99999	0.8705	55	40	6	7.9968	0.98666	0.42762
Drug metabolism - other enzymes	39	18	7	4.4571	0.082164	0.012591	39	18	15	15.55	0.40449	0.09965	39	18	14	14.832	0.48349	0.11514	39	18	4	8.8648	0.98692	0.559	39	18	1	5.6705	0.9977	1
Ether lipid metabolism	NA	NA	NA	NA	NA	NA	20	2	2	7.9746	0.60387	0.36032	20	2	2	7.6063	0.54934	0.31339	20	2	2	4.546	0.196	0.0936	20	2	2	2.9079	0.080073	0.034797
Fatty acid biosynthesis	47	4	1	5.3714	0.63586	1	47	4	3	18.74	0.78362	0.39731	47	4	3	17.875	0.72382	0.33661	47	4	2	10.683	0.59798	0.21984	NA	NA	NA	NA	NA	NA
Fatty acid degradation	39	8	1	4.4571	0.86816	1	39	8	7	15.55	0.43755	0.14477	39	8	3	14.832	0.99512	0.74895	39	8	2	8.8648	0.9328	0.46336	39	8	1	5.6705	0.93143	1
Fatty acid elongation	39	6	1	4.4571	0.78074	1	39	6	6	15.55	0.21926	0.092137	39	6	2	14.832	0.99472	0.77161	39	6	1	8.8648	0.9706	1	NA	NA	NA	NA	NA	NA
Folate biosynthesis	27	12	2	3.0857	0.78641	0.20858	27	12	10	10.766	0.47826	0.13809	27	12	8	10.269	0.82553	0.3217	27	12	1	6.1371	0.99917	1	27	12	1	3.9257	0.98226	1
Fructose and mannose metabolism	20	18	1	2.2857	0.98986	1	20	18	16	7.9746	0.19753	0.054035	20	18	15	7.6063	0.27422	0.063438	20	18	8	4.546	0.58649	0.11737	20	18	7	2.9079	0.22491	0.027145
Galactose metabolism	NA	NA	NA	NA	NA	NA	27	22	12	10.766	0.99652	0.72376	27	22	11	10.269	0.99655	0.71309	27	22	6	6.1371	0.97039	0.46112	27	22	5	3.9257	0.7941	0.16951
Glutathione metabolism	28	9	2	3.2	0.63085	0.14278	28	9	6	11.164	0.8825	0.42	28	9	5	10.649	0.94503	0.5127	28	9	3	6.3644	0.8419	0.31298	28	9	2	4.0711	0.7744	0.22516
Glycerolipid metabolism	NA	NA	NA	NA	NA	NA	16	6	3	6.3797	0.97547	0.65122	16	6	3	6.0851	0.95825	0.58415	16	6	1	3.6368	0.9706	1	16	6	2	2.3263	0.54389	0.1338
Glycerophospholipid metabolism	36	9	1	4.1143	0.89783	1	36	9	7	14.354	0.67696	0.24589	36	9	6	13.691	0.81885	0.33675	36	9	4	8.1829	0.62326	0.16299	36	9	5	5.2343	0.078612	0.017181
Glycine, serine and threonine metabolism	33	22	3	3.7714	0.90044	0.25578	33	22	14	13.158	0.96332	0.51512	33	22	14	12.55	0.91339	0.39111	33	22	4	7.501	0.99785	0.68503	33	22	1	4.7981	0.99942	1
Glycolysis / Gluconeogenesis	26	14	1	2.9714	0.97159	1	26	14	11	10.367	0.61844	0.18746	26	14	12	9.8883	0.25457	0.064707	26	14	10	5.9098	0.036754	0.019226	26	14	5	3.7803	0.36127	0.047835
Glyoxylate and dicarboxylate metabolism	32	16	4	3.6571	0.49314	0.066012	32	16	11	12.759	0.87756	0.37209	32	16	13	12.17	0.37242	0.087805	32	16	10	7.2737	0.11053	0.026288	32	16	2	4.6527	0.96586	0.42123
Histidine metabolism	16	12	5	1.8286	0.1051	0.015503	16	12	8	6.3797	0.8949	0.41465	16	12	10	6.0851	0.36274	0.094136	16	12	4	3.6368	0.85663	0.30225	16	12	2	2.3263	0.89642	0.3143
Inositol phosphate metabolism	30	14	1	3.4286	0.97159	1	30	14	13	11.962	0.14482	0.048911	30	14	12	11.41	0.25457	0.064707	30	14	8	6.819	0.23983	0.043647	30	14	3	4.3619	0.80682	0.20629
Linoleic acid metabolism	5	4	2	0.57143	0.21638	0.047593	5	4	4	1.9937	0.36414	0.16572	5	4	4	1.9016	0.30125	0.13004	5	4	2	1.1365	0.59798	0.21984	5	4	2	0.72698	0.31902	0.078236
Lipoic acid metabolism	28	6	2	3.2	0.40063	0.08157	28	6	3	11.164	0.97547	0.65122	28	6	3	10.649	0.95825	0.58415	28	6	2	6.3644	0.82869	0.34923	28	6	3	4.0711	0.22497	0.041143
Lysine degradation	30	15	5	3.4286	0.22601	0.025215	30	15	10	11.962	0.90688	0.417	30	15	10	11.41	0.83393	0.31511	30	15	8	6.819	0.32497	0.056576	30	15	6	4.3619	0.22944	0.029087
Mannose type O-glycan biosynthesis	17	1	1	1.9429	0.22277	1	17	1	1	6.7784	0.77723	1	17	1	1	6.4654	0.74134	1	NA	NA	NA	NA	NA	NA	NA	NA	NA	NA	NA	NA
Metabolism of xenobiotics by cytochrome P450	68	37	2	7.7714	0.99914	0.62987	68	37	24	27.114	0.97924	0.55309	68	37	25	25.862	0.8688	0.30542	68	37	8	15.457	0.99911	0.70837	68	37	2	9.887	0.99995	0.76955
N-Glycan biosynthesis	NA	NA	NA	NA	NA	NA	41	4	3	16.348	0.78362	0.39731	41	4	2	15.593	0.94466	0.60007	41	4	2	9.3194	0.59798	0.21984	41	4	1	5.9613	0.7371	1
Nicotinate and nicotinamide metabolism	15	10	4	1.7143	0.16303	0.022038	15	10	7	5.981	0.83697	0.35951	15	10	4	5.7048	0.99591	0.74386	15	10	1	3.4095	0.99725	1	NA	NA	NA	NA	NA	NA
Nitrogen metabolism	NA	NA	NA	NA	NA	NA	6	2	2	2.3924	0.60387	0.36032	6	2	2	2.2819	0.54934	0.31339	6	2	2	1.3638	0.196	0.0936	NA	NA	NA	NA	NA	NA
One carbon pool by folate	9	2	1				NA	NA	NA	NA	NA	NA	NA	NA	NA	NA	NA	NA	NA	NA	NA	NA	NA	NA	NA	NA	NA	NA	NA	NA
Pantothenate and CoA biosynthesis	20	11	4	1.0286	0.39613	1	20	11	9	7.9746	0.54168	0.16663	20	11	7	7.6063	0.87249	0.37826	20	11	2	4.546	0.98494	0.60094	NA	NA	NA	NA	NA	NA
Pentose and glucuronate interconversions	19	15	3	2.2857	0.21373	0.026843	19	15	12	7.5759	0.56188	0.1592	19	15	8	7.226	0.97979	0.58829	19	15	7	4.3187	0.52645	0.10384	NA	NA	NA	NA	NA	NA
Pentose phosphate pathway	23	22	4	2.1714	0.68459	0.12987	23	22	19	9.1708	0.24084	0.058471	23	22	17	8.7473	0.47793	0.10732	23	22	10	5.2279	0.5396	0.097054	23	22	4	3.3441	0.91068	0.27299
Phenylalanine metabolism	NA	NA	NA	NA	NA	NA	8	8	7	3.1898	0.43755	0.14477	8	8	8	3.0425	0.090123	0.044323	8	8	3	1.8184	0.76902	0.25922	8	8	1	1.1632	0.93143	1
Phenylalanine, tyrosine and tryptophan biosynthesis	NA	NA	NA	NA	NA	NA	4	4	3	1.5949	0.78362	0.39731	4	4	4	1.5213	0.30125	0.13004	4	4	2	0.90921	0.59798	0.21984	4	4	1	0.58159	0.7371	1
Phosphonate and phosphinate metabolism	NA	NA	NA	NA	NA	NA	NA	NA	NA	NA	NA	NA	6	3	1	2.2819	0.98288	1	6	3	1	1.3638	0.82777	1	NA	NA	NA	NA	NA	NA
Porphyrin metabolism	31	13	3	3.5429	0.58092	0.097844	31	13	8	12.361	0.95255	0.51626	31	13	8	11.79	0.90935	0.41716	31	13	1	7.0463	0.99954	1	31	13	1	4.5073	0.98736	1
Primary bile acid biosynthesis	46	32	21	5.2571	9.444e-08	0.0076277	46	32	26	18.342	0.40651	0.085762	46	32	22	17.495	0.82155	0.26447	46	32	6	10.456	0.99952	0.74691	46	32	13	6.6883	0.087666	0.014358
Propanoate metabolism	22	10	1	2.5143	0.92084	1	22	10	6	8.7721	0.9508	0.53076	22	10	6	8.367	0.91266	0.44193	22	10	2	5.0006	0.97497	0.55932	22	10	1	3.1987	0.96508	1
Purine metabolism	70	37	3	8	0.99488	0.50206	70	37	18	27.911	0.99998	0.91377	70	37	27	26.622	0.64849	0.15288	70	37	8	15.911	0.99911	0.70837	70	37	4	10.178	0.99778	0.57057
Pyrimidine metabolism	39	30	10	4.4571	0.10685	0.012965	39	30	25	15.55	0.30888	0.066077	39	30	20	14.832	0.87625	0.32342	39	30	8	8.8648	0.98676	0.52326	39	30	2	5.6705	0.99951	0.68562
Pyruvate metabolism	23	11	2	2.6286	0.74229	0.18654	23	11	6	9.1708	0.98093	0.6262	23	11	7	8.7473	0.87249	0.37826	23	11	4	5.2279	0.79762	0.25455	23	11	2	3.3441	0.86489	0.28528
Retinol metabolism	17	16	1	1.9429	0.98302	1	17	16	15	6.7784	0.096772	0.038795	17	16	15	6.4654	0.053108	0.02907	17	16	14	3.8641	0.00041465	0.015079	17	16	6	2.4717	0.2853	0.035021
Riboflavin metabolism	NA	NA	NA	NA	NA	NA	4	2	1	1.5949	0.95059	1	4	2	2	1.5213	0.54934	0.31339	4	2	1	0.90921	0.69013	1	NA	NA	NA	NA	NA	NA
Selenocompound metabolism	20	4	1	2.2857	0.63586	1	20	4	2	7.9746	0.96355	0.6568	20	4	1	7.6063	0.99562	1	20	4	1	4.546	0.90436	1	NA	NA	NA	NA	NA	NA
Sphingolipid metabolism	NA	NA	NA	NA	NA	NA	32	3	3	12.759	0.46901	0.23692	32	3	3	12.17	0.4069	0.19418	32	3	1	7.2737	0.82777	1	32	3	1	4.6527	0.63258	1
Starch and sucrose metabolism	NA	NA	NA	NA	NA	NA	18	11	9	7.1771	0.54168	0.16663	18	11	9	6.8457	0.42759	0.11602	18	11	6	4.0914	0.34826	0.067214	18	11	3	2.6171	0.64446	0.133
Steroid biosynthesis	41	31	5	4.6857	0.85683	0.18902	41	31	16	16.348	0.99975	0.8425	41	31	10	15.593	1	0.97077	41	31	7	9.3194	0.99711	0.64373	41	31	1	5.9613	0.99997	1
Steroid hormone biosynthesis	87	85	11	9.9429	0.9927	0.42292	87	85	79	34.69	8.2934e-05	0.020673	87	85	70	33.088	0.041223	0.022819	87	85	39	19.775	0.42196	0.05365	87	85	17	12.65	0.97617	0.34283
Sulfur metabolism	NA	NA	NA	NA	NA	NA	8	1	1	3.1898	0.77723	1	8	1	1	3.0425	0.74134	1	NA	NA	NA	NA	NA	NA	NA	NA	NA	NA	NA	NA
Taurine and hypotaurine metabolism	8	3	1	0.91429	0.53099	1	8	3	1	3.1898	0.98909	1	8	3	1	3.0425	0.98288	1	8	3	1	1.8184	0.82777	1	NA	NA	NA	NA	NA	NA
Terpenoid backbone biosynthesis	18	8	1	2.0571	0.86816	1	18	8	7	7.1771	0.43755	0.14477	18	8	5	6.8457	0.87493	0.40695	18	8	4	4.0914	0.50698	0.12242	18	8	3	2.6171	0.40595	0.071186
Thiamine metabolism	NA	NA	NA	NA	NA	NA	7	3	2	2.7911	0.87359	0.52918	7	3	2	2.6622	0.83424	0.47302	7	3	2	1.5911	0.41487	0.15409	NA	NA	NA	NA	NA	NA
Tryptophan metabolism	41	37	2	4.6857	0.99914	0.62987	41	37	30	16.348	0.39441	0.080216	41	37	30	15.593	0.21634	0.044481	41	37	14	9.3194	0.83644	0.22154	41	37	13	5.9613	0.22293	0.023
Tyrosine metabolism	42	39	12	4.8	0.13471	0.013958	42	39	31	16.747	0.48379	0.10146	42	39	35	15.973	0.012861	0.021093	42	39	23	9.5467	0.042688	0.018096	42	39	12	6.1067	0.42631	0.044085
Ubiquinone and other terpenoid-quinone biosynthesis	18	7	2	2.0571	0.48547	0.10098	18	7	5	7.1771	0.81146	0.36465	18	7	6	6.8457	0.42278	0.13647	18	7	3	4.0914	0.67076	0.20563	18	7	1	2.6171	0.90398	1
Valine, leucine and isoleucine biosynthesis	8	8	2	0.91429	0.56245	0.12149	8	8	7	3.1898	0.43755	0.14477	8	8	7	3.0425	0.34466	0.10487	8	8	4	1.8184	0.50698	0.12242	8	8	1	1.1632	0.93143	1
Valine, leucine and isoleucine degradation	40	16	2	4.5714	0.90323	0.29463	40	16	14	15.949	0.27123	0.0708	40	16	12	15.213	0.5991	0.16201	40	16	6	9.0921	0.78888	0.22313	40	16	1	5.8159	0.99545	1
Vitamin B6 metabolism	9	9	2	1.0286	0.63085	0.14278	9	9	6	3.5886	0.8825	0.42	9	9	5	3.4229	0.94503	0.5127	9	9	3	2.0457	0.8419	0.31298	9	9	2	1.3086	0.7744	0.22516
FOOTNOTES:
1 Model 4 (unstratified fully adjusted model) was adjusted for analytic batch, study field center, age, self-reported race, highest education achieved, total energy intake, smoking status, physical activity score, alcohol consumption, taking birth control medication, estimate glomerular filtration rate, diabetes status, body mass index, and hypertension status, with sex*metabolite peak interactio…
2 Menopausal status: Self-reported menopausal status was defined as having a regular menstrual cycle in the past 12 months (pre-menopausal), having an irregular menstrual cycle in the past 12 months (peri-menopausal), or >12 months since last menstrual cycle (post-menopausal).
3 Pathway total indicates the total number of possible metabolites in the metabolic pathway
4 Pathway hits indicates the number of metabolic signals that matched with the metabolites included in the pathway based on a mass-to-charge ratio error <3 ppm
5 Significant hits column indicates the number of matched metabolic signals that significantly differed by sex (Fisher’s Exact Test p<0.05)
6 FET refers to Fisher’s Exact Test p-value
7 Gamma is calculated after permutations as an adjusted FET p-value (null distribution) to determine whether a pathway is significantly enriched
* Significant pathways found in unstratified fully adjusted model with sex*metabolite peak interactions
FET < 0.05
FET > 0.05, with darker red indicating higher FET p-values
NA = Pathway not found

## Sheet: b) Triglycerides
Article title: Sex modifies metabolic pathways associated with lipids in untargeted metabolomics: The Coronary Artery Risk Development in Young Adults (CARDIA) Study, 2005-2006
Journal name: Metabolomics
Authors: Autumn G. Hullings, Annie Green Howard, Katie A. Meyer, Christy L. Avery, Kari E. North, Sachin Mhatre, Wei Sha, Yuanyuan Li, Blake R. Rushing, Susan Sumner, Xiuxia Du, Cora E. Lewis, Penny Gordon-Larsen
Corresponding author: Autumn G. Hullings, Department of Nutrition, Gillings School of Global Public Health, University of North Carolina at Chapel Hill, Chapel Hill, NC, USA (email: hullau01@email.unc.edu)
Supplemental Table 4b. Metabolic pathways identified from 7,522 metabolite peaks associated with triglycerides with differential metabolic activity by sex in the Coronary Artery Risk Development in Young Adults Study, 2005–2006 (N = 2,419)
	UNSTRATIFIED MODEL 4 - Fully Adjusted (1) (N = 2,169)						STRATIFIED - MEN ONLY (n = 1,205)						STRATIFIED - PREMENOPAUSAL WOMEN (2) (n = 703)						STRATIFIED - PERIMENOPAUSAL WOMEN (2) (n = 152)						STRATIFIED - POSTMENOPAUSAL WOMEN (2) (n = 106)
METABOLIC PATHWAY	Pathway Total (3)	Pathway Hits (4)	Significant Hits (5)	Expected Hits	FET (6)	Gamma (7)	Pathway Total (3)	Pathway Hits (4)	Significant Hits (5)	Expected Hits	FET (6)	Gamma (7)	Pathway Total (3)	Pathway Hits (4)	Significant Hits (5)	Expected Hits	FET (6)	Gamma (7)	Pathway Total (3)	Pathway Hits (4)	Significant Hits (5)	Expected Hits	FET (6)	Gamma (7)	Pathway Total (3)	Pathway Hits (4)	Significant Hits (5)	Expected Hits	FET (6)	Gamma (7)
Alanine, aspartate and glutamate metabolism	28	24	9	6.0978	0.75844	0.1732	28	24	21	10.542	0.081741	0.035546	28	24	16	9.0133	0.432	0.081776	28	24	10	4.48	0.18234	0.027463	28	24	6	3.1822	0.44621	0.05226
alpha-Linolenic acid metabolism	13	5	2	2.8311	0.70476	0.25247	13	5	3	4.8946	0.87946	0.48867	13	5	4	4.1848	0.38545	0.12411	13	5	1	2.08	0.84658	1	13	5	2	1.4775	0.30717	0.067881
Amino sugar and nucleotide sugar metabolism	42	25	3	9.1467	0.99985	0.79474	42	25	14	15.813	0.98373	0.61181	42	25	13	13.52	0.90823	0.35626	42	25	5	6.72	0.93124	0.33317	42	25	2	4.7733	0.98561	0.4769
Arachidonic acid metabolism	44	39	11	9.5822	0.97976	0.44899	44	39	36	16.566	0.0026387	0.023741	44	39	16	14.164	0.9986	0.732	44	39	5	7.04	0.99828	0.636	44	39	2	5.0006	0.99944	0.66719
Arginine and proline metabolism	36	28	7	7.84	0.98433	0.49107	36	28	21	13.554	0.5214	0.12727	36	28	16	11.589	0.79611	0.23144	36	28	9	5.76	0.52862	0.07987	36	28	2	4.0914	0.99267	0.52479
Arginine biosynthesis	14	11	4	3.0489	0.76024	0.21509	14	11	11	5.2711	0.032452	0.03355	14	11	9	4.5067	0.15803	0.042499	14	11	5	2.24	0.2359	0.040986	14	11	3	1.5911	0.45424	0.073954
Ascorbate and aldarate metabolism	9	6	1	1.96	0.96417	1	9	6	5	3.3886	0.49572	0.19111	9	6	2	2.8971	0.9708	0.62415	9	6	1	1.44	0.89473	1	NA	NA	NA	NA	NA	NA
beta-Alanine metabolism	21	12	3	4.5733	0.94097	0.41272	21	12	7	7.9067	0.93006	0.48777	21	12	4	6.76	0.99144	0.66729	21	12	1	3.36	0.98914	1	21	12	1	2.3867	0.95162	1
Biosynthesis of unsaturated fatty acids	36	10	7	7.84	0.074033	0.022516	36	10	9	13.554	0.20795	0.071729	36	10	9	11.589	0.06446	0.029082	36	10	4	5.76	0.382	0.070785	36	10	7	4.0914	0.0015369	0.0087815
Biotin metabolism	10	3	1	2.1778	0.80992	1	10	3	2	3.7651	0.82561	0.49338	10	3	1	3.219	0.94863	1	10	3	1	1.6	0.67472	1	NA	NA	NA	NA	NA	NA
Butanoate metabolism	15	10	4	3.2667	0.67833	0.1737	15	10	9	5.6476	0.20795	0.071729	15	10	6	4.8286	0.70109	0.22123	15	10	2	2.4	0.8699	0.33566	15	10	2	1.7048	0.68734	0.17245
Caffeine metabolism	NA	NA	NA	NA	NA	NA	10	10	4	3.7651	0.99512	0.75972	10	10	6	3.219	0.70109	0.22123	10	10	2	1.6	0.8699	0.33566	NA	NA	NA	NA	NA	NA
Citrate cycle (TCA cycle)	20	11	3	4.3556	0.91197	0.36751	20	11	10	7.5302	0.1641	0.059691	20	11	6	6.4381	0.81202	0.29588	20	11	3	3.2	0.71859	0.19292	20	11	1	2.273	0.93761	1
Cysteine and methionine metabolism	33	21	6	7.1867	0.93957	0.36349	33	21	12	12.425	0.97033	0.55823	33	21	12	10.623	0.78042	0.23239	33	21	8	5.28	0.31732	0.044708	33	21	6	3.7505	0.31279	0.034434
D-Amino acid metabolism	15	15	5	3.2667	0.83736	0.25325	15	15	15	5.6476	0.0092023	0.026544	15	15	9	4.8286	0.69384	0.19399	15	15	8	2.4	0.060156	0.018184	15	15	2	1.7048	0.87923	0.28446
Drug metabolism - cytochrome P450	55	40	12	11.978	0.96593	0.39419	55	40	31	20.708	0.34565	0.073366	55	40	23	17.705	0.80913	0.22809	55	40	10	8.8	0.85174	0.21255	55	40	5	6.2508	0.96326	0.33577
Drug metabolism - other enzymes	39	18	4	8.4933	0.98068	0.50182	39	18	10	14.684	0.97266	0.57591	39	18	7	12.554	0.98988	0.62543	39	18	6	6.24	0.51062	0.085709	39	18	1	4.4324	0.98956	1
Ether lipid metabolism	NA	NA	NA	NA	NA	NA	20	2	2	7.5302	0.53838	0.33117	20	2	2	6.4381	0.39344	0.20656	20	2	1	3.2	0.52676	1	20	2	1	2.273	0.39421	1
Fatty acid biosynthesis	NA	NA	NA	NA	NA	NA	47	4	1	17.696	0.99509	1	47	4	1	15.13	0.98098	1	NA	NA	NA	NA	NA	NA	47	4	1	5.3416	0.63353	1
Fatty acid degradation	NA	NA	NA	NA	NA	NA	39	8	5	14.684	0.86381	0.42087	39	8	5	12.554	0.65748	0.21106	39	8	2	6.24	0.76882	0.26151	39	8	2	4.4324	0.55903	0.128
Fatty acid elongation	NA	NA	NA	NA	NA	NA	39	6	4	14.684	0.80502	0.38597	39	6	4	12.554	0.60132	0.20236	39	6	1	6.24	0.89473	1	39	6	1	4.4324	0.77862	1
Folate biosynthesis	NA	NA	NA	NA	NA	NA	27	12	8	10.166	0.80893	0.33088	27	12	3	8.6914	0.99862	0.78936	NA	NA	NA	NA	NA	NA	27	12	1	3.0686	0.95162	1
Fructose and mannose metabolism	20	18	3	4.3556	0.99568	0.63348	20	18	10	7.5302	0.97266	0.57591	20	18	12	6.4381	0.46795	0.097722	20	18	1	3.2	0.9989	1	20	18	2	2.273	0.93462	0.34754
Galactose metabolism	27	22	2	5.88	0.99992	0.83279	27	22	5	10.166	1	0.98217	27	22	7	8.6914	0.99933	0.7916	27	22	1	4.32	0.99977	1	27	22	2	3.0686	0.97214	0.42457
Glutathione metabolism	28	9	2	6.0978	0.94806	0.4673	28	9	9	10.542	0.060774	0.04214	28	9	7	9.0133	0.28568	0.071262	28	9	6	4.48	0.029913	0.016526	28	9	3	3.1822	0.31961	0.049859
Glycerolipid metabolism	16	6	1	3.4844	0.96417	1	16	6	3	6.0241	0.9539	0.60276	16	6	2	5.1505	0.9708	0.62415	16	6	2	2.56	0.60586	0.18439	NA	NA	NA	NA	NA	NA
Glycerophospholipid metabolism	36	9	2	7.84	0.94806	0.4673	36	9	6	13.554	0.80406	0.34831	36	9	4	11.589	0.92931	0.46404	36	9	3	5.76	0.56929	0.13355	36	9	1	4.0914	0.89634	1
Glycine, serine and threonine metabolism	33	22	6	7.1867	0.95653	0.39948	33	22	14	12.425	0.89921	0.39601	33	22	9	10.623	0.99009	0.616	33	22	4	5.28	0.94819	0.3772	33	22	3	3.7505	0.89809	0.26563
Glycolysis / Gluconeogenesis	26	14	3	5.6622	0.97439	0.49609	26	14	8	9.7892	0.94913	0.51885	26	14	10	8.3695	0.35329	0.075289	26	14	3	4.16	0.86326	0.28745	26	14	2	2.9549	0.85273	0.26255
Glyoxylate and dicarboxylate metabolism	32	16	4	6.9689	0.95769	0.42644	32	16	10	12.048	0.89672	0.41153	32	16	7	10.301	0.96569	0.50978	32	16	4	5.12	0.7877	0.21048	32	16	3	3.6368	0.72484	0.15385
Histidine metabolism	16	12	6	3.4844	0.40083	0.071451	16	12	9	6.0241	0.59869	0.19332	16	12	8	5.1505	0.51733	0.12673	16	12	6	2.56	0.13588	0.02683	16	12	2	1.8184	0.78346	0.21777
Inositol phosphate metabolism	30	14	4	6.5333	0.91146	0.34423	30	14	11	11.295	0.46443	0.13155	30	14	9	9.6571	0.5717	0.14054	30	14	1	4.8	0.99493	1	30	14	2	3.4095	0.85273	0.26255
Linoleic acid metabolism	5	4	4	1.0889	0.032147	0.022523	5	4	4	1.8825	0.28933	0.13947	5	4	4	1.6095	0.15434	0.065762	5	4	1	0.8	0.77655	1	5	4	3	0.56825	0.035884	0.014893
Lipoic acid metabolism	28	6	2	6.0978	0.80386	0.31102	28	6	3	10.542	0.9539	0.60276	28	6	2	9.0133	0.9708	0.62415	28	6	1	4.48	0.89473	1	28	6	1	3.1822	0.77862	1
Lysine degradation	30	15	3	6.5333	0.98338	0.53406	30	15	11	11.295	0.63297	0.19818	30	15	7	9.6571	0.93954	0.44402	30	15	7	4.8	0.15264	0.02719	30	15	2	3.4095	0.87923	0.28446
Mannose type O-glycan biosynthesis	NA	NA	NA	NA	NA	NA	17	1	1	6.4006	0.73391	1	17	1	1	5.4724	0.62748	1	NA	NA	NA	NA	NA	NA	NA	NA	NA	NA	NA	NA
Metabolism of xenobiotics by cytochrome P450	68	37	16	14.809	0.52487	0.076937	68	37	24	25.603	0.91501	0.39508	68	37	15	21.89	0.99855	0.73151	68	37	7	10.88	0.97119	0.4065	68	37	7	7.7283	0.74797	0.12561
N-Glycan biosynthesis	41	4	2	8.9289	0.56695	0.19255	41	4	3	15.437	0.71108	0.35258	41	4	3	13.198	0.52302	0.19745	NA	NA	NA	NA	NA	NA	41	4	2	4.6597	0.21438	0.051069
Nicotinate and nicotinamide metabolism	15	10	5	3.2667	0.4291	0.083243	15	10	3	5.6476	0.99939	0.86445	15	10	3	4.8286	0.99283	0.69724	15	10	1	2.4	0.9768	1	NA	NA	NA	NA	NA	NA
Nitrogen metabolism	6	2	1	1.3067	0.66911	1	6	2	2	2.259	0.53838	0.33117	6	2	2	1.9314	0.39344	0.20656	6	2	2	0.96	0.097004	0.049036	6	2	1	0.6819	0.39421	1
One carbon pool by folate	NA	NA	NA	NA	NA	NA	9	2	1	3.3886	0.92944	1	9	2	1	2.8971	0.86151	1	9	2	1	1.44	0.52676	1	NA	NA	NA	NA	NA	NA
Pantothenate and CoA biosynthesis	20	11	2	4.3556	0.97975	0.55316	20	11	9	7.5302	0.4053	0.122	20	11	6	6.4381	0.81202	0.29588	20	11	3	3.2	0.71859	0.19292	20	11	4	2.273	0.21063	0.029006
Pentose and glucuronate interconversions	19	15	1	4.1378	0.99977	1	19	15	8	7.1537	0.976	0.60071	19	15	4	6.1162	0.99917	0.80007	19	15	3	3.04	0.89435	0.31869	19	15	1	2.1594	0.97749	1
Pentose phosphate pathway	23	22	6	5.0089	0.95653	0.39948	23	22	12	8.6597	0.98511	0.62652	23	22	12	7.4038	0.84847	0.28851	23	22	8	3.68	0.3735	0.052849	23	22	2	2.614	0.97214	0.42457
Phenylalanine metabolism	8	8	2	1.7422	0.91802	0.41888	8	8	8	3.0121	0.083109	0.049286	8	8	4	2.5752	0.86707	0.37985	8	8	1	1.28	0.95052	1	NA	NA	NA	NA	NA	NA
Phenylalanine, tyrosine and tryptophan biosynthesis	4	4	2	0.87111	0.56695	0.19255	4	4	3	1.506	0.71108	0.35258	4	4	2	1.2876	0.85156	0.44561	4	4	1	0.64	0.77655	1	NA	NA	NA	NA	NA	NA
Phosphonate and phosphinate metabolism	6	3	1	1.3067	0.80992	1	6	3	1	2.259	0.98135	1	6	3	1	1.9314	0.94863	1	NA	NA	NA	NA	NA	NA	NA	NA	NA	NA	NA	NA
Porphyrin metabolism	31	13	2	6.7511	0.99234	0.62569	31	13	6	11.672	0.99199	0.70789	31	13	6	9.979	0.93554	0.44576	31	13	1	4.96	0.99258	1	31	13	5	3.5232	0.13852	0.01978
Primary bile acid biosynthesis	46	32	29	10.018	8.9604e-09	0.013627	46	32	31	17.319	0.00052821	0.023415	46	32	31	14.808	4.8565e-06	0.017411	46	32	11	7.36	0.41148	0.054182	46	32	3	5.2279	0.98488	0.44085
Propanoate metabolism	22	10	1	4.7911	0.99618	1	22	10	7	8.2832	0.73809	0.28682	22	10	4	7.0819	0.9639	0.54043	22	10	1	3.52	0.9768	1	NA	NA	NA	NA	NA	NA
Purine metabolism	70	37	6	15.244	0.99988	0.78348	70	37	17	26.356	0.99993	0.89081	70	37	15	22.533	0.99855	0.73151	70	37	7	11.2	0.97119	0.4065	70	37	5	7.9556	0.94018	0.28941
Pyrimidine metabolism	39	30	6	8.4933	0.99777	0.64226	39	30	17	14.684	0.98712	0.62564	39	30	14	12.554	0.97826	0.52477	39	30	11	6.24	0.3167	0.040968	39	30	5	4.4324	0.83133	0.18146
Pyruvate metabolism	23	11	1	5.0089	0.99782	1	23	11	5	8.6597	0.98959	0.69787	23	11	3	7.4038	0.99682	0.74721	23	11	4	3.68	0.46549	0.088969	23	11	1	2.614	0.93761	1
Retinol metabolism	17	16	7	3.7022	0.55408	0.10326	17	16	15	6.4006	0.046626	0.032996	17	16	10	5.4724	0.61811	0.15408	17	16	1	2.72	0.99764	1	17	16	5	1.9321	0.2689	0.032019
Riboflavin metabolism	NA	NA	NA	NA	NA	NA	NA	NA	NA	NA	NA	NA	NA	NA	NA	NA	NA	NA	NA	NA	NA	NA	NA	NA	4	2	1	0.4546	0.39421	1
Selenocompound metabolism	NA	NA	NA	NA	NA	NA	20	4	1	7.5302	0.99509	1	20	4	1	6.4381	0.98098	1	NA	NA	NA	NA	NA	NA	20	4	1	2.273	0.63353	1
Sphingolipid metabolism	32	3	1	6.9689	0.80992	1	32	3	3	12.048	0.39477	0.20673	32	3	3	10.301	0.24651	0.10804	32	3	1	5.12	0.67472	1	NA	NA	NA	NA	NA	NA
Starch and sucrose metabolism	18	11	2	3.92	0.97975	0.55316	18	11	4	6.7771	0.99828	0.81369	18	11	6	5.7943	0.81202	0.29588	NA	NA	NA	NA	NA	NA	18	11	2	2.0457	0.73914	0.19511
Steroid biosynthesis	41	31	14	8.9289	0.44655	0.063247	41	31	29	15.437	0.0044239	0.024161	41	31	28	13.198	0.00049127	0.0175	41	31	6	6.56	0.95568	0.37062	41	31	2	4.6597	0.99631	0.56851
Steroid hormone biosynthesis	87	85	44	18.947	0.043227	0.015941	87	85	82	32.756	5.2724e-09	0.023246	87	85	67	28.006	0.00062957	0.017466	87	85	19	13.92	0.97869	0.39993	87	85	15	9.8876	0.88613	0.18579
Sulfur metabolism	8	1	1	1.7422	0.4245	1	8	1	1	3.0121	0.73391	1	8	1	1	2.5752	0.62748	1	8	1	1	1.28	0.31188	1	NA	NA	NA	NA	NA	NA
Taurine and hypotaurine metabolism	NA	NA	NA	NA	NA	NA	8	3	1	3.0121	0.98135	1	8	3	1	2.5752	0.94863	1	8	3	1	1.28	0.67472	1	8	3	1	0.90921	0.52874	1
Terpenoid backbone biosynthesis	NA	NA	NA	NA	NA	NA	18	8	5	6.7771	0.86381	0.42087	18	8	5	5.7943	0.65748	0.21106	18	8	3	2.88	0.4786	0.1067	NA	NA	NA	NA	NA	NA
Thiamine metabolism	7	3	1	1.5244	0.80992	1	7	3	2	2.6356	0.82561	0.49338	7	3	2	2.2533	0.68729	0.33174	7	3	2	1.12	0.23084	0.077124	7	3	1	0.79556	0.52874	1
Tryptophan metabolism	41	37	13	8.9289	0.86298	0.23188	41	37	26	15.437	0.74084	0.21959	41	37	20	13.198	0.90095	0.32736	41	37	5	6.56	0.99695	0.6007	41	37	5	4.6597	0.94018	0.28941
Tyrosine metabolism	42	39	12	9.1467	0.95542	0.36578	42	39	35	15.813	0.0098977	0.024744	42	39	25	13.52	0.50142	0.089915	42	39	10	6.72	0.82676	0.19392	42	39	4	4.7733	0.98563	0.42772
Ubiquinone and other terpenoid-quinone biosynthesis	18	7	3	3.92	0.63296	0.17528	18	7	6	6.7771	0.40486	0.14451	18	7	4	5.7943	0.76227	0.29068	18	7	3	2.88	0.37984	0.082618	18	7	1	2.0457	0.82803	1
Valine, leucine and isoleucine biosynthesis	8	8	3	1.7422	0.73482	0.22303	8	8	8	3.0121	0.083109	0.049286	8	8	3	2.5752	0.96587	0.56913	8	8	3	1.28	0.4786	0.1067	8	8	2	0.90921	0.55903	0.128
Valine, leucine and isoleucine degradation	40	16	3	8.7111	0.98931	0.56956	40	16	15	15.06	0.046626	0.032996	40	16	9	12.876	0.7912	0.25452	40	16	6	6.4	0.37921	0.059103	40	16	3	4.546	0.72484	0.15385
Vitamin B6 metabolism	9	9	5	1.96	0.3189	0.061021	9	9	8	3.3886	0.26179	0.088382	9	9	6	2.8971	0.55206	0.15339	9	9	1	1.44	0.96611	1	9	9	2	1.0229	0.62743	0.15
FOOTNOTES:
1 Model 4 (unstratified fully adjusted model) was adjusted for analytic batch, study field center, age, self-reported race, highest education achieved, total energy intake, smoking status, physical activity score, alcohol consumption, taking birth control medication, estimate glomerular filtration rate, diabetes status, body mass index, and hypertension status, with sex*metabolite peak interactio…
2 Menopausal status: Self-reported menopausal status was defined as having a regular menstrual cycle in the past 12 months (pre-menopausal), having an irregular menstrual cycle in the past 12 months (peri-menopausal), or >12 months since last menstrual cycle (post-menopausal).
3 Pathway total indicates the total number of possible metabolites in the metabolic pathway
4 Pathway hits indicates the number of metabolic signals that matched with the metabolites included in the pathway based on a mass-to-charge ratio error <3 ppm
5 Significant hits column indicates the number of matched metabolic signals that significantly differed by sex (Fisher’s Exact Test p<0.05)
6 FET refers to Fisher’s Exact Test p-value
7 Gamma is calculated after permutations as an adjusted FET p-value (null distribution) to determine whether a pathway is significantly enriched
* Significant pathways found in unstratified fully adjusted model with sex*metabolite peak interactions
FET < 0.05
FET > 0.05, with darker red indicating higher FET p-values
NA = Pathway not found

## Sheet: c) LDL-c
Article title: Sex modifies metabolic pathways associated with lipids in untargeted metabolomics: The Coronary Artery Risk Development in Young Adults (CARDIA) Study, 2005-2006
Journal name: Metabolomics
Authors: Autumn G. Hullings, Annie Green Howard, Katie A. Meyer, Christy L. Avery, Kari E. North, Sachin Mhatre, Wei Sha, Yuanyuan Li, Blake R. Rushing, Susan Sumner, Xiuxia Du, Cora E. Lewis, Penny Gordon-Larsen
Corresponding author: Autumn G. Hullings, Department of Nutrition, Gillings School of Global Public Health, University of North Carolina at Chapel Hill, Chapel Hill, NC, USA (email: hullau01@email.unc.edu)
Supplemental Table 4c. Metabolic pathways identified from 7,522 metabolite peaks associated with low density lipoprotein-cholesterol with differential metabolic activity by sex in the Coronary Artery Risk Development in Young Adults Study, 2005–2006 (N = 2,419)
	UNSTRATIFIED MODEL 4 - Fully Adjusted (1) (N = 2,169)						STRATIFIED - MEN ONLY (n = 1,205)						STRATIFIED - PREMENOPAUSAL WOMEN (2) (n = 703)						STRATIFIED - PERIMENOPAUSAL WOMEN (2) (n = 152)						STRATIFIED - POSTMENOPAUSAL WOMEN (2) (n = 106)
METABOLIC PATHWAY	Pathway Total (3)	Pathway Hits (4)	Significant Hits (5)	Expected Hits	FET (6)	Gamma (7)	Pathway Total (3)	Pathway Hits (4)	Significant Hits (5)	Expected Hits	FET (6)	Gamma (7)	Pathway Total (3)	Pathway Hits (4)	Significant Hits (5)	Expected Hits	FET (6)	Gamma (7)	Pathway Total (3)	Pathway Hits (4)	Significant Hits (5)	Expected Hits	FET (6)	Gamma (7)	Pathway Total (3)	Pathway Hits (4)	Significant Hits (5)	Expected Hits	FET (6)	Gamma (7)
Alanine, aspartate and glutamate metabolism	28	24	14	5.3511	0.027086	0.012428	28	24	22	11.342	0.089793	0.03211	28	24	20	9.9556	0.094721	0.027883	28	24	13	6.0089	0.15076	0.0243	28	24	5	4.0889	0.85933	0.21934
alpha-Linolenic acid metabolism	13	5	2	2.4844	0.61455	0.18099	13	5	3	5.266	0.93438	0.54893	13	5	2	4.6222	0.96696	0.61765	13	5	1	2.7898	0.934	1	NA	NA	NA	NA	NA	NA
Amino sugar and nucleotide sugar metabolism	42	25	9	8.0267	0.62758	0.099275	42	25	22	17.013	0.19318	0.046281	42	25	19	14.933	0.31023	0.057121	42	25	9	9.0133	0.78859	0.18103	42	25	2	6.1333	0.99774	0.62575
Arachidonic acid metabolism	44	39	3	8.4089	1	0.8703	44	39	25	17.823	0.99178	0.62891	44	39	22	15.644	0.97281	0.4856	44	39	11	9.4425	0.97559	0.41504	44	39	10	6.4254	0.71418	0.11457
Arginine and proline metabolism	36	28	8	6.88	0.87967	0.2351	36	28	23	14.583	0.4437	0.094547	36	28	21	12.8	0.3319	0.059343	36	28	6	7.7257	0.99408	0.55883	36	28	4	5.2571	0.97824	0.41989
Arginine biosynthesis	14	11	7	2.6756	0.068065	0.016977	14	11	11	5.6711	0.073038	0.038223	14	11	8	4.9778	0.5491	0.14381	14	11	5	3.0044	0.51796	0.099531	14	11	6	2.0444	0.060803	0.0152
Ascorbate and aldarate metabolism	9	6	3	1.72	0.39868	0.082339	9	6	6	3.6457	0.24116	0.096055	9	6	5	3.2	0.40462	0.12354	9	6	3	1.9314	0.49374	0.1196	9	6	1	1.3143	0.86699	1
beta-Alanine metabolism	21	12	7	4.0133	0.11245	0.02068	21	12	7	8.5067	0.97623	0.58983	21	12	6	7.4667	0.95768	0.50006	21	12	2	4.5067	0.98609	0.56508	21	12	2	3.0667	0.89805	0.32655
Biosynthesis of unsaturated fatty acids	36	10	4	6.88	0.54729	0.10447	36	10	10	14.583	0.092809	0.043713	36	10	10	12.8	0.024943	0.023799	36	10	8	7.7257	0.016178	0.014877	36	10	5	5.2571	0.12382	0.021599
Biotin metabolism	10	3	1	1.9111	0.75349	1	10	3	2	4.0508	0.88619	0.53592	10	3	2	3.5556	0.77552	0.39647	10	3	1	2.146	0.80371	1	10	3	1	1.4603	0.63448	1
Butanoate metabolism	15	10	5	2.8667	0.29891	0.04614	15	10	8	6.0762	0.64644	0.21635	15	10	6	5.3333	0.83897	0.32676	15	10	5	3.219	0.41307	0.074892	15	10	2	2.1905	0.82699	0.26584
Caffeine metabolism	10	10	2	1.9111	0.93554	0.40225	10	10	8	4.0508	0.64644	0.21635	10	10	4	3.5556	0.98834	0.64614	NA	NA	NA	NA	NA	NA	10	10	3	1.4603	0.57624	0.1155
Citrate cycle (TCA cycle)	20	11	9	3.8222	0.0031778	0.011063	20	11	10	8.1016	0.29052	0.083336	20	11	8	7.1111	0.5491	0.14381	20	11	9	4.2921	0.00805	0.013827	20	11	3	2.9206	0.64789	0.1389
Cysteine and methionine metabolism	33	21	8	6.3067	0.55118	0.081895	33	21	16	13.368	0.73197	0.22285	33	21	15	11.733	0.5223	0.11048	33	21	11	7.0819	0.2199	0.031787	33	21	2	4.819	0.99235	0.55058
D-Amino acid metabolism	15	15	4	2.8667	0.87151	0.26331	15	15	15	6.0762	0.027919	0.026616	15	15	14	5.3333	0.030138	0.022444	15	15	3	3.219	0.98133	0.50676	15	15	2	2.1905	0.95561	0.41041
Drug metabolism - cytochrome P450	55	40	8	10.511	0.99518	0.53589	55	40	24	22.279	0.99865	0.75213	55	40	15	19.556	1	0.91774	55	40	5	11.803	0.99999	0.85419	55	40	5	8.0317	0.99611	0.54005
Drug metabolism - other enzymes	39	18	8	7.4533	0.34182	0.043906	39	18	11	15.798	0.97938	0.57965	39	18	11	13.867	0.84643	0.29608	39	18	4	8.3695	0.9781	0.47351	NA	NA	NA	NA	NA	NA
Ether lipid metabolism	NA	NA	NA	NA	NA	NA	20	2	2	8.1016	0.62327	0.36546	20	2	2	7.1111	0.48008	0.25323	20	2	2	4.2921	0.17469	0.074842	20	2	1	2.9206	0.48853	1
Fatty acid biosynthesis	47	4	1	8.9822	0.84566	1	47	4	3	19.039	0.80339	0.40706	47	4	2	16.711	0.91149	0.51854	47	4	2	10.086	0.55646	0.17897	NA	NA	NA	NA	NA	NA
Fatty acid degradation	39	8	1	7.4533	0.97646	1	39	8	4	15.798	0.98742	0.67746	39	8	3	13.867	0.98764	0.66068	39	8	2	8.3695	0.91257	0.3958	39	8	1	5.6952	0.93238	1
Fatty acid elongation	39	6	1	7.4533	0.93964	1	39	6	3	15.798	0.98005	0.6615	39	6	2	13.867	0.98812	0.6969	39	6	1	8.3695	0.96178	1	NA	NA	NA	NA	NA	NA
Folate biosynthesis	27	12	5	5.16	0.48267	0.079413	27	12	10	10.937	0.52111	0.14973	27	12	9	9.6	0.47055	0.11293	27	12	1	5.7943	0.99859	1	NA	NA	NA	NA	NA	NA
Fructose and mannose metabolism	20	18	3	3.8222	0.98591	0.50318	20	18	15	8.1016	0.4554	0.11062	20	18	13	7.1111	0.50797	0.11064	20	18	5	4.2921	0.93159	0.34524	20	18	3	2.9206	0.92437	0.3198
Galactose metabolism	27	22	2	5.16	0.99957	0.73447	27	22	12	10.937	0.99788	0.74621	27	22	10	9.6	0.99518	0.66824	27	22	4	5.7943	0.99572	0.60039	27	22	1	3.9429	0.99944	1
Glutathione metabolism	28	9	2	5.3511	0.90561	0.36158	28	9	6	11.342	0.90118	0.43785	28	9	6	9.9556	0.71445	0.23669	28	9	3	6.0089	0.80252	0.25241	28	9	2	4.0889	0.77684	0.2344
Glycerolipid metabolism	16	6	1	3.0578	0.93964	1	16	6	2	6.4813	0.99804	0.82453	16	6	2	5.6889	0.98812	0.6969	16	6	2	3.4337	0.79509	0.29166	16	6	2	2.3365	0.54666	0.13938
Glycerophospholipid metabolism	36	9	1	6.88	0.98532	1	36	9	7	14.583	0.71093	0.26097	36	9	5	12.8	0.89371	0.39981	36	9	5	7.7257	0.30507	0.054866	36	9	4	5.2571	0.23508	0.03664
Glycine, serine and threonine metabolism	33	22	8	6.3067	0.6153	0.09882	33	22	13	13.368	0.99195	0.65419	33	22	13	11.733	0.89872	0.34698	33	22	8	7.0819	0.77025	0.17513	33	22	1	4.819	0.99944	1
Glycolysis / Gluconeogenesis	26	14	5	4.9689	0.64671	0.12531	26	14	11	10.532	0.66261	0.20445	26	14	11	9.2444	0.33249	0.072137	26	14	10	5.5797	0.02372	0.015114	26	14	2	3.7968	0.94118	0.38349
Glycosaminoglycan biosynthesis - chondroitin sulfate / dermatan sulfate	NA	NA	NA	NA	NA	NA	NA	NA	NA	NA	NA	NA	NA	NA	NA	NA	NA	NA	10	1	1	2.146	0.41832	1	NA	NA	NA	NA	NA	NA
Glyoxylate and dicarboxylate metabolism	32	16	7	6.1156	0.38189	0.051946	32	16	11	12.963	0.90218	0.39792	32	16	10	11.378	0.81012	0.26937	32	16	7	6.8673	0.53373	0.092076	32	16	3	4.673	0.87849	0.26792
Histidine metabolism	16	12	7	3.0578	0.11245	0.02068	16	12	9	6.4813	0.76745	0.27942	16	12	10	5.6889	0.23459	0.05584	16	12	3	3.4337	0.93575	0.38784	16	12	3	2.3365	0.71051	0.16358
Inositol phosphate metabolism	30	14	6	5.7333	0.4283	0.06314	30	14	13	12.152	0.1708	0.051543	30	14	10	10.667	0.56152	0.13792	30	14	7	6.4381	0.35839	0.056022	30	14	1	4.381	0.99122	1
Linoleic acid metabolism	5	4	1	0.95556	0.84566	1	5	4	4	2.0254	0.38795	0.1716	5	4	4	1.7778	0.22997	0.091627	5	4	1	1.073	0.88613	1	5	4	1	0.73016	0.73892	1
Lipoic acid metabolism	28	6	3	5.3511	0.39868	0.082339	28	6	2	11.342	0.99804	0.82453	28	6	2	9.9556	0.98812	0.6969	28	6	3	6.0089	0.49374	0.1196	28	6	3	4.0889	0.22717	0.042743
Lysine degradation	30	15	8	5.7333	0.15144	0.023153	30	15	12	12.152	0.6091	0.17479	30	15	10	10.667	0.70229	0.19919	30	15	6	6.4381	0.65367	0.13454	30	15	6	4.381	0.23286	0.030272
Mannose type O-glycan biosynthesis	17	1	1	3.2489	0.37252	1	17	1	1	6.8863	0.7896	1	17	1	1	6.0444	0.69307	1	NA	NA	NA	NA	NA	NA	NA	NA	NA	NA	NA	NA
Metabolism of xenobiotics by cytochrome P450	68	37	5	12.996	0.99975	0.71786	68	37	25	27.545	0.96937	0.5022	68	37	24	24.178	0.78529	0.2127	68	37	8	14.593	0.99764	0.61058	68	37	3	9.9302	0.9996	0.68832
N-Glycan biosynthesis	41	4	2	7.8356	0.47698	0.13519	41	4	3	16.608	0.80339	0.40706	41	4	2	14.578	0.91149	0.51854	41	4	2	8.7987	0.55646	0.17897	41	4	1	5.9873	0.73892	1
Nicotinate and nicotinamide metabolism	15	10	4	2.8667	0.54729	0.10447	15	10	6	6.0762	0.96083	0.54894	15	10	3	5.3333	0.99824	0.7784	15	10	2	3.219	0.96452	0.4869	NA	NA	NA	NA	NA	NA
Nitrogen metabolism	6	2	1	1.1467	0.60656	1	6	2	2	2.4305	0.62327	0.36546	6	2	2	2.1333	0.48008	0.25323	NA	NA	NA	NA	NA	NA	6	2	1	0.87619	0.48853	1
One carbon pool by folate	9	2	1	1.72	0.60656	1	NA	NA	NA	NA	NA	NA	NA	NA	NA	NA	NA	NA	9	2	1	1.9314	0.66195	1	NA	NA	NA	NA	NA	NA
Pantothenate and CoA biosynthesis	20	11	7	3.8222	0.068065	0.016977	20	11	8	8.1016	0.81643	0.3257	20	11	7	7.1111	0.77551	0.26488	20	11	3	4.2921	0.90518	0.34407	20	11	2	2.9206	0.86679	0.29662
Pentose and glucuronate interconversions	19	15	8	3.6311	0.15144	0.023153	19	15	14	7.6965	0.14201	0.045247	19	15	6	6.7556	0.99593	0.70019	19	15	4	4.0775	0.93233	0.36053	NA	NA	NA	NA	NA	NA
Pentose phosphate pathway	23	22	8	4.3956	0.6153	0.09882	23	22	19	9.3168	0.28649	0.064411	23	22	17	8.1778	0.28576	0.05473	23	22	6	4.9359	0.95087	0.37119	23	22	3	3.3587	0.97239	0.41741
Phenylalanine metabolism	8	8	2	1.5289	0.8631	0.31874	8	8	7	3.2406	0.47237	0.15379	8	8	5	2.8444	0.79412	0.30323	8	8	2	1.7168	0.91257	0.3958	8	8	1	1.1683	0.93238	1
Phenylalanine, tyrosine and tryptophan biosynthesis	4	4	1	0.76444	0.84566	1	4	4	3	1.6203	0.80339	0.40706	4	4	4	1.4222	0.22997	0.091627	4	4	1	0.85841	0.88613	1	4	4	1	0.58413	0.73892	1
Phosphonate and phosphinate metabolism	NA	NA	NA	NA	NA	NA	NA	NA	NA	NA	NA	NA	6	3	1	2.1333	0.97133	1	6	3	1	1.2876	0.80371	1	NA	NA	NA	NA	NA	NA
Porphyrin metabolism	31	13	4	5.9244	0.77751	0.19553	31	13	6	12.557	0.99839	0.78377	31	13	7	11.022	0.9318	0.43398	NA	NA	NA	NA	NA	NA	31	13	2	4.527	0.92238	0.35553
Primary bile acid biosynthesis	46	32	19	8.7911	0.0079107	0.011117	46	32	30	18.634	0.021395	0.022355	46	32	25	16.356	0.18309	0.036237	46	32	9	9.8717	0.96553	0.389	46	32	15	6.7175	0.01847	0.010842
Propanoate metabolism	22	10	4	4.2044	0.54729	0.10447	22	10	6	8.9117	0.96083	0.54894	22	10	4	7.8222	0.98834	0.64614	22	10	3	4.7213	0.86202	0.29871	22	10	1	3.2127	0.96569	1
Purine metabolism	70	37	5	13.378	0.99975	0.71786	70	37	19	28.356	0.99997	0.89633	70	37	16	24.889	0.9998	0.82125	70	37	3	15.022	1	0.91309	70	37	5	10.222	0.9918	0.48724
Pyrimidine metabolism	39	30	11	7.4533	0.59676	0.08606	39	30	21	15.798	0.92244	0.39555	39	30	24	13.867	0.13596	0.031233	39	30	7	8.3695	0.99075	0.5182	39	30	4	5.6952	0.98675	0.46125
Pyruvate metabolism	23	11	6	4.3956	0.18798	0.029285	23	11	6	9.3168	0.98564	0.64341	23	11	3	8.1778	0.99936	0.82161	23	11	4	4.9359	0.74694	0.19742	23	11	2	3.3587	0.86679	0.29662
Retinol metabolism	17	16	2	3.2489	0.9943	0.60043	17	16	16	6.8863	0.021934	0.025126	17	16	15	6.0444	0.021952	0.021104	17	16	13	3.6483	0.0014064	0.012854	17	16	10	2.4825	0.0043358	0.010182
Riboflavin metabolism	NA	NA	NA	NA	NA	NA	NA	NA	NA	NA	NA	NA	4	2	1	1.4222	0.90606	1	4	2	1	0.85841	0.66195	1	NA	NA	NA	NA	NA	NA
Selenocompound metabolism	20	4	1	3.8222	0.84566	1	20	4	1	8.1016	0.99809	1	20	4	1	7.1111	0.99127	1	NA	NA	NA	NA	NA	NA	20	4	1	2.9206	0.73892	1
Sphingolipid metabolism	NA	NA	NA	NA	NA	NA	32	3	3	12.963	0.49181	0.24322	32	3	3	11.378	0.33236	0.14446	32	3	1	6.8673	0.80371	1	32	3	1	4.673	0.63448	1
Starch and sucrose metabolism	18	11	2	3.44	0.95633	0.44065	18	11	9	7.2914	0.58269	0.17967	18	11	7	6.4	0.77551	0.26488	18	11	4	3.8629	0.74694	0.19742	18	11	1	2.6286	0.97558	1
Steroid biosynthesis	41	31	4	7.8356	0.99951	0.69571	41	31	23	16.608	0.81549	0.26527	41	31	13	14.578	0.99968	0.80655	41	31	7	8.7987	0.99353	0.5458	41	31	5	5.9873	0.96675	0.36945
Steroid hormone biosynthesis	87	85	13	16.627	1	0.87208	87	85	77	35.242	0.0024086	0.019411	87	85	70	30.933	0.0031352	0.017463	87	85	36	18.67	0.50327	0.059191	87	85	24	12.705	0.56454	0.060463
Sulfur metabolism	NA	NA	NA	NA	NA	NA	8	1	1	3.2406	0.7896	1	8	1	1	2.8444	0.69307	1	NA	NA	NA	NA	NA	NA	NA	NA	NA	NA	NA	NA
Taurine and hypotaurine metabolism	NA	NA	NA	NA	NA	NA	8	3	1	3.2406	0.99082	1	8	3	2	2.8444	0.77552	0.39647	8	3	2	1.7168	0.37842	0.12399	NA	NA	NA	NA	NA	NA
Terpenoid backbone biosynthesis	18	8	2	3.44	0.8631	0.31874	18	8	5	7.2914	0.93464	0.5044	18	8	4	6.4	0.93742	0.48466	18	8	4	3.8629	0.4486	0.091488	18	8	3	2.6286	0.40912	0.074222
Thiamine metabolism	7	3	1	1.3378	0.75349	1	7	3	1	2.8356	0.99082	1	7	3	2	2.4889	0.77552	0.39647	7	3	3	1.5022	0.072823	0.032686	NA	NA	NA	NA	NA	NA
Tryptophan metabolism	41	37	10	7.8356	0.93487	0.29491	41	37	33	16.608	0.081132	0.028575	41	37	29	14.578	0.14803	0.031443	41	37	9	8.7987	0.99287	0.52873	41	37	9	5.9873	0.77234	0.14195
Tyrosine metabolism	42	39	20	8.0267	0.047393	0.013191	42	39	29	17.013	0.8239	0.26282	42	39	26	14.933	0.7117	0.16706	42	39	19	9.0133	0.23254	0.029514	42	39	9	6.1333	0.82739	0.17241
Ubiquinone and other terpenoid-quinone biosynthesis	18	7	2	3.44	0.80371	0.27396	18	7	4	7.2914	0.96103	0.57858	18	7	6	6.4	0.31386	0.089216	18	7	2	3.8629	0.86514	0.34526	18	7	1	2.6286	0.90514	1
Valine, leucine and isoleucine biosynthesis	8	8	5	1.5289	0.13293	0.02562	8	8	7	3.2406	0.47237	0.15379	8	8	6	2.8444	0.53396	0.15435	8	8	4	1.7168	0.4486	0.091488	NA	NA	NA	NA	NA	NA
Valine, leucine and isoleucine degradation	40	16	7	7.6444	0.38189	0.051946	40	16	14	16.203	0.31221	0.077049	40	16	13	14.222	0.22488	0.049209	40	16	7	8.5841	0.53373	0.092076	40	16	1	5.8413	0.99557	1
Vitamin B6 metabolism	9	9	4	1.72	0.44794	0.079828	9	9	5	3.6457	0.97647	0.61124	9	9	4	3.2	0.97239	0.57152	9	9	2	1.9314	0.94402	0.44303	9	9	1	1.3143	0.95182	1
FOOTNOTES:
1 Model 4 (unstratified fully adjusted model) was adjusted for analytic batch, study field center, age, self-reported race, highest education achieved, total energy intake, smoking status, physical activity score, alcohol consumption, taking birth control medication, estimate glomerular filtration rate, diabetes status, body mass index, and hypertension status, with sex*metabolite peak interactio…
2 Menopausal status: Self-reported menopausal status was defined as having a regular menstrual cycle in the past 12 months (pre-menopausal), having an irregular menstrual cycle in the past 12 months (peri-menopausal), or >12 months since last menstrual cycle (post-menopausal).
3 Pathway total indicates the total number of possible metabolites in the metabolic pathway
4 Pathway hits indicates the number of metabolic signals that matched with the metabolites included in the pathway based on a mass-to-charge ratio error <3 ppm
5 Significant hits column indicates the number of matched metabolic signals that significantly differed by sex (Fisher’s Exact Test p<0.05)
6 FET refers to Fisher’s Exact Test p-value
7 Gamma is calculated after permutations as an adjusted FET p-value (null distribution) to determine whether a pathway is significantly enriched
* Significant pathways found in unstratified fully adjusted model with sex*metabolite peak interactions
FET < 0.05
FET > 0.05, with darker red indicating higher FET p-values
NA = Pathway not found

## Sheet: d) HDL-c
Article title: Sex modifies metabolic pathways associated with lipids in untargeted metabolomics: The Coronary Artery Risk Development in Young Adults (CARDIA) Study, 2005-2006
Journal name: Metabolomics
Authors: Autumn G. Hullings, Annie Green Howard, Katie A. Meyer, Christy L. Avery, Kari E. North, Sachin Mhatre, Wei Sha, Yuanyuan Li, Blake R. Rushing, Susan Sumner, Xiuxia Du, Cora E. Lewis, Penny Gordon-Larsen
Corresponding author: Autumn G. Hullings, Department of Nutrition, Gillings School of Global Public Health, University of North Carolina at Chapel Hill, Chapel Hill, NC, USA (email: hullau01@email.unc.edu)
Supplemental Table 4d. Metabolic pathways identified from 7,522 metabolite peaks associated with high density lipoprotein-cholesterol with differential metabolic activity by sex in the Coronary Artery Risk Development in Young Adults Study, 2005–2006
	UNSTRATIFIED MODEL 4 - Fully Adjusted (1) (N = 2,169)						STRATIFIED - MEN ONLY (n = 1,205)						STRATIFIED - PREMENOPAUSAL WOMEN (2) (n = 703)						STRATIFIED - PERIMENOPAUSAL WOMEN (2) (n = 152)						STRATIFIED - POSTMENOPAUSAL WOMEN (2) (n = 106)
METABOLIC PATHWAY	Pathway Total (3)	Pathway Hits (4)	Significant Hits (5)	Expected Hits	FET (6)	Gamma (7)	Pathway Total (3)	Pathway Hits (4)	Significant Hits (5)	Expected Hits	FET (6)	Gamma (7)	Pathway Total (3)	Pathway Hits (4)	Significant Hits (5)	Expected Hits	FET (6)	Gamma (7)	Pathway Total (3)	Pathway Hits (4)	Significant Hits (5)	Expected Hits	FET (6)	Gamma (7)	Pathway Total (3)	Pathway Hits (4)	Significant Hits (5)	Expected Hits	FET (6)	Gamma (7)
Alanine, aspartate and glutamate metabolism	28	24	6	5.76	0.96301	0.41966	28	24	20	10.88	0.26989	0.057564	28	24	16	9.9378	0.69669	0.18019	28	24	9	5.1556	0.51178	0.07766	28	24	4	3.0756	0.79162	0.15094
alpha-Linolenic acid metabolism	13	5	3	2.6743	0.31873	0.081936	13	5	3	5.0514	0.90481	0.49488	13	5	3	4.614	0.8266	0.38653	13	5	1	2.3937	0.89246	1	13	5	1	1.4279	0.70123	1
Amino sugar and nucleotide sugar metabolism	42	25	10	8.64	0.58095	0.10192	42	25	17	16.32	0.87416	0.32989	42	25	16	14.907	0.78806	0.23562	42	25	4	7.7333	0.99307	0.55405	42	25	4	4.6133	0.81878	0.16548
Arachidonic acid metabolism	44	39	13	9.0514	0.85371	0.22616	44	39	11	17.097	1	0.99536	44	39	13	15.617	1	0.95323	44	39	3	8.1016	0.99999	0.8637	44	39	1	4.833	0.99994	1
Arginine and proline metabolism	36	28	3	7.4057	0.99991	0.81605	36	28	14	13.989	0.99936	0.79777	36	28	19	12.777	0.64945	0.15203	36	28	9	6.6286	0.72874	0.14516	36	28	8	3.9543	0.23378	0.019736
Arginine biosynthesis	14	11	3	2.88	0.88404	0.33653	14	11	9	5.44	0.47758	0.13293	14	11	8	4.9689	0.54545	0.14621	14	11	4	2.5778	0.59992	0.12928	14	11	4	1.5378	0.19242	0.022313
Ascorbate and aldarate metabolism	9	6	1	1.8514	0.95438	1	9	6	5	3.4971	0.55132	0.19939	9	6	5	3.1943	0.40199	0.12597	9	6	1	1.6571	0.9313	1	9	6	1	0.98857	0.7656	1
beta-Alanine metabolism	21	12	3	4.32	0.91918	0.38019	21	12	6	8.16	0.98856	0.65462	21	12	3	7.4533	0.99976	0.86289	21	12	1	3.8667	0.9954	1	21	12	1	2.3067	0.94573	1
Biosynthesis of unsaturated fatty acids	36	10	7	7.4057	0.054389	0.020996	36	10	9	13.989	0.25943	0.074922	36	10	8	12.777	0.36004	0.090687	36	10	3	6.6286	0.7588	0.21662	36	10	1	3.9543	0.91149	1
Biotin metabolism	10	3	1	2.0571	0.7856	1	10	3	2	3.8857	0.85237	0.49214	10	3	1	3.5492	0.97098	1	10	3	2	1.8413	0.29374	0.095486	10	3	1	1.0984	0.51511	1
Butanoate metabolism	NA	NA	NA	NA	NA	NA	15	10	9	5.8286	0.25943	0.074922	15	10	8	5.3238	0.36004	0.090687	15	10	4	2.7619	0.51068	0.1028	15	10	1	1.6476	0.91149	1
Caffeine metabolism	10	10	8	2.0571	0.012057	0.016063	10	10	10	3.8857	0.061036	0.035112	10	10	5	3.5492	0.94748	0.4972	10	10	8	1.8413	0.0054994	0.013772	NA	NA	NA	NA	NA	NA
Citrate cycle (TCA cycle)	20	11	2	4.1143	0.97102	0.52589	20	11	10	7.7714	0.21095	0.061656	20	11	9	7.0984	0.29051	0.07099	20	11	8	3.6825	0.013908	0.014662	20	11	1	2.1968	0.93068	1
Cysteine and methionine metabolism	33	21	3	6.7886	0.99792	0.68144	33	21	15	12.823	0.77184	0.24456	33	21	10	11.712	0.98989	0.6213	33	21	8	6.0762	0.49841	0.077316	33	21	1	3.6248	0.99409	1
D-Amino acid metabolism	15	15	3	3.0857	0.9744	0.49955	15	15	9	5.8286	0.95276	0.49429	15	15	11	5.3238	0.48689	0.11306	15	15	4	2.7619	0.84728	0.25457	15	15	2	1.6476	0.86539	0.24818
Drug metabolism - cytochrome P450	55	40	9	11.314	0.99508	0.57836	55	40	33	21.371	0.20496	0.041901	55	40	25	19.521	0.86673	0.28707	55	40	8	10.127	0.99211	0.51324	55	40	5	6.0413	0.95362	0.28766
Drug metabolism - other enzymes	39	18	4	8.0229	0.96924	0.46185	39	18	12	15.154	0.87999	0.35513	39	18	6	13.842	0.99969	0.83435	39	18	4	7.181	0.9345	0.35318	39	18	1	4.2838	0.98759	1
Ether lipid metabolism	20	2	1	4.1143	0.64148	1	20	2	2	7.7714	0.57347	0.32849	20	2	2	7.0984	0.47837	0.25843	20	2	2	3.6825	0.12853	0.059281	20	2	2	2.1968	0.045634	0.019484
Fatty acid biosynthesis	NA	NA	NA	NA	NA	NA	47	4	1	18.263	0.99662	1	47	4	1	16.681	0.99113	1	NA	NA	NA	NA	NA	NA	NA	NA	NA	NA	NA	NA
Fatty acid degradation	39	8	2	8.0229	0.89582	0.39387	39	8	5	15.154	0.89727	0.43706	39	8	3	13.842	0.98737	0.66884	NA	NA	NA	NA	NA	NA	39	8	1	4.2838	0.85586	1
Fatty acid elongation	39	6	1	8.0229	0.95438	1	39	6	4	15.154	0.84289	0.39707	39	6	3	13.842	0.92362	0.49639	NA	NA	NA	NA	NA	NA	NA	NA	NA	NA	NA	NA
Folate biosynthesis	27	12	4	5.5543	0.77863	0.22786	27	12	11	10.491	0.1706	0.051819	27	12	5	9.5829	0.98922	0.64924	NA	NA	NA	NA	NA	NA	27	12	1	2.9657	0.94573	1
Fructose and mannose metabolism	20	18	7	4.1143	0.63069	0.12877	20	18	14	7.7714	0.54801	0.13712	20	18	12	7.0984	0.69662	0.19226	20	18	5	3.6825	0.83464	0.23132	20	18	3	2.1968	0.77738	0.15988
Galactose metabolism	27	22	4	5.5543	0.99324	0.59023	27	22	10	10.491	0.99958	0.8229	27	22	8	9.5829	0.99972	0.83068	27	22	2	4.9714	0.99934	0.72854	27	22	2	2.9657	0.96683	0.37951
Glutathione metabolism	28	9	1	5.76	0.99037	1	28	9	5	10.88	0.95755	0.54402	28	9	5	9.9378	0.89211	0.40607	28	9	5	5.1556	0.18587	0.035869	28	9	2	3.0756	0.60651	0.12664
Glycerolipid metabolism	16	6	1	3.2914	0.95438	1	16	6	1	6.2171	0.99981	1	16	6	1	5.6787	0.99918	1	16	6	2	2.946	0.69827	0.2274	16	6	2	1.7575	0.37939	0.071409
Glycerophospholipid metabolism	36	9	5	7.4057	0.2676	0.052839	36	9	5	13.989	0.95755	0.54402	36	9	5	12.777	0.89211	0.40607	36	9	5	6.6286	0.18587	0.035869	36	9	4	3.9543	0.10424	0.015186
Glycine, serine and threonine metabolism	33	22	2	6.7886	0.99983	0.81139	33	22	8	12.823	0.99999	0.92089	33	22	9	11.712	0.9987	0.7608	33	22	6	6.0762	0.86085	0.243	33	22	3	3.6248	0.88297	0.22767
Glycolysis / Gluconeogenesis	26	14	5	5.3486	0.72524	0.18412	26	14	11	10.103	0.54728	0.14728	26	14	10	9.2279	0.55743	0.14007	26	14	6	4.7873	0.38594	0.061926	26	14	3	2.8559	0.60513	0.097636
Glycosaminoglycan biosynthesis - chondroitin sulfate / dermatan sulfate	NA	NA	NA	NA	NA	NA	10	1	1	3.8857	0.75743	1	10	1	1	3.5492	0.69183	1	NA	NA	NA	NA	NA	NA	NA	NA	NA	NA	NA	NA
Glyoxylate and dicarboxylate metabolism	32	16	3	6.5829	0.98286	0.53503	32	16	10	12.434	0.93283	0.44508	32	16	10	11.357	0.80704	0.27321	32	16	5	5.8921	0.73807	0.17309	32	16	2	3.5149	0.88895	0.26804
Histidine metabolism	16	12	4	3.2914	0.77863	0.22786	16	12	8	6.2171	0.85894	0.35648	16	12	9	5.6787	0.46676	0.11482	16	12	2	2.946	0.96381	0.47204	16	12	4	1.7575	0.24303	0.02704
Inositol phosphate metabolism	30	14	7	6.1714	0.30892	0.052344	30	14	13	11.657	0.11005	0.038873	30	14	13	10.648	0.040387	0.024895	30	14	6	5.5238	0.38594	0.061926	30	14	2	3.2952	0.83736	0.22804
Linoleic acid metabolism	5	4	3	1.0286	0.17977	0.053982	5	4	3	1.9429	0.75103	0.35759	5	4	3	1.7746	0.63735	0.26539	5	4	1	0.92063	0.83179	1	5	4	1	0.54921	0.61931	1
Lipoic acid metabolism	28	6	2	5.76	0.76922	0.28999	28	6	3	10.88	0.96673	0.60869	28	6	3	9.9378	0.92362	0.49639	28	6	3	5.1556	0.37072	0.083416	28	6	2	3.0756	0.37939	0.071409
Lysine degradation	30	15	7	6.1714	0.3925	0.06677	30	15	10	11.657	0.86957	0.35367	30	15	8	10.648	0.94371	0.45837	30	15	7	5.5238	0.26748	0.041177	30	15	4	3.2952	0.40508	0.04658
Mannose type O-glycan biosynthesis	NA	NA	NA	NA	NA	NA	17	1	1	6.6057	0.75743	1	NA	NA	NA	NA	NA	NA	NA	NA	NA	NA	NA	NA	17	1	1	1.8673	0.21411	1
Metabolism of xenobiotics by cytochrome P450	68	37	9	13.989	0.98738	0.5033	68	37	27	26.423	0.73165	0.19465	68	37	24	24.135	0.78026	0.21454	68	37	4	12.521	0.99991	0.77868	68	37	3	7.4692	0.99288	0.46421
N-Glycan biosynthesis	41	4	1	8.4343	0.87189	1	41	4	3	15.931	0.75103	0.35759	41	4	2	14.552	0.91052	0.5267	41	4	1	7.5492	0.83179	1	41	4	1	4.5035	0.61931	1
Nicotinate and nicotinamide metabolism	15	10	5	3.0857	0.36877	0.071134	15	10	6	5.8286	0.93148	0.47551	15	10	2	5.3238	0.99983	0.88697	NA	NA	NA	NA	NA	NA	15	10	2	1.6476	0.6669	0.14656
Nitrogen metabolism	NA	NA	NA	NA	NA	NA	6	2	2	2.3314	0.57347	0.32849	6	2	2	2.1295	0.47837	0.25843	6	2	1	1.1048	0.58929	1	6	2	1	0.65905	0.38258	1
One carbon pool by folate	NA	NA	NA	NA	NA	NA	9	2	1	3.4971	0.94139	1	NA	NA	NA	NA	NA	NA	NA	NA	NA	NA	NA	NA	NA	NA	NA	NA	NA	NA
Pantothenate and CoA biosynthesis	20	11	3	4.1143	0.88404	0.33653	20	11	8	7.7714	0.7345	0.25605	20	11	4	7.0984	0.99511	0.71702	20	11	3	3.6825	0.81838	0.25388	NA	NA	NA	NA	NA	NA
Pentose and glucuronate interconversions	19	15	3	3.9086	0.9744	0.49955	19	15	11	7.3829	0.71198	0.22287	19	15	14	6.7435	0.029481	0.02305	19	15	4	3.4984	0.84728	0.25457	19	15	1	2.087	0.97401	1
Pentose phosphate pathway	23	22	10	4.7314	0.37795	0.057404	23	22	17	8.9371	0.54921	0.13034	23	22	20	8.1632	0.016007	0.020199	23	22	9	4.2349	0.38587	0.054255	23	22	4	2.5263	0.72776	0.12309
Phenylalanine metabolism	8	8	3	1.6457	0.68772	0.2005	8	8	8	3.1086	0.10712	0.04826	8	8	8	2.8394	0.051671	0.031458	8	8	1	1.473	0.97202	1	8	8	6	0.87873	0.0017004	0.0069401
Phenylalanine, tyrosine and tryptophan biosynthesis	4	4	2	0.82286	0.52673	0.17843	4	4	4	1.5543	0.32834	0.14125	4	4	3	1.4197	0.63735	0.26539	4	4	1	0.73651	0.83179	1	4	4	3	0.43937	0.032593	0.01158
Phosphonate and phosphinate metabolism	NA	NA	NA	NA	NA	NA	6	3	1	2.3314	0.98589	1	6	3	1	2.1295	0.97098	1	NA	NA	NA	NA	NA	NA	NA	NA	NA	NA	NA	NA
Porphyrin metabolism	31	13	4	6.3771	0.83531	0.26815	31	13	8	12.046	0.93097	0.45517	31	13	9	11.003	0.63017	0.17423	31	13	7	5.7079	0.14295	0.027098	31	13	5	3.4051	0.12345	0.015028
Primary bile acid biosynthesis	46	32	24	9.4629	4.7405e-05	0.014159	46	32	27	17.874	0.1712	0.039244	46	32	29	16.326	0.0036421	0.018303	46	32	14	8.4698	0.22242	0.029854	46	32	6	5.0527	0.71467	0.10345
Propanoate metabolism	NA	NA	NA	NA	NA	NA	22	10	6	8.5486	0.93148	0.47551	22	10	4	7.8083	0.98805	0.65408	22	10	3	4.0508	0.7588	0.21662	NA	NA	NA	NA	NA	NA
Purine metabolism	70	37	11	14.4	0.93404	0.3286	70	37	27	27.2	0.73165	0.19465	70	37	27	24.844	0.37871	0.065971	70	37	7	12.889	0.99359	0.53427	70	37	3	7.6889	0.99288	0.46421
Pyrimidine metabolism	39	30	5	8.0229	0.99877	0.68747	39	30	21	15.154	0.83364	0.27828	39	30	15	13.842	0.99259	0.63107	39	30	5	7.181	0.99494	0.56558	39	30	5	4.2838	0.80575	0.14825
Pyruvate metabolism	23	11	2	4.7314	0.97102	0.52589	23	11	4	8.9371	0.99912	0.82037	23	11	4	8.1632	0.99511	0.71702	23	11	4	4.2349	0.59992	0.12928	23	11	2	2.5263	0.71962	0.16683
Retinol metabolism	17	16	5	3.4971	0.83796	0.25584	17	16	14	6.6057	0.21355	0.054247	17	16	15	6.0337	0.021435	0.021692	17	16	4	3.1302	0.88368	0.28774
Riboflavin metabolism	4	2	1	0.82286	0.64148	1	4	2	1	1.5543	0.94139	1	4	2	1	1.4197	0.9053	1	NA	NA	NA	NA	NA	NA	4	2	1	0.43937	0.38258	1
Selenocompound metabolism	NA	NA	NA	NA	NA	NA	20	4	2	7.7714	0.95371	0.61996	20	4	2	7.0984	0.91052	0.5267	NA	NA	NA	NA	NA	NA	NA	NA	NA	NA	NA	NA
Sphingolipid metabolism	32	3	2	6.5829	0.35325	0.12437	32	3	2	12.434	0.85237	0.49214	32	3	3	11.357	0.33058	0.14755	32	3	3	5.8921	0.045927	0.026312	32	3	1	3.5149	0.51511	1
Starch and sucrose metabolism	18	11	4	3.7029	0.70754	0.18863	18	11	9	6.9943	0.47758	0.13293	18	11	7	6.3886	0.77268	0.2691	18	11	2	3.3143	0.94734	0.43633	18	11	1	1.9771	0.93068	1
Steroid biosynthesis	41	31	11	8.4343	0.76267	0.17035	41	31	17	15.931	0.99751	0.72095	41	31	22	14.552	0.50111	0.097387	41	31	6	7.5492	0.98753	0.48853	41	31	7	4.5035	0.5084	0.051185
Steroid hormone biosynthesis	87	85	35	17.897	0.45887	0.056777	87	85	66	33.806	0.38886	0.063313	87	85	63	30.878	0.18	0.032261	87	85	19	16.019	0.99847	0.601	87	85	6	9.5562	0.99996	0.69842
Sulfur metabolism	NA	NA	NA	NA	NA	NA	8	1	1	3.1086	0.75743	1	8	1	1	2.8394	0.69183	1	NA	NA	NA	NA	NA	NA	8	1	1	0.87873	0.21411	1
Taurine and hypotaurine metabolism	NA	NA	NA	NA	NA	NA	8	3	2	3.1086	0.85237	0.49214	8	3	1	2.8394	0.97098	1	8	3	1	1.473	0.73706	1	8	3	1	0.87873	0.51511	1
Terpenoid backbone biosynthesis	18	8	1	3.7029	0.98381	1	18	8	5	6.9943	0.89727	0.43706	18	8	4	6.3886	0.9364	0.49194	NA	NA	NA	NA	NA	NA	18	8	2	1.9771	0.53822	0.10729
Thiamine metabolism	NA	NA	NA	NA	NA	NA	7	3	1	2.72	0.98589	1	NA	NA	NA	NA	NA	NA	7	3	2	1.2889	0.29374	0.095486	NA	NA	NA	NA	NA	NA
Tryptophan metabolism	41	37	16	8.4343	0.40625	0.055706	41	37	29	15.931	0.43805	0.08454	41	37	25	14.552	0.66179	0.14907	41	37	11	7.5492	0.8351	0.1981	41	37	8	4.5035	0.55464	0.05685
Tyrosine metabolism	42	39	15	8.64	0.64504	0.11219	42	39	36	16.32	0.0066268	0.019929	42	39	30	14.907	0.18649	0.036464	42	39	9	7.7333	0.9734	0.40379	42	39	8	4.6133	0.62099	0.070291
Ubiquinone and other terpenoid-quinone biosynthesis	18	7	5	3.7029	0.096253	0.028639	18	7	6	6.9943	0.46291	0.15198	18	7	6	6.3886	0.31131	0.090997	18	7	2	3.3143	0.78224	0.27254	18	7	1	1.9771	0.81616	1
Valine, leucine and isoleucine biosynthesis	8	8	3	1.6457	0.68772	0.2005	8	8	5	3.1086	0.89727	0.43706	8	8	6	2.8394	0.53082	0.15714	8	8	2	1.473	0.84499	0.3164	8	8	3	0.87873	0.2342	0.031437
Valine, leucine and isoleucine degradation	40	16	3	8.2286	0.98286	0.53503	40	16	12	15.543	0.6576	0.18953	40	16	12	14.197	0.42029	0.091936	40	16	3	7.3651	0.96267	0.43134	40	16	3	4.3937	0.70048	0.12761
Vitamin B6 metabolism	9	9	2	1.8514	0.93134	0.44115	9	9	5	3.4971	0.95755	0.54402	9	9	5	3.1943	0.89211	0.40607	9	9	2	1.6571	0.89088	0.35846	9	9	5	0.98857	0.025331	0.0088294
FOOTNOTES:
1 Model 4 (unstratified fully adjusted model) was adjusted for analytic batch, study field center, age, self-reported race, highest education achieved, total energy intake, smoking status, physical activity score, alcohol consumption, taking birth control medication, estimate glomerular filtration rate, diabetes status, body mass index, and hypertension status, with sex*metabolite peak interactio…
2 Menopausal status: Self-reported menopausal status was defined as having a regular menstrual cycle in the past 12 months (pre-menopausal), having an irregular menstrual cycle in the past 12 months (peri-menopausal), or >12 months since last menstrual cycle (post-menopausal).
3 Pathway total indicates the total number of possible metabolites in the metabolic pathway
4 Pathway hits indicates the number of metabolic signals that matched with the metabolites included in the pathway based on a mass-to-charge ratio error <3 ppm
5 Significant hits column indicates the number of matched metabolic signals that significantly differed by sex (Fisher’s Exact Test p<0.05)
6 FET refers to Fisher’s Exact Test p-value
7 Gamma is calculated after permutations as an adjusted FET p-value (null distribution) to determine whether a pathway is significantly enriched
* Significant pathways found in unstratified fully adjusted model with sex*metabolite peak interactions
FET < 0.05
FET > 0.05, with darker red indicating higher FET p-values
NA = Pathway not found
