# Supplementary material for: Sex Modifies Metabolic Pathways Associated with Lipids in Untargeted Metabolomics: The Coronary Artery Risk Development in Young Adults (CARDIA) Study, 2005–2006
Source: Metabolites. 2025 Nov 8;15(11):730. doi: 10.3390/metabo15110730 (PMC12654688; doi:10.3390/metabo15110730)
Supplement: Supplementary file 1 [file metabolites-15-00730-s001.zip › Metabolites_3670261_SuppTable S5_metabolic pathway analysis_OPLS-R_unstratified and stratified_fully adjusted models.xlsx]

## Sheet: a) Total cholesterol
Article title: Sex modifies metabolic pathways associated with lipids in untargeted metabolomics: The Coronary Artery Risk Development in Young Adults (CARDIA) Study, 2005-2006
Journal name: Metabolomics
Authors: Autumn G. Hullings, Annie Green Howard, Katie A. Meyer, Christy L. Avery, Kari E. North, Sachin Mhatre, Wei Sha, Yuanyuan Li, Blake R. Rushing, Susan Sumner, Xiuxia Du, Cora E. Lewis, Penny Gordon-Larsen
Corresponding author: Autumn G. Hullings, Department of Nutrition, Gillings School of Global Public Health, University of North Carolina at Chapel Hill, Chapel Hill, NC, USA (email: hullau01@email.unc.edu)
Supplemental Table 5a. OPLS-R results for metabolic pathways with VIP scores > 1.5 identified from 7,522 metabolite peaks associated with total cholesterol with differential metabolic activity by sex in the Coronary Artery Risk Development in Young Adults Study, 2005–2006 (N = 2,169)
	UNSTRATIFIED MODEL 4 - Fully Adjusted (1) (N = 2,169)						STRATIFIED - MEN ONLY (n = 1,205)						STRATIFIED - WOMEN ONLY (n = 964)
METABOLIC PATHWAY	Pathway Total (2)	Pathway Hits (3)	Significant Hits (4)	Expected Hits	FET (5)	Gamma (6)	Pathway Total (2)	Pathway Hits (3)	Significant Hits (4)	Expected Hits	FET (5)	Gamma (6)	Pathway Total (2)	Pathway Hits (3)	Significant Hits (4)	Expected Hits	FET (5)	Gamma (6)
Alanine, aspartate and glutamate metabolism	28	24	2	4.0711	0.99681	0.65254	28	24	6	4.7289	0.85604	0.24112	28	24	2	3.9467	0.99589	0.62628
alpha-Linolenic acid metabolism	13	5	3	1.8902	0.14118	0.038142	13	5	1	2.1956	0.86501	1	13	5	2	1.8324	0.41942	0.11745
Amino sugar and nucleotide sugar metabolism	42	25	1	6.1067	0.99979	1	42	25	3	7.0933	0.99645	0.62232	42	25	3	5.92	0.98384	0.49684
Arachidonic acid metabolism	44	39	14	6.3975	0.18504	0.025724	44	39	14	7.4311	0.40223	0.050939	44	39	14	6.2019	0.15295	0.022208
Arginine and proline metabolism	36	28	2	5.2343	0.99908	0.71721	36	28	6	6.08	0.94076	0.34477	36	28	1	5.0743	0.9999	1
Arginine biosynthesis	14	11	1	2.0356	0.9751	1	14	11	1	2.3644	0.98804	1	14	11	1	1.9733	0.97155	1
Ascorbate and aldarate metabolism	9	6	1	1.3086	0.8656	1	9	6	2	1.52	0.64144	0.20278	9	6	3	1.2686	0.20977	0.046923
beta-Alanine metabolism	NA	NA	NA	NA	NA	NA	21	12	1	3.5467	0.99203	1	NA	NA	NA	NA	NA	NA
Biosynthesis of unsaturated fatty acids	36	10	9	5.2343	7.9146e-05	0.012655	36	10	7	6.08	0.017687	0.015178	36	10	7	5.0743	0.0059481	0.012991
Biotin metabolism	NA	NA	NA	NA	NA	NA	10	3	1	1.6889	0.69872	1	NA	NA	NA	NA	NA	NA
Butanoate metabolism	15	10	1	2.181	0.96508	1	15	10	2	2.5333	0.89251	0.36377	NA	NA	NA	NA	NA	NA
Caffeine metabolism	NA	NA	NA	NA	NA	NA	10	10	1	1.6889	0.98206	1	NA	NA	NA	NA	NA	NA
Citrate cycle (TCA cycle)	20	11	3	2.9079	0.64446	0.15952	20	11	2	3.3778	0.92225	0.40038	20	11	2	2.819	0.85095	0.31011
Cysteine and methionine metabolism	33	21	3	4.7981	0.9633	0.43325	33	21	4	5.5733	0.95213	0.39079	33	21	5	4.6514	0.72732	0.15982
D-Amino acid metabolism	15	15	1	2.181	0.9936	1	15	15	1	2.5333	0.99765	1	15	15	1	2.1143	0.99232	1
Drug metabolism - cytochrome P450	55	40	2	7.9968	0.99998	0.84873	55	40	5	9.2889	0.99939	0.69767	55	40	4	7.7524	0.99858	0.64712
Drug metabolism - other enzymes	39	18	1	5.6705	0.9977	1	39	18	1	6.5867	0.99931	1	39	18	1	5.4971	0.99714	1
Ether lipid metabolism	20	2	2	2.9079	0.080073	0.043855	20	2	1	3.3778	0.55031	1	20	2	2	2.819	0.075242	0.040783
Fatty acid biosynthesis	47	4	1	6.8337	0.7371	1	47	4	1	7.9378	0.79827	1	47	4	1	6.6248	0.72412	1
Fatty acid degradation	39	8	4	5.6705	0.16404	0.034927	39	8	2	6.5867	0.79942	0.28557	39	8	2	5.4971	0.69277	0.21356
Fatty acid elongation	39	6	3	5.6705	0.22497	0.051545	39	6	1	6.5867	0.90973	1	39	6	1	5.4971	0.85551	1
Fructose and mannose metabolism	20	18	2	2.9079	0.98083	0.52807	20	18	5	3.3778	0.76034	0.18565	20	18	4	2.819	0.77449	0.19589
Galactose metabolism	27	22	1	3.9257	0.99942	1	27	22	2	4.56	0.99838	0.69331	27	22	2	3.8057	0.99264	0.58863
Glutathione metabolism	28	9	1	4.0711	0.95106	1	28	9	1	4.7289	0.9731	1	NA	NA	NA	NA	NA	NA
Glycerolipid metabolism	16	6	1	2.3263	0.8656	1	16	6	1	2.7022	0.90973	1	16	6	1	2.2552	0.85551	1
Glycerophospholipid metabolism	36	9	4	5.2343	0.23238	0.044398	36	9	4	6.08	0.33903	0.064178	36	9	4	5.0743	0.21384	0.039969
Glycine, serine and threonine metabolism	NA	NA	NA	NA	NA	NA	NA	NA	NA	NA	NA	NA	33	22	1	4.6514	0.99924	1
Glycolysis / Gluconeogenesis	26	14	3	3.7803	0.80682	0.24295	26	14	4	4.3911	0.73017	0.18245	26	14	4	3.6648	0.56509	0.11081
Glyoxylate and dicarboxylate metabolism	32	16	2	4.6527	0.96586	0.47788	32	16	2	5.4044	0.98584	0.55675	32	16	1	4.5105	0.99447	1
Histidine metabolism	NA	NA	NA	NA	NA	NA	16	12	1	2.7022	0.99203	1	16	12	1	2.2552	0.97948	1
Inositol phosphate metabolism	30	14	2	4.3619	0.94004	0.42281	30	14	4	5.0667	0.73017	0.18245	30	14	3	4.2286	0.78668	0.22293
Linoleic acid metabolism	5	4	3	0.72698	0.071212	0.027785	5	4	2	0.84444	0.40006	0.1214	5	4	1	0.70476	0.72412	1
Lipoic acid metabolism	28	6	1	4.0711	0.8656	1	28	6	1	4.7289	0.90973	1	NA	NA	NA	NA	NA	NA
Lysine degradation	30	15	1	4.3619	0.9936	1	30	15	4	5.0667	0.78339	0.21166	NA	NA	NA	NA	NA	NA
Mannose type O-glycan biosynthesis	17	1	1	2.4717	0.28342	1	NA	NA	NA	NA	NA	NA	NA	NA	NA	NA	NA	NA
Metabolism of xenobiotics by cytochrome P450	68	37	8	9.887	0.86931	0.23612	68	37	9	11.484	0.90918	0.27817	68	37	2	9.5848	0.99992	0.80126
N-Glycan biosynthesis	41	4	1	5.9613	0.7371	1	41	4	2	6.9244	0.40006	0.1214	41	4	1	5.779	0.72412	1
Nicotinate and nicotinamide metabolism	15	10	2	2.181	0.82481	0.298	15	10	2	2.5333	0.89251	0.36377	NA	NA	NA	NA	NA	NA
Nitrogen metabolism	NA	NA	NA	NA	NA	NA	6	2	1	1.0133	0.55031	1	NA	NA	NA	NA	NA	NA
Pantothenate and CoA biosynthesis	20	11	1	2.9079	0.9751	1	20	11	3	3.3778	0.7587	0.21786	20	11	1	2.819	0.97155	1
Pentose and glucuronate interconversions	19	15	1	2.7625	0.9936	1	19	15	4	3.2089	0.78339	0.21166	NA	NA	NA	NA	NA	NA
Pentose phosphate pathway	23	22	2	3.3441	0.99415	0.61505	23	22	8	3.8844	0.4432	0.066065	23	22	3	3.2419	0.96559	0.4294
Phenylalanine metabolism	8	8	2	1.1632	0.71181	0.22964	8	8	1	1.3511	0.9597	1	NA	NA	NA	NA	NA	NA
Phenylalanine, tyrosine and tryptophan biosynthesis	4	4	2	0.58159	0.31902	0.095753	4	4	1	0.67556	0.79827	1	NA	NA	NA	NA	NA	NA
Porphyrin metabolism	NA	NA	NA	NA	NA	NA	31	13	2	5.2356	0.96007	0.46819	31	13	4	4.3695	0.49889	0.092861
Primary bile acid biosynthesis	46	32	5	6.6883	0.9725	0.42849	46	32	5	7.7689	0.99299	0.54865	46	32	9	6.4838	0.53568	0.078126
Propanoate metabolism	22	10	1	3.1987	0.96508	1	22	10	1	3.7156	0.98206	1	NA	NA	NA	NA	NA	NA
Purine metabolism	70	37	3	10.178	0.99958	0.73071	70	37	2	11.822	0.99999	0.87984	70	37	1	9.8667	1	1
Pyrimidine metabolism	39	30	5	5.6705	0.95726	0.38471	39	30	12	6.5867	0.25642	0.03411	39	30	3	5.4971	0.99568	0.59451
Pyruvate metabolism	23	11	2	3.3441	0.86489	0.33092	23	11	1	3.8844	0.98804	1	23	11	1	3.2419	0.97155	1
Retinol metabolism	17	16	12	2.4717	0.00012438	0.01265	17	16	12	2.8711	0.00061867	0.012932	17	16	9	2.3962	0.013484	0.013432
Sphingolipid metabolism	32	3	2	4.6527	0.19512	0.067625	32	3	1	5.4044	0.69872	1	32	3	1	4.5105	0.61907	1
Starch and sucrose metabolism	18	11	1	2.6171	0.9751	1	18	11	2	3.04	0.92225	0.40038	18	11	2	2.5371	0.85095	0.31011
Steroid biosynthesis	41	31	6	5.9613	0.91366	0.29811	41	31	5	6.9244	0.99064	0.52647	41	31	6	5.779	0.89582	0.2685
Steroid hormone biosynthesis	87	85	35	12.65	0.0049316	0.012899	87	85	38	14.693	0.011169	0.013427	87	85	40	12.263	3.4969e-05	0.012097
Sulfur metabolism	8	1	1	1.1632	0.28342	1	8	1	1	1.3511	0.32921	1	8	1	1	1.1276	0.27475	1
Terpenoid backbone biosynthesis	18	8	4	2.6171	0.16404	0.034927	18	8	4	3.04	0.24937	0.048892	18	8	2	2.5371	0.69277	0.21356
Thiamine metabolism	7	3	1	1.0178	0.63258	1	7	3	1	1.1822	0.69872	1	NA	NA	NA	NA	NA	NA
Tryptophan metabolism	41	37	6	5.9613	0.97424	0.4255	41	37	9	6.9244	0.90918	0.27817	41	37	2	5.779	0.99992	0.80126
Tyrosine metabolism	42	39	11	6.1067	0.57057	0.085395	42	39	10	7.0933	0.8799	0.2413	42	39	4	5.92	0.99815	0.63207
Ubiquinone and other terpenoid-quinone biosynthesis	18	7	2	2.6171	0.63535	0.19488	18	7	2	3.04	0.73009	0.24449	18	7	1	2.5371	0.8955	1
Valine, leucine and isoleucine biosynthesis	8	8	1	1.1632	0.93143	1	8	8	5	1.3511	0.082738	0.023519	NA	NA	NA	NA	NA	NA
Valine, leucine and isoleucine degradation	40	16	3	5.8159	0.87633	0.29971	40	16	7	6.7556	0.24902	0.038562	40	16	1	5.6381	0.99447	1
Vitamin B6 metabolism	9	9	3	1.3086	0.49274	0.10944	9	9	3	1.52	0.6136	0.15201	9	9	3	1.2686	0.46876	0.099185
FOOTNOTES:
1 Model 4 (unstratified fully adjusted model but without sex-metabolite peak interactions) was adjusted for analytic batch, study field center, age, self-reported race, highest education achieved, total energy intake, smoking status, physical activity score, alcohol consumption, taking birth control medication, estimate glomerular filtration rate, diabetes status, body mass index, and hypertensio…
2 Pathway total indicates the total number of possible metabolites in the metabolic pathway
3 Pathway hits indicates the number of metabolic signals that matched with the metabolites included in the pathway based on a mass-to-charge ratio error <3 ppm
4 Significant hits column indicates the number of matched metabolic signals that significantly differed by sex (Fisher’s Exact Test p<0.05)
5 FET refers to Fisher’s Exact Test p-value
6 Gamma is calculated after permutations as an adjusted FET p-value (null distribution) to determine whether a pathway is significantly enriched
FET < 0.05
FET > 0.05, with darker red indicating higher FET p-values
NA = Pathway not found

## Sheet: b) Triglycerides
Article title: Sex modifies metabolic pathways associated with lipids in untargeted metabolomics: The Coronary Artery Risk Development in Young Adults (CARDIA) Study, 2005-2006
Journal name: Metabolomics
Authors: Autumn G. Hullings, Annie Green Howard, Katie A. Meyer, Christy L. Avery, Kari E. North, Sachin Mhatre, Wei Sha, Yuanyuan Li, Blake R. Rushing, Susan Sumner, Xiuxia Du, Cora E. Lewis, Penny Gordon-Larsen
Corresponding author: Autumn G. Hullings, Department of Nutrition, Gillings School of Global Public Health, University of North Carolina at Chapel Hill, Chapel Hill, NC, USA (email: hullau01@email.unc.edu)
Supplemental Table 5b. OPLS-R results for metabolic pathways with VIP scores > 1.5 identified from 7,522 metabolite peaks associated with triglycerides with differential metabolic activity by sex in the Coronary Artery Risk Development in Young Adults Study, 2005–2006 (N = 2,169)
	UNSTRATIFIED MODEL 4 - Fully Adjusted (1) (N = 2,169)						STRATIFIED - MEN ONLY (n = 1,205)						STRATIFIED - WOMEN ONLY (n = 964)
METABOLIC PATHWAY	Pathway Total (2)	Pathway Hits (3)	Significant Hits (4)	Expected Hits	FET (5)	Gamma (6)	Pathway Total (2)	Pathway Hits (3)	Significant Hits (4)	Expected Hits	FET (5)	Gamma (6)	Pathway Total (2)	Pathway Hits (3)	Significant Hits (4)	Expected Hits	FET (5)	Gamma (6)
Alanine, aspartate and glutamate metabolism	28	24	10	5.1911	0.35488	0.051773	28	24	8	5.0311	0.64599	0.12662	28	24	12	6.0978	0.28919	0.042555
alpha-Linolenic acid metabolism	13	5	3	2.4102	0.25256	0.064264	13	5	2	2.3359	0.57254	0.18912	13	5	2	2.8311	0.70476	0.25501
Amino sugar and nucleotide sugar metabolism	42	25	6	7.7867	0.93662	0.35039	42	25	2	7.5467	0.99974	0.79462	42	25	13	9.1467	0.21806	0.033585
Arachidonic acid metabolism	44	39	4	8.1575	0.99997	0.82579	44	39	6	7.906	0.9986	0.66999	44	39	8	9.5822	0.99914	0.6888
Arginine and proline metabolism	36	28	9	6.6743	0.73782	0.15862	36	28	5	6.4686	0.98768	0.5273	36	28	9	7.84	0.90784	0.29721
Arginine biosynthesis	14	11	6	2.5956	0.16707	0.033649	14	11	2	2.5156	0.94085	0.45142	14	11	6	3.0489	0.30205	0.055009
Ascorbate and aldarate metabolism	9	6	4	1.6686	0.12933	0.035033	9	6	1	1.6171	0.92551	1	9	6	6	1.96	0.0057054	0.01607
beta-Alanine metabolism	21	12	1	3.8933	0.99561	1	21	12	1	3.7733	0.99458	1	21	12	2	4.5733	0.9875	0.59333
Biosynthesis of unsaturated fatty acids	36	10	6	6.6743	0.10761	0.026878	36	10	8	6.4686	0.004614	0.014907	36	10	8	7.84	0.017902	0.016884
Biotin metabolism	NA	NA	NA	NA	NA	NA	NA	NA	NA	NA	NA	NA	10	3	1	2.1778	0.80992	1
Butanoate metabolism	15	10	5	2.781	0.27293	0.051349	15	10	1	2.6952	0.98699	1	15	10	5	3.2667	0.4291	0.084982
Caffeine metabolism	10	10	3	1.854	0.76389	0.23216	10	10	4	1.7968	0.4871	0.10453	10	10	6	2.1778	0.2087	0.041045
Citrate cycle (TCA cycle)	20	11	4	3.7079	0.60665	0.14004	20	11	2	3.5937	0.94085	0.45142	20	11	5	4.3556	0.53497	0.11234
Cysteine and methionine metabolism	33	21	4	6.1181	0.97533	0.47049	33	21	2	5.9295	0.99871	0.7273	33	21	7	7.1867	0.86049	0.25745
D-Amino acid metabolism	15	15	4	2.781	0.85191	0.27266	15	15	4	2.6952	0.83024	0.25919	15	15	6	3.2667	0.67173	0.1515
Drug metabolism - cytochrome P450	55	40	14	10.197	0.62139	0.10248	55	40	8	9.8825	0.98933	0.5181	55	40	9	11.978	0.99801	0.63752
Drug metabolism - other enzymes	39	18	6	7.2305	0.68422	0.15009	39	18	1	7.0076	0.99962	1	39	18	6	8.4933	0.84929	0.2554
Ether lipid metabolism	20	2	1	3.7079	0.59246	1	20	2	1	3.5937	0.5781	1	20	2	2	4.3556	0.1799	0.082895
Fatty acid degradation	39	8	2	7.2305	0.8484	0.33568	39	8	1	7.0076	0.96882	1	39	8	1	8.4933	0.98827	1
Fatty acid elongation	39	6	2	7.2305	0.70276	0.24271	39	6	1	7.0076	0.92551	1	39	6	1	8.4933	0.96417	1
Folate biosynthesis	27	12	3	5.0057	0.86878	0.31021	NA	NA	NA	NA	NA	NA	27	12	6	5.88	0.40083	0.073064
Fructose and mannose metabolism	20	18	2	3.7079	0.99677	0.67022	20	18	1	3.5937	0.99962	1	20	18	8	4.3556	0.52228	0.092605
Galactose metabolism	27	22	3	5.0057	0.99587	0.62724	NA	NA	NA	NA	NA	NA	27	22	7	5.88	0.89435	0.29227
Glutathione metabolism	28	9	5	5.1911	0.19027	0.039281	28	9	3	5.0311	0.66446	0.18474	28	9	4	6.0978	0.57864	0.13731
Glycerolipid metabolism	16	6	1	2.9663	0.93288	1	NA	NA	NA	NA	NA	NA	16	6	2	3.4844	0.80386	0.31363
Glycerophospholipid metabolism	36	9	1	6.6743	0.98278	1	36	9	1	6.4686	0.97985	1	36	9	3	7.84	0.81291	0.27444
Glycine, serine and threonine metabolism	33	22	2	6.1181	0.99939	0.75219	33	22	3	5.9295	0.99444	0.61635	33	22	6	7.1867	0.95653	0.40209
Glycolysis / Gluconeogenesis	26	14	2	4.8203	0.98395	0.56208	NA	NA	NA	NA	NA	NA	26	14	7	5.6622	0.37659	0.064492
Glyoxylate and dicarboxylate metabolism	32	16	6	5.9327	0.54931	0.10402	32	16	4	5.7498	0.86907	0.29323	32	16	4	6.9689	0.95769	0.42903
Histidine metabolism	16	12	8	2.9663	0.030117	0.017523	16	12	5	2.8749	0.41711	0.078656	16	12	7	3.4844	0.20327	0.038032
Inositol phosphate metabolism	30	14	2	5.5619	0.98395	0.56208	30	14	1	5.3905	0.99775	1	30	14	7	6.5333	0.37659	0.064492
Linoleic acid metabolism	5	4	1	0.92698	0.83438	1	5	4	4	0.89841	0.014842	0.01895	5	4	1	1.0889	0.89091	1
Lipoic acid metabolism	28	6	1	5.1911	0.93288	1	NA	NA	NA	NA	NA	NA	28	6	1	6.0978	0.96417	1
Lysine degradation	30	15	2	5.5619	0.98918	0.59196	30	15	2	5.3905	0.98654	0.5843	30	15	5	6.5333	0.83736	0.25579
Mannose type O-glycan biosynthesis	17	1	1	3.1517	0.36139	1	NA	NA	NA	NA	NA	NA	NA	NA	NA	NA	NA	NA
Metabolism of xenobiotics by cytochrome P450	68	37	12	12.607	0.7409	0.15115	68	37	10	12.218	0.89071	0.26828	68	37	11	14.809	0.964	0.39441
N-Glycan biosynthesis	41	4	2	7.6013	0.45728	0.14742	41	4	1	7.367	0.82248	1	41	4	1	8.9289	0.89091	1
Nicotinate and nicotinamide metabolism	15	10	3	2.781	0.76389	0.23216	15	10	2	2.6952	0.91563	0.41259	15	10	1	3.2667	0.99618	1
Nitrogen metabolism	6	2	2	1.1124	0.13031	0.064158	6	2	1	1.0781	0.5781	1	6	2	1	1.3067	0.66911	1
Pantothenate and CoA biosynthesis	20	11	3	3.7079	0.82285	0.27131	20	11	2	3.5937	0.94085	0.45142	20	11	4	4.3556	0.76024	0.21755
Pentose and glucuronate interconversions	19	15	3	3.5225	0.94989	0.42103	19	15	1	3.414	0.99855	1	19	15	6	4.1378	0.67173	0.1515
Pentose phosphate pathway	23	22	3	4.2641	0.99587	0.62724	23	22	4	4.1327	0.97704	0.48496	23	22	9	5.0089	0.63926	0.12399
Phenylalanine metabolism	8	8	3	1.4832	0.59982	0.15624	8	8	1	1.4375	0.96882	1	8	8	3	1.7422	0.73482	0.22551
Phenylalanine, tyrosine and tryptophan biosynthesis	4	4	2	0.74159	0.45728	0.14742	4	4	1	0.71873	0.82248	1	4	4	2	0.87111	0.56695	0.19494
Porphyrin metabolism	31	13	4	5.7473	0.75175	0.20393	31	13	5	5.5702	0.50065	0.098663	31	13	5	6.7511	0.71349	0.17913
Primary bile acid biosynthesis	46	32	13	8.5283	0.35766	0.048973	46	32	31	8.2654	5.3631e-14	0.014057	46	32	12	10.018	0.7752	0.17481
Propanoate metabolism	22	10	2	4.0787	0.92613	0.42055	22	10	1	3.953	0.98699	1	22	10	4	4.7911	0.67833	0.17603
Purine metabolism	70	37	13	12.978	0.61449	0.10196	70	37	2	12.578	1	0.91324	70	37	7	15.244	0.99949	0.71929
Pyrimidine metabolism	39	30	8	7.2305	0.90474	0.28932	39	30	4	7.0076	0.99839	0.67819	39	30	10	8.4933	0.88948	0.27072
Pyruvate metabolism	23	11	2	4.2641	0.94908	0.45943	23	11	1	4.1327	0.9916	1	23	11	2	5.0089	0.97975	0.55559
Retinol metabolism	17	16	5	3.1517	0.74479	0.18715	17	16	7	3.0546	0.31118	0.051082	17	16	5	3.7022	0.88056	0.29549
Sphingolipid metabolism	NA	NA	NA	NA	NA	NA	NA	NA	NA	NA	NA	NA	32	3	1	6.9689	0.80992	1
Starch and sucrose metabolism	18	11	1	3.3371	0.99307	1	NA	NA	NA	NA	NA	NA	18	11	6	3.92	0.30205	0.055009
Steroid biosynthesis	41	31	4	7.6013	0.99925	0.70927	41	31	18	7.367	0.0063565	0.014605	41	31	3	8.9289	0.99999	0.87828
Steroid hormone biosynthesis	87	85	24	16.13	0.95941	0.34717	87	85	38	15.632	0.032953	0.01588	87	85	27	18.947	0.98776	0.46985
Sulfur metabolism	8	1	1	1.4832	0.36139	1	8	1	1	1.4375	0.35025	1	8	1	1	1.7422	0.4245	1
Terpenoid backbone biosynthesis	18	8	1	3.3371	0.97288	1	18	8	1	3.2343	0.96882	1	18	8	3	3.92	0.73482	0.22551
Thiamine metabolism	7	3	1	1.2978	0.7401	1	NA	NA	NA	NA	NA	NA	7	3	1	1.5244	0.80992	1
Tryptophan metabolism	41	37	18	7.6013	0.075727	0.019191	41	37	10	7.367	0.89071	0.26828	41	37	7	8.9289	0.99949	0.71929
Tyrosine metabolism	42	39	18	7.7867	0.12304	0.02255	42	39	10	7.5467	0.9268	0.31632	42	39	17	9.1467	0.50432	0.07324
Ubiquinone and other terpenoid-quinone biosynthesis	18	7	3	3.3371	0.49402	0.1215	18	7	1	3.2343	0.95179	1	18	7	3	3.92	0.63296	0.17761
Valine, leucine and isoleucine biosynthesis	8	8	3	1.4832	0.59982	0.15624	8	8	2	1.4375	0.83257	0.32813	8	8	5	1.7422	0.21279	0.045063
Valine, leucine and isoleucine degradation	40	16	7	7.4159	0.34603	0.05611	40	16	3	7.1873	0.95662	0.44316	40	16	8	8.7111	0.35533	0.058006
Vitamin B6 metabolism	9	9	5	1.6686	0.19027	0.039281	9	9	5	1.6171	0.17088	0.036895	9	9	6	1.96	0.1279	0.030765
FOOTNOTES:
1 Model 4 (unstratified fully adjusted model but without sex-metabolite peak interactions) was adjusted for analytic batch, study field center, age, self-reported race, highest education achieved, total energy intake, smoking status, physical activity score, alcohol consumption, taking birth control medication, estimate glomerular filtration rate, diabetes status, body mass index, and hypertensio…
2 Pathway total indicates the total number of possible metabolites in the metabolic pathway
3 Pathway hits indicates the number of metabolic signals that matched with the metabolites included in the pathway based on a mass-to-charge ratio error <3 ppm
4 Significant hits column indicates the number of matched metabolic signals that significantly differed by sex (Fisher’s Exact Test p<0.05)
5 FET refers to Fisher’s Exact Test p-value
6 Gamma is calculated after permutations as an adjusted FET p-value (null distribution) to determine whether a pathway is significantly enriched
FET < 0.05
FET > 0.05, with darker red indicating higher FET p-values
NA = Pathway not found

## Sheet: c) LDL-c
Article title: Sex modifies metabolic pathways associated with lipids in untargeted metabolomics: The Coronary Artery Risk Development in Young Adults (CARDIA) Study, 2005-2006
Journal name: Metabolomics
Authors: Autumn G. Hullings, Annie Green Howard, Katie A. Meyer, Christy L. Avery, Kari E. North, Sachin Mhatre, Wei Sha, Yuanyuan Li, Blake R. Rushing, Susan Sumner, Xiuxia Du, Cora E. Lewis, Penny Gordon-Larsen
Corresponding author: Autumn G. Hullings, Department of Nutrition, Gillings School of Global Public Health, University of North Carolina at Chapel Hill, Chapel Hill, NC, USA (email: hullau01@email.unc.edu)
Supplemental Table 5c. OPLS-R results for metabolic pathways with VIP scores > 1.5 identified from 7,522 metabolite peaks associated with LDL-c with differential metabolic activity by sex in the Coronary Artery Risk Development in Young Adults Study, 2005–2006 (N = 2,169)
	UNSTRATIFIED MODEL 4 - Fully Adjusted (1) (N = 2,169)						STRATIFIED - MEN ONLY (n = 1,205)						STRATIFIED - WOMEN ONLY (n = 964)
METABOLIC PATHWAY	Pathway Total (2)	Pathway Hits (3)	Significant Hits (4)	Expected Hits	FET (5)	Gamma (6)	Pathway Total (2)	Pathway Hits (3)	Significant Hits (4)	Expected Hits	FET (5)	Gamma (6)	Pathway Total (2)	Pathway Hits (3)	Significant Hits (4)	Expected Hits	FET (5)	Gamma (6)
Alanine, aspartate and glutamate metabolism	28	24	6	5.6889	0.95887	0.27602	28	24	9	5.6533	0.65086	0.077399	28	24	8	5.9022	0.83996	0.21818
alpha-Linolenic acid metabolism	13	5	2	2.6413	0.6568	0.14855	13	5	2	2.6248	0.65246	0.1453	13	5	2	2.7403	0.68227	0.22737
Amino sugar and nucleotide sugar metabolism	42	25	5	8.5333	0.99041	0.38995	42	25	6	8.48	0.96815	0.29839	42	25	5	8.8533	0.9936	0.55945
Arachidonic acid metabolism	44	39	17	8.9397	0.35847	0.029878	44	39	9	8.8838	0.99123	0.37919	44	39	17	9.2749	0.43366	0.053691
Arginine and proline metabolism	36	28	8	7.3143	0.92355	0.2146	36	28	6	7.2686	0.98795	0.37139	36	28	11	7.5886	0.64896	0.11126
Arginine biosynthesis	14	11	5	2.8444	0.45623	0.056561	14	11	4	2.8267	0.68971	0.11226	14	11	6	2.9511	0.26979	0.044289
Ascorbate and aldarate metabolism	9	6	3	1.8286	0.44744	0.071498	9	6	3	1.8171	0.4423	0.067479	9	6	4	1.8971	0.19375	0.042033
beta-Alanine metabolism	NA	NA	NA	NA	NA	NA	21	12	2	4.24	0.97898	0.39592	NA	NA	NA	NA	NA	NA
Biosynthesis of unsaturated fatty acids	36	10	9	7.3143	0.0014537	0.0091139	36	10	7	7.2686	0.049071	0.011081	36	10	9	7.5886	0.0019908	0.012651
Biotin metabolism	10	3	1	2.0317	0.78023	1	NA	NA	NA	NA	NA	NA	10	3	1	2.1079	0.79608	1
Butanoate metabolism	15	10	4	3.0476	0.60863	0.092856	15	10	4	3.0286	0.60231	0.088432	15	10	3	3.1619	0.85122	0.28681
Caffeine metabolism	10	10	7	2.0317	0.050798	0.012879	10	10	1	2.019	0.99351	1	10	10	5	2.1079	0.39396	0.069496
Citrate cycle (TCA cycle)	20	11	3	4.0635	0.8774	0.21779	20	11	8	4.0381	0.025579	0.0094223	20	11	4	4.2159	0.73044	0.18664
Cysteine and methionine metabolism	33	21	9	6.7048	0.46115	0.04679	33	21	8	6.6629	0.62971	0.074964	33	21	8	6.9562	0.69003	0.1357
D-Amino acid metabolism	15	15	3	3.0476	0.97205	0.34023	15	15	1	3.0286	0.99949	1	15	15	4	3.1619	0.92443	0.34586
Drug metabolism - cytochrome P450	55	40	8	11.175	0.99806	0.47111	55	40	6	11.105	0.99986	0.61452	55	40	9	11.594	0.99661	0.58096
Drug metabolism - other enzymes	39	18	2	7.9238	0.99867	0.55285	39	18	5	7.8743	0.89885	0.20799	39	18	1	8.221	0.99994	1
Ether lipid metabolism	20	2	1	4.0635	0.63553	1	20	2	1	4.0381	0.63253	1	20	2	1	4.2159	0.65325	1
Fatty acid biosynthesis	47	4	1	9.5492	0.86759	1	47	4	1	9.4895	0.8654	1	47	4	1	9.9073	0.88018	1
Fatty acid degradation	39	8	5	7.9238	0.16644	0.023486	39	8	1	7.8743	0.98212	1	39	8	3	8.221	0.70805	0.1965
Fatty acid elongation	39	6	4	7.9238	0.17291	0.026969	39	6	1	7.8743	0.95086	1	39	6	2	8.221	0.78425	0.28217
Folate biosynthesis	27	12	2	5.4857	0.97981	0.39396	NA	NA	NA	NA	NA	NA	27	12	2	5.6914	0.98422	0.55336
Fructose and mannose metabolism	20	18	5	4.0635	0.90258	0.21151	20	18	6	4.0381	0.77763	0.1282	20	18	6	4.2159	0.82001	0.21668
Galactose metabolism	27	22	3	5.4857	0.99844	0.52096	27	22	2	5.4514	0.99978	0.64123	27	22	4	5.6914	0.99478	0.58504
Glutathione metabolism	28	9	4	5.6889	0.5077	0.071548	28	9	1	5.6533	0.98923	1	28	9	4	5.9022	0.54501	0.11541
Glycerolipid metabolism	16	6	1	3.2508	0.95206	1	16	6	2	3.2305	0.75754	0.18374	16	6	1	3.3727	0.95874	1
Glycerophospholipid metabolism	36	9	3	7.3143	0.76208	0.15514	36	9	4	7.2686	0.50144	0.067306	36	9	3	7.5886	0.78957	0.24151
Glycine, serine and threonine metabolism	33	22	3	6.7048	0.99844	0.52096	33	22	4	6.6629	0.99182	0.41561	33	22	3	6.9562	0.999	0.69747
Glycolysis / Gluconeogenesis	26	14	3	5.2825	0.95893	0.31065	26	14	5	5.2495	0.70572	0.10853	26	14	6	5.4806	0.54836	0.099188
Glyoxylate and dicarboxylate metabolism	32	16	2	6.5016	0.99664	0.50495	32	16	5	6.461	0.82257	0.15614	32	16	3	6.7454	0.9859	0.52801
Histidine metabolism	16	12	2	3.2508	0.97981	0.39396	16	12	3	3.2305	0.91112	0.24735	16	12	5	3.3727	0.59333	0.11964
Inositol phosphate metabolism	30	14	3	6.0952	0.95893	0.31065	30	14	6	6.0571	0.49438	0.055441	30	14	7	6.3238	0.33689	0.051342
Linoleic acid metabolism	5	4	3	1.0159	0.1741	0.032886	5	4	1	1.0095	0.8654	1	5	4	4	1.054	0.028201	0.01957
Lipoic acid metabolism	28	6	2	5.6889	0.76147	0.18633	28	6	3	5.6533	0.4423	0.067479	28	6	1	5.9022	0.95874	1
Lysine degradation	30	15	6	6.0952	0.58552	0.075117	30	15	5	6.0571	0.76973	0.1316	30	15	5	6.3238	0.80947	0.21909
Mannose type O-glycan biosynthesis	NA	NA	NA	NA	NA	NA	17	1	1	3.4324	0.39356	1	17	1	1	3.5835	0.41089	1
Metabolism of xenobiotics by cytochrome P450	68	37	7	13.816	0.99837	0.48488	68	37	9	13.73	0.98407	0.3367	68	37	6	14.334	0.99978	0.74165
N-Glycan biosynthesis	NA	NA	NA	NA	NA	NA	41	4	3	8.2781	0.17129	0.02986	41	4	1	8.6425	0.88018	1
Nicotinate and nicotinamide metabolism	15	10	1	3.0476	0.99378	1	15	10	2	3.0286	0.95063	0.33068	NA	NA	NA	NA	NA	NA
Nitrogen metabolism	6	2	1	1.219	0.63553	1	NA	NA	NA	NA	NA	NA	6	2	1	1.2648	0.65325	1
Pantothenate and CoA biosynthesis	20	11	2	4.0635	0.96882	0.36276	20	11	5	4.0381	0.44936	0.052452	20	11	2	4.2159	0.97502	0.51584
Pentose and glucuronate interconversions	NA	NA	NA	NA	NA	NA	19	15	8	3.8362	0.19608	0.019592	19	15	3	4.0051	0.97859	0.49282
Pentose phosphate pathway	23	22	3	4.673	0.99844	0.52096	23	22	11	4.6438	0.20638	0.018551	23	22	6	4.8483	0.94329	0.35356
Phenylalanine metabolism	8	8	1	1.6254	0.9827	1	8	8	2	1.6152	0.88793	0.25954	8	8	4	1.6863	0.43113	0.085635
Phenylalanine, tyrosine and tryptophan biosynthesis	4	4	1	0.8127	0.86759	1	4	4	2	0.80762	0.51384	0.10786	4	4	3	0.84317	0.1914	0.050904
Porphyrin metabolism	31	13	3	6.2984	0.94022	0.28026	31	13	3	6.259	0.93806	0.27906	31	13	5	6.5346	0.67807	0.15031
Primary bile acid biosynthesis	46	32	13	9.346	0.52067	0.050494	46	32	22	9.2876	0.00057958	0.0075785	46	32	11	9.6965	0.83404	0.20153
Propanoate metabolism	22	10	2	4.4698	0.9522	0.3301	22	10	4	4.4419	0.60231	0.088432	22	10	2	4.6375	0.96075	0.47533
Purine metabolism	70	37	1	14.222	1	1	70	37	2	14.133	1	0.83858	70	37	3	14.756	1	0.90631
Pyrimidine metabolism	39	30	11	7.9238	0.69683	0.088032	39	30	17	7.8743	0.038311	0.0091895	39	30	5	8.221	0.99914	0.6833
Pyruvate metabolism	23	11	2	4.673	0.96882	0.36276	23	11	5	4.6438	0.44936	0.052452	23	11	1	4.8483	0.99717	1
Retinol metabolism	17	16	14	3.454	9.6502e-05	0.0089021	17	16	12	3.4324	0.0038603	0.0078384	17	16	14	3.5835	0.0001562	0.012262
Sphingolipid metabolism	32	3	1	6.5016	0.78023	1	32	3	1	6.461	0.77751	1	32	3	1	6.7454	0.79608	1
Starch and sucrose metabolism	18	11	2	3.6571	0.96882	0.36276	18	11	2	3.6343	0.96767	0.36406	18	11	4	3.7943	0.73044	0.18664
Steroid biosynthesis	41	31	5	8.3302	0.99901	0.52252	41	31	7	8.2781	0.98641	0.35695	41	31	4	8.6425	0.9999	0.78155
Steroid hormone biosynthesis	87	85	50	17.676	0.00012146	0.0088926	87	85	42	17.566	0.030325	0.0084904	87	85	49	18.339	0.00085233	0.012279
Sulfur metabolism	8	1	1	1.6254	0.39604	1	8	1	1	1.6152	0.39356	1	8	1	1	1.6863	0.41089	1
Terpenoid backbone biosynthesis	18	8	5	3.6571	0.16644	0.023486	18	8	5	3.6343	0.16271	0.020845	18	8	4	3.7943	0.43113	0.085635
Thiamine metabolism	NA	NA	NA	NA	NA	NA	7	3	1	1.4133	0.77751	1	NA	NA	NA	NA	NA	NA
Tryptophan metabolism	41	37	10	8.3302	0.96465	0.27028	41	37	10	8.2781	0.96218	0.26641	41	37	11	8.6425	0.94846	0.33681
Tyrosine metabolism	42	39	13	8.5333	0.83849	0.13737	42	39	20	8.48	0.082666	0.010775	42	39	9	8.8533	0.99525	0.55725
Ubiquinone and other terpenoid-quinone biosynthesis	18	7	1	3.6571	0.97119	1	18	7	4	3.6343	0.27668	0.035016	18	7	2	3.7943	0.85626	0.33494
Valine, leucine and isoleucine biosynthesis	8	8	3	1.6254	0.67729	0.12506	8	8	5	1.6152	0.16271	0.020845	8	8	2	1.6863	0.90567	0.38489
Valine, leucine and isoleucine degradation	40	16	9	8.127	0.13256	0.016956	40	16	8	8.0762	0.26406	0.024694	40	16	5	8.4317	0.85702	0.25557
Vitamin B6 metabolism	9	9	3	1.8286	0.76208	0.15514	9	9	1	1.8171	0.98923	1	9	9	2	1.8971	0.93884	0.43171
FOOTNOTES:
1 Model 4 (unstratified fully adjusted model but without sex-metabolite peak interactions) was adjusted for analytic batch, study field center, age, self-reported race, highest education achieved, total energy intake, smoking status, physical activity score, alcohol consumption, taking birth control medication, estimate glomerular filtration rate, diabetes status, body mass index, and hypertensio…
2 Pathway total indicates the total number of possible metabolites in the metabolic pathway
3 Pathway hits indicates the number of metabolic signals that matched with the metabolites included in the pathway based on a mass-to-charge ratio error <3 ppm
4 Significant hits column indicates the number of matched metabolic signals that significantly differed by sex (Fisher’s Exact Test p<0.05)
5 FET refers to Fisher’s Exact Test p-value
6 Gamma is calculated after permutations as an adjusted FET p-value (null distribution) to determine whether a pathway is significantly enriched
FET < 0.05
FET > 0.05, with darker red indicating higher FET p-values
NA = Pathway not found

## Sheet: d) HDL-c
Article title: Sex modifies metabolic pathways associated with lipids in untargeted metabolomics: The Coronary Artery Risk Development in Young Adults (CARDIA) Study, 2005-2006
Journal name: Metabolomics
Authors: Autumn G. Hullings, Annie Green Howard, Katie A. Meyer, Christy L. Avery, Kari E. North, Sachin Mhatre, Wei Sha, Yuanyuan Li, Blake R. Rushing, Susan Sumner, Xiuxia Du, Cora E. Lewis, Penny Gordon-Larsen
Corresponding author: Autumn G. Hullings, Department of Nutrition, Gillings School of Global Public Health, University of North Carolina at Chapel Hill, Chapel Hill, NC, USA (email: hullau01@email.unc.edu)
Supplemental Table 5d. OPLS-R results for metabolic pathways with VIP scores > 1.5 identified from 7,522 metabolite peaks associated with HDL-c with differential metabolic activity by sex in the Coronary Artery Risk Development in Young Adults Study, 2005–2006 (N = 2,169)
	UNSTRATIFIED MODEL 4 - Fully Adjusted (1) (N = 2,169)						STRATIFIED - MEN ONLY (n = 1,205)						STRATIFIED - WOMEN ONLY (n = 964)
METABOLIC PATHWAY	Pathway Total (2)	Pathway Hits (3)	Significant Hits (4)	Expected Hits	FET (5)	Gamma (6)	Pathway Total (2)	Pathway Hits (3)	Significant Hits (4)	Expected Hits	FET (5)	Gamma (6)	Pathway Total (2)	Pathway Hits (3)	Significant Hits (4)	Expected Hits	FET (5)	Gamma (6)
Alanine, aspartate and glutamate metabolism	28	24	6	4.8711	0.87796	0.17854	28	24	7	5.5289	0.87967	0.26328	28	24	3	5.4756	0.99895	0.55939
alpha-Linolenic acid metabolism	13	5	1	2.2616	0.87472	1	13	5	2	2.567	0.63707	0.20998	13	5	1	2.5422	0.90995	1
Amino sugar and nucleotide sugar metabolism	42	25	3	7.3067	0.99737	0.50143	42	25	6	8.2933	0.96136	0.39907	42	25	8	8.2133	0.80057	0.12621
Arachidonic acid metabolism	44	39	7	7.6546	0.99276	0.40071	44	39	6	8.6883	0.99968	0.73094	44	39	7	8.6044	0.99854	0.50737
Arginine and proline metabolism	36	28	9	6.2629	0.65017	0.072099	36	28	6	7.1086	0.98476	0.48705	36	28	5	7.04	0.99498	0.44511
Arginine biosynthesis	14	11	4	2.4356	0.54459	0.069844	14	11	3	2.7644	0.86144	0.2997	14	11	3	2.7378	0.85579	0.2018
Ascorbate and aldarate metabolism	9	6	3	1.5657	0.33069	0.044271	9	6	2	1.7771	0.74345	0.26132	9	6	3	1.76	0.4166	0.058867
beta-Alanine metabolism	21	12	1	3.6533	0.99335	1	21	12	2	4.1467	0.97583	0.52385	21	12	2	4.1067	0.97436	0.38739
Biosynthesis of unsaturated fatty acids	36	10	8	6.2629	0.0036533	0.0066256	36	10	6	7.1086	0.14065	0.029421	36	10	6	7.04	0.13507	0.014729
Biotin metabolism	10	3	1	1.7397	0.71189	1	10	3	1	1.9746	0.76782	1	10	3	1	1.9556	0.76358	1
Butanoate metabolism	15	10	4	2.6095	0.45659	0.054054	15	10	2	2.9619	0.94482	0.44699	15	10	1	2.9333	0.99205	1
Caffeine metabolism	10	10	1	1.7397	0.98456	1	10	10	2	1.9746	0.94482	0.44699	10	10	5	1.9556	0.31969	0.032089
Citrate cycle (TCA cycle)	20	11	4	3.4794	0.54459	0.069844	20	11	1	3.9492	0.99543	1	20	11	1	3.9111	0.99512	1
Cysteine and methionine metabolism	33	21	4	5.741	0.9607	0.2975	33	21	7	6.5162	0.76097	0.17681	33	21	3	6.4533	0.99642	0.49106
D-Amino acid metabolism	15	15	3	2.6095	0.92902	0.26354	15	15	3	2.9619	0.96609	0.45575	15	15	1	2.9333	0.99931	1
Drug metabolism - cytochrome P450	55	40	8	9.5683	0.98448	0.3414	55	40	19	10.86	0.15054	0.023286	55	40	4	10.756	0.99999	0.73942
Drug metabolism - other enzymes	39	18	1	6.7848	0.99948	1	39	18	1	7.701	0.99986	1	39	18	1	7.6267	0.99984	1
Ether lipid metabolism	20	2	2	3.4794	0.11472	0.031811	NA	NA	NA	NA	NA	NA	20	2	2	3.9111	0.14501	0.037898
Fatty acid degradation	39	8	3	6.7848	0.54648	0.081757	39	8	2	7.701	0.87816	0.3592	39	8	3	7.6267	0.64501	0.10944
Fatty acid elongation	39	6	3	6.7848	0.33069	0.044271	39	6	2	7.701	0.74345	0.26132	39	6	2	7.6267	0.73726	0.17351
Folate biosynthesis	27	12	4	4.6971	0.62459	0.087889	27	12	2	5.3314	0.97583	0.52385	27	12	2	5.28	0.97436	0.38739
Fructose and mannose metabolism	20	18	4	3.4794	0.90949	0.22443	20	18	3	3.9492	0.98922	0.55469	20	18	7	3.9111	0.56277	0.060094
Galactose metabolism	27	22	1	4.6971	0.99991	1	27	22	1	5.3314	0.99998	1	27	22	4	5.28	0.98888	0.40127
Glutathione metabolism	28	9	4	4.8711	0.3635	0.040733	28	9	3	5.5289	0.7401	0.21579	28	9	3	5.4756	0.73252	0.13892
Glycerolipid metabolism	16	6	1	2.7835	0.91747	1	16	6	1	3.1594	0.94647	1	16	6	1	3.1289	0.94449	1
Glycerophospholipid metabolism	36	9	4	6.2629	0.3635	0.040733	36	9	3	7.1086	0.7401	0.21579	36	9	4	7.04	0.47	0.057667
Glycine, serine and threonine metabolism	33	22	3	5.741	0.99256	0.43746	33	22	2	6.5162	0.99971	0.77745	33	22	1	6.4533	0.99998	1
Glycolysis / Gluconeogenesis	26	14	4	4.5232	0.75558	0.12944	26	14	3	5.134	0.95106	0.41912	26	14	6	5.0844	0.45549	0.045646
Glycosaminoglycan biosynthesis - chondroitin sulfate / dermatan sulfate							10	1	1	1.9746	0.3849	1	NA	NA	NA	NA	NA	NA
Glyoxylate and dicarboxylate metabolism	32	16	4	5.567	0.84831	0.17582	32	16	1	6.3187	0.99962	1	32	16	2	6.2578	0.9953	0.50216
Histidine metabolism	16	12	6	2.7835	0.18785	0.018119	16	12	7	3.1594	0.13115	0.026902	16	12	3	3.1289	0.89632	0.23386
Inositol phosphate metabolism	30	14	4	5.219	0.75558	0.12944	30	14	3	5.9238	0.95106	0.41912	30	14	7	5.8667	0.25581	0.022132
Linoleic acid metabolism	5	4	3	0.86984	0.11576	0.020089	5	4	4	0.9873	0.021688	0.019331	5	4	3	0.97778	0.15764	0.024978
Lipoic acid metabolism	28	6	1	4.8711	0.91747	1	NA	NA	NA	NA	NA	NA	28	6	2	5.4756	0.73726	0.17351
Lysine degradation	30	15	4	5.219	0.80641	0.1522	30	15	3	5.9238	0.96609	0.45575	30	15	6	5.8667	0.53797	0.058876
Metabolism of xenobiotics by cytochrome P450	68	37	5	11.83	0.99895	0.52979	68	37	9	13.427	0.97928	0.44167	68	37	9	13.298	0.97687	0.31219
N-Glycan biosynthesis	NA	NA	NA	NA	NA	NA	41	4	1	8.0959	0.85752	1	41	4	2	8.0178	0.49222	0.098918
Nicotinate and nicotinamide metabolism	NA	NA	NA	NA	NA	NA	15	10	3	2.9619	0.80875	0.25777	15	10	1	2.9333	0.99205	1
Nitrogen metabolism	6	2	2	1.0438	0.11472	0.031811	6	2	1	1.1848	0.62195	1	6	2	1	1.1733	0.61736	1
Pantothenate and CoA biosynthesis	20	11	2	3.4794	0.93153	0.30014	20	11	1	3.9492	0.99543	1	20	11	2	3.9111	0.96135	0.35507
Pentose and glucuronate interconversions	19	15	2	3.3054	0.98332	0.41186	19	15	1	3.7517	0.99937	1	19	15	5	3.7156	0.73847	0.11636
Pentose phosphate pathway	23	22	2	4.0013	0.99879	0.56838	23	22	3	4.5416	0.99785	0.66207	23	22	6	4.4978	0.90315	0.20383
Phenylalanine metabolism	8	8	2	1.3917	0.81556	0.20602	8	8	3	1.5797	0.65322	0.17473	8	8	2	1.5644	0.87378	0.24941
Phenylalanine, tyrosine and tryptophan biosynthesis	4	4	2	0.69587	0.41769	0.07992	4	4	3	0.78984	0.16167	0.046792	4	4	1	0.78222	0.85404	1
Porphyrin metabolism	31	13	2	5.393	0.96586	0.35814	31	13	3	6.1213	0.93002	0.38076	31	13	5	6.0622	0.59444	0.075036
Primary bile acid biosynthesis	46	32	27	8.0025	2.8024e-09	0.0062738	46	32	14	9.0832	0.32691	0.042446	46	32	28	8.9956	5.5408e-09	0.0060771
Propanoate metabolism	22	10	1	3.8273	0.98456	1	22	10	1	4.3441	0.99252	1	22	10	1	4.3022	0.99205	1
Purine metabolism	70	37	6	12.178	0.99599	0.44517	70	37	9	13.822	0.97928	0.44167	70	37	5	13.689	0.99983	0.62413
Pyrimidine metabolism	39	30	8	6.7848	0.85392	0.15211	39	30	5	7.701	0.99784	0.63772	39	30	5	7.6267	0.99755	0.48969
Pyruvate metabolism	23	11	1	4.0013	0.98986	1	23	11	1	4.5416	0.99543	1	23	11	1	4.4978	0.99512	1
Retinol metabolism	17	16	12	2.9575	0.00084399	0.0063438	17	16	10	3.3568	0.04327	0.017133	17	16	8	3.3244	0.23079	0.019246
Sphingolipid metabolism	32	3	1	5.567	0.71189	1	32	3	2	6.3187	0.3302	0.11024	32	3	2	6.2578	0.32493	0.065644
Starch and sucrose metabolism	18	11	1	3.1314	0.98986	1	18	11	1	3.5543	0.99543	1	18	11	4	3.52	0.65883	0.099423
Steroid biosynthesis	41	31	15	7.1327	0.063842	0.0086936	41	31	4	8.0959	0.9997	0.74574	41	31	15	8.0178	0.15581	0.012337
Steroid hormone biosynthesis	87	85	50	15.135	5.6717e-07	0.0062739	87	85	35	17.179	0.33509	0.037254	87	85	37	17.013	0.16646	0.01126
Sulfur metabolism	8	1	1	1.3917	0.33911	1	8	1	1	1.5797	0.3849	1	8	1	1	1.5644	0.38119	1
Terpenoid backbone biosynthesis	18	8	1	3.1314	0.96425	1	18	8	1	3.5543	0.97995	1	18	8	3	3.52	0.64501	0.10944
Thiamine metabolism	NA	NA	NA	NA	NA	NA	7	3	1	1.3822	0.76782	1	NA	NA	NA	NA	NA	NA
Tryptophan metabolism	41	37	7	7.1327	0.98755	0.36245	41	37	14	8.0959	0.59655	0.092863	41	37	13	8.0178	0.70751	0.081254
Tyrosine metabolism	42	39	8	7.3067	0.98008	0.32238	42	39	12	8.2933	0.88307	0.24484	42	39	7	8.2133	0.99854	0.50737
Ubiquinone and other terpenoid-quinone biosynthesis	18	7	5	3.1314	0.047944	0.010183	18	7	4	3.5543	0.26035	0.053719	18	7	1	3.52	0.96581	1
Valine, leucine and isoleucine biosynthesis	8	8	2	1.3917	0.81556	0.20602	8	8	1	1.5797	0.97995	1	8	8	3	1.5644	0.64501	0.10944
Valine, leucine and isoleucine degradation	40	16	3	6.9587	0.94765	0.29023	40	16	1	7.8984	0.99962	1	40	16	5	7.8222	0.79478	0.13985
Vitamin B6 metabolism	9	9	2	1.5657	0.8663	0.23816	9	9	3	1.7771	0.7401	0.21579	9	9	3	1.76	0.73252	0.13892
FOOTNOTES:
1 Model 4 (unstratified fully adjusted model but without sex-metabolite peak interactions) was adjusted for analytic batch, study field center, age, self-reported race, highest education achieved, total energy intake, smoking status, physical activity score, alcohol consumption, taking birth control medication, estimate glomerular filtration rate, diabetes status, body mass index, and hypertensio…
2 Pathway total indicates the total number of possible metabolites in the metabolic pathway
3 Pathway hits indicates the number of metabolic signals that matched with the metabolites included in the pathway based on a mass-to-charge ratio error <3 ppm
4 Significant hits column indicates the number of matched metabolic signals that significantly differed by sex (Fisher’s Exact Test p<0.05)
5 FET refers to Fisher’s Exact Test p-value
6 Gamma is calculated after permutations as an adjusted FET p-value (null distribution) to determine whether a pathway is significantly enriched
FET < 0.05
FET > 0.05, with darker red indicating higher FET p-values
NA = Pathway not found
