# Supplementary material for: Sex Modifies Metabolic Pathways Associated with Lipids in Untargeted Metabolomics: The Coronary Artery Risk Development in Young Adults (CARDIA) Study, 2005–2006
Source: Metabolites. 2025 Nov 8;15(11):730. doi: 10.3390/metabo15110730 (PMC12654688; doi:10.3390/metabo15110730)
Supplement: Supplementary file 1 [file metabolites-15-00730-s001.zip › Metabolites_3670261_SuppTable S6_FDRvalues.xlsx]

## Sheet: Model 4 (Fully Adjusted)
Article title: Sex modifies metabolic pathways associated with lipids in untargeted metabolomics: The Coronary Artery Risk Development in Young Adults (CARDIA) Study, 2005-2006
Journal name: Metabolomics
Authors: Autumn G. Hullings, Annie Green Howard, Katie A. Meyer, Christy L. Avery, Kari E. North, Sachin Mhatre, Wei Sha, Yuanyuan Li, Blake R. Rushing, Susan Sumner, Xiuxia Du, Cora E. Lewis, Penny Gordon-Larsen
Corresponding author: Autumn G. Hullings, Department of Nutrition, Gillings School of Global Public Health, University of North Carolina at Chapel Hill, Chapel Hill, NC, USA (email: hullau01@email.unc.edu)
	TOTAL CHOLESTEROL					TRIGLYCERIDES					LDL-c					HDL-c
Metabolite Peak	T-Value	Raw P-Value	FDR P-Value	m/z	RT	T-Value	Raw P-Value	FDR P-Value	m/z	RT	T-Value	Raw P-Value	FDR P-Value	m/z	RT	T-Value	Raw P-Value	FDR P-Value	m/z	RT
pk0	0.85	0.397908	0.910235	132.102	1.8915	1.13	0.260319	0.730947	132.102	1.8915	0.1	0.923895	0.984206	132.102	1.8915	1.09	0.274931	0.649304	132.102	1.8915
pk100	0.85	0.396845	0.910235	216.019	1.18657	1.49	0.136248	0.599576	216.019	1.18657	0.45	0.655469	0.936258	216.019	1.18657	-0.03	0.973085	0.99169	216.019	1.18657
pk1000	0.19	0.850562	0.985848	150.058	1.29626	0.12	0.908166	0.978746	150.058	1.29626	0.6	0.545583	0.899601	150.058	1.29626	-1.05	0.295001	0.666102	150.058	1.29626
pk10000	-0.46	0.643927	0.956074	319.024	1.45828	-3.29	0.00103098	0.0955161	319.024	1.45828	0.33	0.744169	0.956469	319.024	1.45828	0.69	0.49056	0.800022	319.024	1.45828
pk10001	0.09	0.931003	0.991182	252.129	11.0023	0.65	0.514727	0.877107	252.129	11.0023	0.1	0.918098	0.983515	252.129	11.0023	-0.53	0.597841	0.851376	252.129	11.0023
pk10003	0.59	0.554798	0.942117	195.113	2.40748	3.09	0.00202652	0.113161	195.113	2.40748	0.2	0.840207	0.971451	195.113	2.40748	-1.43	0.152203	0.514752	195.113	2.40748
pk10004	-0.81	0.416715	0.915973	330.227	8.73244	-0.34	0.731905	0.955789	330.227	8.73244	-0.96	0.338144	0.814188	330.227	8.73244	0.43	0.665224	0.881885	330.227	8.73244
pk1001	0.06	0.950953	0.992051	295.263	16.9228	0.56	0.575798	0.903349	295.263	16.9228	0.51	0.608404	0.919512	295.263	16.9228	-1.44	0.148632	0.51097	295.263	16.9228
pk10010	-0.12	0.903007	0.991182	515.334	15.0319	1.06	0.289843	0.755343	515.334	15.0319	-0.12	0.903245	0.982219	515.334	15.0319	-0.89	0.372897	0.72812	515.334	15.0319
pk10013	-0.77	0.441369	0.923817	283.079	4.90857	-0.72	0.469829	0.858231	283.079	4.90857	-0.7	0.481294	0.878163	283.079	4.90857	0.23	0.818861	0.947139	283.079	4.90857
pk10018	1.94	0.0529411	0.832144	310.068	8.45516	1	0.315429	0.77386	310.068	8.45516	2.71	0.00673544	0.449811	310.068	8.45516	-2.2	0.0281899	0.276479	310.068	8.45516
pk10020	1.8	0.0713792	0.832144	249.995	1.30082	2.61	0.00913024	0.201993	249.995	1.30082	2.31	0.02117	0.51479	249.995	1.30082	-2.86	0.0042886	0.143432	249.995	1.30082
pk10028	1.45	0.146933	0.862125	259.13	14.268	1.98	0.0478594	0.391728	259.13	14.268	1.31	0.191963	0.719767	259.13	14.268	-0.91	0.360864	0.719189	259.13	14.268
pk1003	0.28	0.775766	0.978338	615.035	1.16426	0.29	0.774875	0.963883	615.035	1.16426	0.6	0.547143	0.899601	615.035	1.16426	-0.94	0.34726	0.706544	615.035	1.16426
pk10033	-1.5	0.133695	0.862125	315.111	8.69331	0.2	0.837874	0.971869	315.111	8.69331	-1.07	0.286103	0.780944	315.111	8.69331	-1.5	0.133171	0.490076	315.111	8.69331
pk10036	0.68	0.496914	0.93229	187.94	1.3249	1.28	0.200241	0.676869	187.94	1.3249	-0.25	0.801512	0.965273	187.94	1.3249	1.3	0.194211	0.564471	187.94	1.3249
pk10039	-1.16	0.244861	0.87108	301.059	6.88556	-0.22	0.827055	0.970696	301.059	6.88556	-0.83	0.404567	0.852327	301.059	6.88556	-0.88	0.377397	0.73005	301.059	6.88556
pk10040	-0.48	0.633418	0.954685	185.057	16.5023	-0.29	0.769984	0.963063	185.057	16.5023	0.14	0.890083	0.979404	185.057	16.5023	-1.33	0.182894	0.55299	185.057	16.5023
pk10041	-1.5	0.133134	0.862125	219.138	8.27934	-0.1	0.920602	0.980909	219.138	8.27934	-2.19	0.0287416	0.5437	219.138	8.27934	1.34	0.181839	0.551659	219.138	8.27934
pk10042	-1.69	0.0908772	0.848303	245.07	4.58541	-0.96	0.339026	0.790922	245.07	4.58541	-1.87	0.0616493	0.567724	245.07	4.58541	0.83	0.404236	0.749242	245.07	4.58541
pk10045	1.11	0.266768	0.877282	277.096	5.57398	0.33	0.74291	0.958026	277.096	5.57398	0.41	0.681441	0.942563	277.096	5.57398	1.66	0.0978966	0.440155	277.096	5.57398
pk10046	-0.15	0.87895	0.988408	432.316	16.3257	-1.77	0.077166	0.478519	432.316	16.3257	-0.63	0.530152	0.895434	432.316	16.3257	2.47	0.0134084	0.214801	432.316	16.3257
pk10048	1.1	0.269553	0.877282	267.09	11.33	2.24	0.0253984	0.303555	267.09	11.33	1.08	0.28214	0.778356	267.09	11.33	-1.42	0.155575	0.518031	267.09	11.33
pk10052	-0.46	0.644953	0.956198	401.25	18.4466	-1.46	0.144041	0.611966	401.25	18.4466	0.84	0.403334	0.851423	401.25	18.4466	-2.09	0.0365648	0.301977	401.25	18.4466
pk10054	-0.33	0.742549	0.973754	115.095	14.5695	-0.95	0.343572	0.793542	115.095	14.5695	-0.22	0.824364	0.96835	115.095	14.5695	0.46	0.644645	0.873068	115.095	14.5695
pk10058	-1.36	0.175438	0.862125	189.164	15.0116	0.33	0.741628	0.957827	189.164	15.0116	-1.12	0.261321	0.769714	189.164	15.0116	-1.1	0.270685	0.645616	189.164	15.0116
pk10062	-0.27	0.790417	0.978717	319.154	1.89515	2.13	0.0335493	0.341486	319.154	1.89515	-0.32	0.752113	0.956469	319.154	1.89515	-1.63	0.103592	0.449548	319.154	1.89515
pk10067	-0.19	0.849341	0.985848	305.136	8.50577	-0.26	0.797916	0.967116	305.136	8.50577	-0.1	0.919143	0.983515	305.136	8.50577	-0.07	0.947738	0.984057	305.136	8.50577
pk10069	0.19	0.850217	0.985848	285.185	14.0206	-0.14	0.885044	0.97701	285.185	14.0206	-0.03	0.972155	0.993231	285.185	14.0206	0.68	0.498885	0.803901	285.185	14.0206
pk10077	-0.55	0.582238	0.949835	203.002	1.14919	0.37	0.712693	0.949441	203.002	1.14919	0.02	0.986652	0.996054	203.002	1.14919	-1.77	0.0768605	0.406572	203.002	1.14919
pk10078	-1.37	0.169917	0.862125	261.221	16.9363	-2.02	0.0432426	0.372164	261.221	16.9363	-1.3	0.192684	0.720447	261.221	16.9363	1.14	0.253458	0.629765	261.221	16.9363
pk10079	-0.55	0.580609	0.949835	246.108	0.764871	-3.01	0.00261642	0.124035	246.108	0.764871	-0.34	0.732314	0.954066	246.108	0.764871	1.81	0.0698026	0.38998	246.108	0.764871
pk10081	0.63	0.529284	0.940493	128.04	2.22192	1.67	0.0947907	0.515688	128.04	2.22192	0.29	0.770607	0.96198	128.04	2.22192	-0.45	0.654763	0.876398	128.04	2.22192
pk10095	-1.06	0.290478	0.877875	282.251	15.0836	-0.3	0.767761	0.963063	282.251	15.0836	-1.19	0.235256	0.753679	282.251	15.0836	0.28	0.781734	0.932894	282.251	15.0836
pk10096	-1.89	0.0592086	0.832144	252.993	0.760356	-0.26	0.797793	0.967116	252.993	0.760356	-1.76	0.0783074	0.606181	252.993	0.760356	-0.52	0.602736	0.854433	252.993	0.760356
pk101	1.44	0.149085	0.862125	361.062	1.17091	1.19	0.235715	0.706845	361.062	1.17091	0.64	0.521555	0.892839	361.062	1.17091	1.26	0.209102	0.583029	361.062	1.17091
pk1010	-0.84	0.398485	0.910235	315.134	16.8983	1.06	0.289573	0.755343	315.134	16.8983	-0.27	0.786491	0.965162	315.134	16.8983	-2.4	0.0164651	0.221378	315.134	16.8983
pk10106	-0.21	0.832317	0.982224	595.433	17.015	-2.81	0.00496371	0.158864	595.433	17.015	0.2	0.843191	0.97149	595.433	17.015	1.26	0.208257	0.581947	595.433	17.015
pk10113	-1.82	0.0693603	0.832144	429.298	15.8255	-0.35	0.72796	0.954089	429.298	15.8255	-1.9	0.0577277	0.567724	429.298	15.8255	0.03	0.973637	0.991699	429.298	15.8255
pk10114	1.58	0.115049	0.857168	295.049	8.47288	-0.71	0.476022	0.859707	295.049	8.47288	2.28	0.0224946	0.522509	295.049	8.47288	-0.73	0.466704	0.786461	295.049	8.47288
pk10128	-1.03	0.302362	0.881895	504.413	16.9935	-1.85	0.064715	0.443899	504.413	16.9935	-1.53	0.125046	0.653646	504.413	16.9935	2.45	0.0142653	0.215753	504.413	16.9935
pk10132	-0.54	0.59246	0.949835	464.218	10.0759	-1.25	0.210935	0.687455	464.218	10.0759	0.43	0.668013	0.940494	464.218	10.0759	-1.39	0.165406	0.531802	464.218	10.0759
pk10135	0.2	0.841407	0.983013	530.353	15.6682	-2.12	0.034253	0.345164	530.353	15.6682	-0.48	0.630897	0.925306	530.353	15.6682	3.36	0.000787138	0.0896014	530.353	15.6682
pk10136	0.87	0.383601	0.908491	287.625	15.0257	0.33	0.741991	0.957827	287.625	15.0257	0.94	0.344847	0.818887	287.625	15.0257	-0.24	0.812879	0.944731	287.625	15.0257
pk10139	0.58	0.559027	0.944974	307.033	2.73618	-0.31	0.756213	0.961908	307.033	2.73618	0.2	0.842039	0.971451	307.033	2.73618	1.3	0.194112	0.564471	307.033	2.73618
pk10141	1.64	0.102061	0.854455	284.011	7.10574	0.97	0.330297	0.783144	284.011	7.10574	1.81	0.07063	0.589655	284.011	7.10574	-0.86	0.391864	0.740895	284.011	7.10574
pk10143	-1.9	0.0573477	0.832144	71.0128	1.61991	-0.07	0.947998	0.986111	71.0128	1.61991	-2.33	0.0198054	0.508249	71.0128	1.61991	0.58	0.560621	0.836539	71.0128	1.61991
pk10146	-0.54	0.586408	0.949835	986.612	13.6687	0.7	0.48463	0.861505	986.612	13.6687	-0.16	0.874493	0.975805	986.612	13.6687	-1.6	0.109558	0.46039	986.612	13.6687
pk1015	-1.05	0.294278	0.879759	281.247	16.9982	-1.34	0.18055	0.654295	281.247	16.9982	-1.23	0.217093	0.742598	281.247	16.9982	1.27	0.204377	0.57658	281.247	16.9982
pk10153	-0.34	0.737599	0.970987	576.47	16.8368	-2.36	0.0182012	0.264169	576.47	16.8368	-0.22	0.825319	0.968797	576.47	16.8368	1.55	0.120915	0.473447	576.47	16.8368
pk10155	-0.97	0.33437	0.889204	425.345	14.0071	-0.97	0.331873	0.78453	425.345	14.0071	-0.42	0.671762	0.941128	425.345	14.0071	-0.72	0.472992	0.78919	425.345	14.0071
pk10159	1.53	0.127352	0.862125	283.085	10.6716	-0.18	0.854544	0.972986	283.085	10.6716	2.08	0.037855	0.5437	283.085	10.6716	-0.74	0.458005	0.782058	283.085	10.6716
pk1016	-0.38	0.70275	0.965199	757.557	17.8946	2.4	0.0164845	0.252538	757.557	17.8946	-0.87	0.383235	0.842445	757.557	17.8946	-0.71	0.47575	0.790553	757.557	17.8946
pk10160	-0.63	0.531755	0.940614	153.035	1.37091	0.45	0.652226	0.932017	153.035	1.37091	-0.11	0.910029	0.982751	153.035	1.37091	-1.7	0.0888748	0.424455	153.035	1.37091
pk10163	-1.06	0.287596	0.877875	316.118	11.3184	-3.1	0.00195731	0.113161	316.118	11.3184	-0.44	0.660867	0.938785	316.118	11.3184	0.75	0.450468	0.778792	316.118	11.3184
pk1017	-0.29	0.774277	0.978338	161.044	1.11291	-1.69	0.0907045	0.509164	161.044	1.11291	-0.28	0.783118	0.964407	161.044	1.11291	1.28	0.199656	0.570428	161.044	1.11291
pk10171	0.45	0.650158	0.956544	307.05	8.95956	1.2	0.23205	0.704107	307.05	8.95956	1.22	0.223031	0.746326	307.05	8.95956	-2.64	0.00841881	0.185404	307.05	8.95956
pk10172	-1.03	0.305457	0.881895	295.205	10.6197	-1.13	0.259304	0.729506	295.205	10.6197	-0.49	0.623241	0.924894	295.205	10.6197	-0.63	0.53115	0.820738	295.205	10.6197
pk10174	-1.47	0.141388	0.862125	417.143	12.1726	0.73	0.465167	0.85748	417.143	12.1726	-2	0.0458169	0.550488	417.143	12.1726	0.33	0.743895	0.917759	417.143	12.1726
pk10176	1.63	0.102457	0.854455	389.11	13.2872	1.07	0.284936	0.752831	389.11	13.2872	1.36	0.175481	0.714593	389.11	13.2872	0.14	0.888727	0.967135	389.11	13.2872
pk10178	-0.32	0.747061	0.974265	287.625	14.8882	0.74	0.459121	0.853983	287.625	14.8882	0.2	0.840987	0.971451	287.625	14.8882	-1.86	0.0631925	0.372335	287.625	14.8882
pk10179	-0.9	0.366936	0.897367	203	3.05502	1.86	0.0627282	0.437752	203	3.05502	-1.97	0.0486991	0.557083	203	3.05502	0.82	0.411209	0.754732	203	3.05502
pk1018	1.16	0.2477	0.87108	195.102	11.717	0.92	0.355671	0.801724	195.102	11.717	1.63	0.103792	0.628012	195.102	11.717	-1.6	0.109852	0.460735	195.102	11.717
pk10180	0.35	0.727501	0.970288	427.282	16.0099	1.96	0.0505192	0.402914	427.282	16.0099	-0.03	0.976083	0.993315	427.282	16.0099	-0.55	0.584021	0.845166	427.282	16.0099
pk10184	0.52	0.606493	0.953411	317.136	10.9786	0.04	0.97016	0.990771	317.136	10.9786	0.3	0.761624	0.95858	317.136	10.9786	0.59	0.558439	0.836059	317.136	10.9786
pk10186	0.99	0.323472	0.88741	632.458	16.5166	-1.79	0.0729064	0.467919	632.458	16.5166	0.59	0.555959	0.902101	632.458	16.5166	2.63	0.00850366	0.185404	632.458	16.5166
pk1019	0.44	0.66205	0.959868	431.315	15.1519	0.86	0.388786	0.818561	431.315	15.1519	-0.59	0.556156	0.902101	431.315	15.1519	1.8	0.0714006	0.394618	431.315	15.1519
pk10191	0.73	0.462481	0.927608	217.002	3.66318	2.19	0.0285966	0.316329	217.002	3.66318	0.75	0.450524	0.867345	217.002	3.66318	-1.65	0.0984098	0.441143	217.002	3.66318
pk10195	-1.8	0.0723702	0.832144	237.037	3.58965	0.32	0.752684	0.960431	237.037	3.58965	-2.19	0.0287779	0.5437	237.037	3.58965	0.2	0.845289	0.953692	237.037	3.58965
pk10197	1.2	0.231414	0.87108	220.136	8.43372	-2.15	0.0319719	0.334822	220.136	8.43372	2.28	0.0227142	0.522509	220.136	8.43372	-0.6	0.549681	0.829597	220.136	8.43372
pk102	-0.9	0.365655	0.895623	210.061	1.15438	-1.09	0.276408	0.741795	210.061	1.15438	-1.12	0.261917	0.769887	210.061	1.15438	1.2	0.230052	0.606816	210.061	1.15438
pk10200	-1.18	0.237952	0.87108	447.31	14.2729	1.3	0.194436	0.669366	447.31	14.2729	-1.94	0.052841	0.562194	447.31	14.2729	0.45	0.655609	0.876398	447.31	14.2729
pk10201	-0.18	0.857851	0.986068	164.068	3.11378	-1.01	0.314266	0.77386	164.068	3.11378	0.09	0.92528	0.984206	164.068	3.11378	0.15	0.87798	0.96229	164.068	3.11378
pk10203	1.3	0.194264	0.865368	125.133	13.8242	1.61	0.107693	0.544459	125.133	13.8242	1.37	0.171652	0.70982	125.133	13.8242	-1.23	0.220103	0.594262	125.133	13.8242
pk10204	2.12	0.0338308	0.832144	287.076	5.41657	-0.4	0.685852	0.942796	287.076	5.41657	2.18	0.0291527	0.5437	287.076	5.41657	0.69	0.487937	0.799205	287.076	5.41657
pk10206	-0.56	0.576393	0.949724	509.322	16.3181	-2.06	0.0399563	0.36125	509.322	16.3181	-1.03	0.303599	0.795331	509.322	16.3181	2.63	0.00860322	0.18588	509.322	16.3181
pk10207	-0.3	0.766368	0.978338	830.197	12.341	0.07	0.946551	0.986111	830.197	12.341	0.14	0.889467	0.978869	830.197	12.341	-1.14	0.253997	0.6298	830.197	12.341
pk1021	-0.54	0.591208	0.949835	487.339	16.3908	-2.2	0.0280338	0.313974	487.339	16.3908	-0.59	0.555732	0.902076	487.339	16.3908	1.74	0.0812148	0.413887	487.339	16.3908
pk10210	-0.07	0.945665	0.991182	229.032	1.51663	-1.3	0.194535	0.669366	229.032	1.51663	0.39	0.698249	0.947328	229.032	1.51663	-0.05	0.960101	0.98741	229.032	1.51663
pk10215	-0.02	0.986946	0.997931	258.604	19.1516	-0.11	0.912174	0.979916	258.604	19.1516	1.1	0.272897	0.771115	258.604	19.1516	-2.55	0.0107856	0.197028	258.604	19.1516
pk10218	-1.39	0.165903	0.862125	175.148	9.63263	0.32	0.750485	0.960194	175.148	9.63263	-1.8	0.0713174	0.592431	175.148	9.63263	0.37	0.709831	0.902676	175.148	9.63263
pk10221	-1.05	0.291862	0.878361	315.253	16.9646	-2.75	0.00601615	0.175401	315.253	16.9646	-0.93	0.351938	0.825333	315.253	16.9646	1.7	0.0896188	0.425583	315.253	16.9646
pk10224	-0.75	0.452342	0.927175	501.393	16.3124	-1.25	0.210401	0.687309	501.393	16.3124	-0.36	0.721492	0.95395	501.393	16.3124	-0.1	0.921303	0.977577	501.393	16.3124
pk10227	-0.49	0.626818	0.954685	122.027	1.0011	0.76	0.448277	0.848124	122.027	1.0011	-0.53	0.59626	0.916467	122.027	1.0011	-0.68	0.499309	0.804069	122.027	1.0011
pk1023	0.41	0.681671	0.963171	181.072	1.14225	1.3	0.192366	0.668579	181.072	1.14225	1.29	0.19862	0.724599	181.072	1.14225	-3.05	0.00235165	0.123725	181.072	1.14225
pk10231	0.45	0.651781	0.956997	235.08	4.11113	1.09	0.275702	0.741795	235.08	4.11113	1.14	0.254823	0.763006	235.08	4.11113	-2.44	0.0149534	0.216649	235.08	4.11113
pk10232	0.57	0.567485	0.947621	562.298	15.4224	-0.67	0.50338	0.870114	562.298	15.4224	1.2	0.23196	0.75216	562.298	15.4224	-0.83	0.407158	0.751263	562.298	15.4224
pk10233	0.31	0.75804	0.977776	200.128	0.907363	1.13	0.257541	0.728005	200.128	0.907363	0.57	0.569152	0.907053	200.128	0.907363	-1.47	0.142567	0.502791	200.128	0.907363
pk10234	1.02	0.305832	0.881895	255.054	5.90673	-0.17	0.861724	0.973656	255.054	5.90673	1.41	0.15793	0.691555	255.054	5.90673	-0.52	0.605006	0.855019	255.054	5.90673
pk10238	-1.21	0.225786	0.87108	151.037	9.77546	-0.87	0.385169	0.816169	151.037	9.77546	-0.6	0.551647	0.900543	151.037	9.77546	-1	0.318114	0.686418	151.037	9.77546
pk10239	0.73	0.463479	0.927608	343.267	11.7909	-0.5	0.61966	0.917901	343.267	11.7909	0.31	0.753298	0.956554	343.267	11.7909	1.5	0.133927	0.491654	343.267	11.7909
pk10247	-2.94	0.0033605	0.832144	489.302	13.3415	-2.06	0.0393368	0.359862	489.302	13.3415	-3.49	0.000498898	0.330915	489.302	13.3415	2.24	0.02528	0.267825	489.302	13.3415
pk10249	-2.25	0.0245837	0.832144	403.32	13.5604	-2.22	0.026524	0.305873	403.32	13.5604	-2.79	0.00524392	0.428748	403.32	13.5604	2.55	0.010818	0.197028	403.32	13.5604
pk10251	-1.46	0.145129	0.862125	464.379	16.9639	-1.71	0.0871129	0.500599	464.379	16.9639	-1.92	0.0555094	0.565139	464.379	16.9639	2.1	0.0359036	0.300406	464.379	16.9639
pk10255	1.52	0.129196	0.862125	313.096	8.22008	0.04	0.969605	0.990771	313.096	8.22008	1.55	0.121919	0.65133	313.096	8.22008	0.3	0.763618	0.928192	313.096	8.22008
pk10256	-1.34	0.181609	0.862125	259.961	1.32005	-1.31	0.190155	0.666337	259.961	1.32005	-1.01	0.313039	0.801439	259.961	1.32005	-0.04	0.968721	0.991335	259.961	1.32005
pk10257	-0.26	0.797525	0.978717	551.428	16.9145	0.47	0.640151	0.927788	551.428	16.9145	-0.37	0.713335	0.95241	551.428	16.9145	-0.18	0.859725	0.959046	551.428	16.9145
pk10261	-0.07	0.942781	0.991182	507.298	16.7986	-0.61	0.543755	0.886997	507.298	16.7986	-0.09	0.929697	0.985582	507.298	16.7986	0.49	0.622176	0.863	507.298	16.7986
pk10262	-0.96	0.335737	0.88947	547.16	13.9429	-0.67	0.505624	0.870612	547.16	13.9429	-1.15	0.249249	0.757302	547.16	13.9429	0.74	0.456927	0.782058	547.16	13.9429
pk10267	0.5	0.619959	0.954321	162.055	7.40349	1.05	0.294544	0.759755	162.055	7.40349	0.51	0.611592	0.921738	162.055	7.40349	-0.74	0.462105	0.783353	162.055	7.40349
pk1027	1.76	0.0788168	0.842265	269.138	13.2872	2.51	0.0120838	0.226623	269.138	13.2872	0.97	0.331053	0.811101	269.138	13.2872	0.21	0.831099	0.94953	269.138	13.2872
pk10272	-0.63	0.525893	0.940493	208.178	16.6211	-2.12	0.0338945	0.343365	208.178	16.6211	-0.67	0.505398	0.885753	208.178	16.6211	1.65	0.0998086	0.442665	208.178	16.6211
pk10277	-0.59	0.555178	0.942147	174.053	3.70553	0.31	0.754286	0.960836	174.053	3.70553	-0.53	0.59897	0.917032	174.053	3.70553	-0.55	0.581632	0.845091	174.053	3.70553
pk10278	-0.4	0.685849	0.963171	215.179	14.1288	-0.06	0.954162	0.986856	215.179	14.1288	-1	0.317212	0.801502	215.179	14.1288	1.32	0.185466	0.555363	215.179	14.1288
pk10281	-0.99	0.322923	0.88741	198.089	15.4676	-0.19	0.850722	0.972219	198.089	15.4676	-0.81	0.417202	0.855825	198.089	15.4676	-0.44	0.662004	0.879977	198.089	15.4676
pk10283	0.61	0.542528	0.941246	429.025	1.28204	0.1	0.921718	0.98134	429.025	1.28204	0.83	0.40618	0.852762	429.025	1.28204	-0.45	0.65153	0.876398	429.025	1.28204
pk10285	0.09	0.932209	0.991182	504.337	15.5597	-1.33	0.182079	0.656034	504.337	15.5597	-0.58	0.564159	0.905798	504.337	15.5597	2.66	0.00787506	0.181719	504.337	15.5597
pk1029	1.38	0.167279	0.862125	291.951	1.51835	0.71	0.478621	0.859707	291.951	1.51835	0.97	0.332998	0.813202	291.951	1.51835	0.72	0.469779	0.787705	291.951	1.51835
pk10298	0.08	0.935855	0.991182	289.104	12.6695	2.27	0.0234151	0.292087	289.104	12.6695	-0.53	0.599423	0.917032	289.104	12.6695	-0.37	0.712789	0.904148	289.104	12.6695
pk10299	-0.87	0.384792	0.908491	203.019	0.894921	0.44	0.663395	0.934727	203.019	0.894921	-1	0.315738	0.801439	203.019	0.894921	-0.22	0.826366	0.949286	203.019	0.894921
pk1030	0.07	0.947925	0.991646	445.329	16.4626	-1.55	0.121583	0.571448	445.329	16.4626	-0.15	0.878803	0.976312	445.329	16.4626	1.78	0.0753959	0.403937	445.329	16.4626
pk10300	-0.76	0.447225	0.926176	356.147	10.7811	-1.87	0.0614489	0.434008	356.147	10.7811	-0.19	0.849138	0.974358	356.147	10.7811	0.03	0.974481	0.992424	356.147	10.7811
pk10303	0.31	0.756009	0.976929	254.133	14.8656	2.23	0.0258717	0.303599	254.133	14.8656	0.97	0.332905	0.813202	254.133	14.8656	-3.18	0.00148575	0.106436	254.133	14.8656
pk10309	0.01	0.992534	0.997931	206.05	4.64003	1.01	0.312066	0.772336	206.05	4.64003	-0.95	0.340694	0.816519	206.05	4.64003	1.42	0.154841	0.517422	206.05	4.64003
pk10313	-0.63	0.526592	0.940493	522.423	16.9459	-1.64	0.100227	0.532794	522.423	16.9459	-0.76	0.450023	0.867345	522.423	16.9459	1.48	0.137973	0.495646	522.423	16.9459
pk10319	0.78	0.434637	0.923415	287.076	4.39551	0.05	0.95758	0.987919	287.076	4.39551	0.74	0.457209	0.869033	287.076	4.39551	0.23	0.82155	0.948825	287.076	4.39551
pk1032	0.08	0.940218	0.991182	152.032	1.38523	0.51	0.608934	0.91331	152.032	1.38523	0.33	0.743099	0.956469	152.032	1.38523	-0.99	0.321023	0.688396	152.032	1.38523
pk10320	0.51	0.613014	0.953411	555.365	16.0762	0.04	0.964464	0.990268	555.365	16.0762	0.32	0.752583	0.956469	555.365	16.0762	0.49	0.624665	0.863207	555.365	16.0762
pk10321	-0.52	0.605243	0.953411	457.365	17.2621	-1.74	0.0815126	0.490991	457.365	17.2621	-0.64	0.52433	0.893927	457.365	17.2621	1.57	0.116879	0.470394	457.365	17.2621
pk10324	-1.41	0.15984	0.862125	984.049	13.7167	0.26	0.796737	0.967116	984.049	13.7167	-0.35	0.72716	0.954066	984.049	13.7167	-3.01	0.00268547	0.128663	984.049	13.7167
pk10327	-0.42	0.674024	0.961321	433.29	18.8464	-1.06	0.289525	0.755343	433.29	18.8464	0.4	0.69104	0.945763	433.29	18.8464	-1.16	0.245965	0.621554	433.29	18.8464
pk10328	-0.37	0.70854	0.96639	410.039	4.69679	0.13	0.899506	0.978606	410.039	4.69679	-0.65	0.515837	0.890031	410.039	4.69679	0.43	0.668876	0.883612	410.039	4.69679
pk10329	1.32	0.186566	0.862468	486.327	16.0228	-2.12	0.0343691	0.345164	486.327	16.0228	0.88	0.376665	0.837643	486.327	16.0228	3.03	0.00244975	0.12598	486.327	16.0228
pk1033	-0.58	0.564372	0.94677	164.029	0.632116	-0.73	0.466756	0.857534	164.029	0.632116	-0.02	0.980515	0.995361	164.029	0.632116	-0.82	0.412465	0.755802	164.029	0.632116
pk10334	0.77	0.443227	0.923852	725.559	17.3902	1.15	0.249857	0.720998	725.559	17.3902	0.67	0.500502	0.884996	725.559	17.3902	-0.52	0.604897	0.855019	725.559	17.3902
pk10335	-0.8	0.424759	0.920041	167.07	4.45161	-0.76	0.448417	0.848124	167.07	4.45161	-0.7	0.48149	0.878163	167.07	4.45161	0.19	0.848502	0.954311	167.07	4.45161
pk10336	0.27	0.786412	0.978717	296.958	0.746618	1.75	0.0810738	0.490315	296.958	0.746618	0.61	0.54189	0.899601	296.958	0.746618	-2.12	0.0343042	0.296433	296.958	0.746618
pk10343	1.42	0.154675	0.862125	411.096	9.01808	-0.08	0.935404	0.985351	411.096	9.01808	1.88	0.0601074	0.567724	411.096	9.01808	-0.64	0.52013	0.81567	411.096	9.01808
pk10344	0.12	0.902911	0.991182	507.293	14.3872	0.72	0.468542	0.858231	507.293	14.3872	0.11	0.912203	0.983307	507.293	14.3872	-0.58	0.561352	0.836965	507.293	14.3872
pk10348	-0.09	0.93009	0.991182	297.05	4.88969	0.08	0.938462	0.986111	297.05	4.88969	0.55	0.581925	0.912252	297.05	4.88969	-1.65	0.0997137	0.442665	297.05	4.88969
pk1035	1.96	0.0504578	0.832144	209.117	10.8053	0.15	0.88446	0.97701	209.117	10.8053	2.38	0.0175914	0.503781	209.117	10.8053	-0.6	0.548537	0.8292	209.117	10.8053
pk10350	0.16	0.873613	0.987254	486.327	15.7601	-1.47	0.140906	0.608412	486.327	15.7601	-0.6	0.546983	0.899601	486.327	15.7601	3.05	0.00234792	0.123725	486.327	15.7601
pk10351	-1.64	0.101504	0.854455	570.421	16.9242	-2.52	0.0119316	0.226444	570.421	16.9242	-1.51	0.131535	0.661204	570.421	16.9242	1.34	0.18116	0.551517	570.421	16.9242
pk10354	-1.73	0.0829874	0.842265	422.334	16.3182	-2.41	0.0158434	0.250366	422.334	16.3182	-1.19	0.235946	0.753946	422.334	16.3182	0.25	0.801927	0.941031	422.334	16.3182
pk10356	-1.21	0.226537	0.87108	327.032	1.61494	0.31	0.755028	0.961591	327.032	1.61494	-1.28	0.201364	0.72477	327.032	1.61494	-0.38	0.704604	0.90141	327.032	1.61494
pk10359	0.69	0.491005	0.931945	275.044	5.9854	0.5	0.616327	0.916954	275.044	5.9854	0.06	0.949611	0.991189	275.044	5.9854	1.23	0.217803	0.592901	275.044	5.9854
pk1036	-0.3	0.762327	0.978338	428.978	1.23826	0.06	0.948659	0.986111	428.978	1.23826	0	0.996595	0.999432	428.978	1.23826	-0.83	0.407221	0.751263	428.978	1.23826
pk10362	1.26	0.207274	0.868525	281.047	10.7878	0.04	0.966649	0.990771	281.047	10.7878	1.61	0.10647	0.628012	281.047	10.7878	-0.53	0.59381	0.849587	281.047	10.7878
pk10364	1.82	0.0682074	0.832144	313.096	7.99704	0.13	0.89434	0.977937	313.096	7.99704	1.79	0.0734163	0.595921	313.096	7.99704	0.43	0.667049	0.882594	313.096	7.99704
pk10368	-0.55	0.581882	0.949835	582.246	14.1566	-0.06	0.948182	0.986111	582.246	14.1566	-0.61	0.539698	0.899601	582.246	14.1566	0.06	0.949684	0.984609	582.246	14.1566
pk10369	1.63	0.103413	0.854455	425.012	1.27795	0.81	0.41539	0.83415	425.012	1.27795	1.77	0.0774605	0.606181	425.012	1.27795	-0.58	0.563775	0.838252	425.012	1.27795
pk1037	-0.23	0.820003	0.980258	115.003	1.20802	-0.62	0.534048	0.883997	115.003	1.20802	-0.53	0.596224	0.916467	115.003	1.20802	1.16	0.2452	0.621554	115.003	1.20802
pk10371	-0.21	0.832208	0.982224	201.037	0.745271	1.5	0.133277	0.591799	201.037	0.745271	-0.21	0.833313	0.970365	201.037	0.745271	-1.26	0.20829	0.581947	201.037	0.745271
pk10372	-0.29	0.77456	0.978338	618.478	16.9846	-1.63	0.103842	0.538322	618.478	16.9846	-0.4	0.690352	0.945631	618.478	16.9846	1.52	0.129716	0.485428	618.478	16.9846
pk10377	1.91	0.0567814	0.832144	333.982	1.06661	0.96	0.336013	0.788362	333.982	1.06661	1.18	0.236503	0.754078	333.982	1.06661	1.34	0.180151	0.550851	333.982	1.06661
pk10378	0.05	0.958793	0.9925	334.141	13.6873	-1.72	0.0848447	0.497523	334.141	13.6873	-0.1	0.919721	0.983647	334.141	13.6873	1.75	0.0801614	0.413562	334.141	13.6873
pk10380	1.98	0.0474473	0.832144	356.055	8.4507	0.72	0.472872	0.858375	356.055	8.4507	2.66	0.00777855	0.453136	356.055	8.4507	-1.72	0.0853905	0.419705	356.055	8.4507
pk10382	-0.93	0.350437	0.892509	297.137	13.1822	-1.5	0.134616	0.595295	297.137	13.1822	-0.57	0.56858	0.906946	297.137	13.1822	0.13	0.894049	0.968746	297.137	13.1822
pk10383	0.14	0.888184	0.989608	337.128	8.39831	-0.91	0.362704	0.806664	337.128	8.39831	0.23	0.820565	0.96835	337.128	8.39831	0.61	0.539406	0.824628	337.128	8.39831
pk10390	-0.24	0.813434	0.980258	547.434	16.6583	-2.4	0.0163574	0.252132	547.434	16.6583	-0.22	0.822334	0.96835	547.434	16.6583	1.84	0.0656482	0.377783	547.434	16.6583
pk10392	-1.09	0.275063	0.877282	427.266	18.6406	-0.49	0.624284	0.920253	427.266	18.6406	0.04	0.967639	0.992827	427.266	18.6406	-2.55	0.010987	0.198344	427.266	18.6406
pk10393	1.05	0.293821	0.879759	115.095	16.8612	-0.26	0.792468	0.966664	115.095	16.8612	0.61	0.541531	0.899601	115.095	16.8612	1.48	0.138675	0.496483	115.095	16.8612
pk10395	-1.3	0.193429	0.865025	587.428	17.0095	-2.7	0.00699723	0.185648	587.428	17.0095	-1.33	0.183532	0.716308	587.428	17.0095	1.92	0.0545782	0.352671	587.428	17.0095
pk104	1.2	0.229472	0.87108	130.022	1.20934	0.07	0.946487	0.986111	130.022	1.20934	0.81	0.418241	0.856056	130.022	1.20934	1.14	0.255959	0.63084	130.022	1.20934
pk1040	0.19	0.84729	0.985727	830.567	18.3954	1.62	0.104416	0.538618	830.567	18.3954	-0.77	0.442979	0.865984	830.567	18.3954	0.97	0.330491	0.694506	830.567	18.3954
pk10400	-1.84	0.0658805	0.832144	573.375	15.7769	-1.26	0.206651	0.683548	573.375	15.7769	-1.95	0.051892	0.559578	573.375	15.7769	0.89	0.373164	0.72812	573.375	15.7769
pk10401	1.97	0.0490272	0.832144	285.178	1.89344	2.5	0.0124547	0.228501	285.178	1.89344	0.77	0.444024	0.865984	285.178	1.89344	1.33	0.183646	0.553438	285.178	1.89344
pk10405	0.2	0.842225	0.983354	348.225	10.8598	2.29	0.0223411	0.28483	348.225	10.8598	-0.49	0.622575	0.924894	348.225	10.8598	-0.14	0.886977	0.966654	348.225	10.8598
pk10407	0.46	0.646185	0.956198	288.159	10.0331	2.57	0.0102718	0.21053	288.159	10.0331	-0.31	0.757906	0.957502	288.159	10.0331	-0.14	0.891692	0.96775	288.159	10.0331
pk10409	-1.24	0.214689	0.870739	947.794	12.3604	-0.98	0.325487	0.780215	947.794	12.3604	-0.75	0.452308	0.867345	947.794	12.3604	-0.61	0.539978	0.824666	947.794	12.3604
pk10417	1.57	0.115683	0.857168	281.069	7.88676	0.23	0.814721	0.970543	281.069	7.88676	1.93	0.0542703	0.562828	281.069	7.88676	-0.6	0.548078	0.829005	281.069	7.88676
pk1042	-0.6	0.547275	0.941246	115.003	1.11849	0.69	0.491752	0.864185	115.003	1.11849	-1.22	0.224275	0.746326	115.003	1.11849	0.75	0.452478	0.779377	115.003	1.11849
pk10435	0.27	0.790908	0.978717	283.121	14.7033	-0.16	0.875876	0.975994	283.121	14.7033	-0.12	0.90216	0.982219	283.121	14.7033	1.11	0.265109	0.64049	283.121	14.7033
pk1044	1.69	0.0908275	0.848303	161.01	1.07154	0.65	0.516135	0.877107	161.01	1.07154	2.08	0.0374467	0.5437	161.01	1.07154	-1.06	0.290923	0.663774	161.01	1.07154
pk10442	0.54	0.588799	0.949835	244.118	5.19847	1.82	0.0691131	0.459248	244.118	5.19847	-0.69	0.490606	0.879449	244.118	5.19847	1.56	0.118447	0.470729	244.118	5.19847
pk10447	0.11	0.913804	0.991182	509.322	16.0778	-0.36	0.716273	0.95023	509.322	16.0778	0.19	0.851768	0.974358	509.322	16.0778	0.08	0.939802	0.982082	509.322	16.0778
pk10452	-0.24	0.808277	0.980225	406.376	16.6921	-2.09	0.0370048	0.351453	406.376	16.6921	-0.13	0.898872	0.981323	406.376	16.6921	1.39	0.165258	0.531802	406.376	16.6921
pk10455	-0.08	0.937195	0.991182	355.063	4.25956	0.54	0.592105	0.908982	355.063	4.25956	-0.07	0.94452	0.989877	355.063	4.25956	-0.44	0.663301	0.88115	355.063	4.25956
pk10456	-0.61	0.544377	0.941246	455.336	14.9558	-2.67	0.00764995	0.191173	455.336	14.9558	-0.92	0.357267	0.829301	455.336	14.9558	2.75	0.00604556	0.160122	455.336	14.9558
pk10457	1.22	0.223503	0.87108	312.633	15.2768	0.33	0.741317	0.957827	312.633	15.2768	1.83	0.0669821	0.581801	312.633	15.2768	-1.44	0.1502	0.511605	312.633	15.2768
pk10458	1.95	0.051428	0.832144	329.053	11.7168	0.63	0.531406	0.883874	329.053	11.7168	2.17	0.0300976	0.5437	329.053	11.7168	-0.61	0.540431	0.824666	329.053	11.7168
pk1046	-1.11	0.268043	0.877282	137.06	1.59682	0.13	0.895695	0.978191	137.06	1.59682	-0.66	0.510986	0.888448	137.06	1.59682	-1.45	0.147199	0.509774	137.06	1.59682
pk10461	-0.92	0.358733	0.892509	343.106	9.75911	-0.11	0.914966	0.980081	343.106	9.75911	-0.7	0.483247	0.878505	343.106	9.75911	-0.61	0.541313	0.825411	343.106	9.75911
pk10462	-0.17	0.86403	0.986665	218.042	3.94601	0.06	0.948733	0.986111	218.042	3.94601	-0.54	0.586126	0.912812	218.042	3.94601	0.74	0.45701	0.782058	218.042	3.94601
pk10467	-0.35	0.729722	0.970288	427.772	19.2526	-0.7	0.48134	0.86046	427.772	19.2526	0.56	0.578911	0.910647	427.772	19.2526	-1.63	0.103501	0.449548	427.772	19.2526
pk10468	0.64	0.524598	0.940493	183.069	0.901005	-1.4	0.162176	0.63602	183.069	0.901005	0.63	0.525542	0.894752	183.069	0.901005	1.25	0.211114	0.58432	183.069	0.901005
pk10470	-0.58	0.559485	0.944974	233.946	1.02469	0.47	0.636616	0.925952	233.946	1.02469	-0.53	0.593951	0.916407	233.946	1.02469	-0.67	0.503273	0.807091	233.946	1.02469
pk10471	-1.07	0.286851	0.877875	263.089	7.66442	0.17	0.864158	0.97427	263.089	7.66442	-1.11	0.266143	0.771018	263.089	7.66442	-0.23	0.815579	0.945261	263.089	7.66442
pk10474	0.5	0.618689	0.954204	307.982	0.756151	0.55	0.580227	0.905223	307.982	0.756151	0.43	0.66929	0.940562	307.982	0.756151	-0.21	0.83712	0.951268	307.982	0.756151
pk10478	0.55	0.585587	0.949835	282.028	5.39348	0.15	0.877775	0.975994	282.028	5.39348	0.82	0.41131	0.853119	282.028	5.39348	-0.63	0.53092	0.820738	282.028	5.39348
pk1048	-0.95	0.344173	0.892509	541.386	16.5594	-3.47	0.000533174	0.0793983	541.386	16.5594	-0.73	0.467841	0.872612	541.386	16.5594	2	0.0453544	0.328667	541.386	16.5594
pk10480	-1.22	0.222865	0.87108	257.175	11.6673	-0.96	0.337731	0.789774	257.175	11.6673	-1.91	0.0557475	0.565139	257.175	11.6673	2.15	0.0317519	0.289204	257.175	11.6673
pk10481	-0.87	0.383314	0.908491	379.136	8.98639	0.35	0.723117	0.95168	379.136	8.98639	-0.91	0.363025	0.833031	379.136	8.98639	-0.39	0.692895	0.894757	379.136	8.98639
pk10482	-0.77	0.440927	0.923602	323.146	7.07515	-0.22	0.829644	0.970696	323.146	7.07515	-1.09	0.273817	0.771115	323.146	7.07515	0.75	0.453407	0.779905	323.146	7.07515
pk10488	-2.23	0.0260496	0.832144	276.129	12.0274	1.33	0.182595	0.656854	276.129	12.0274	-2.42	0.0157592	0.489353	276.129	12.0274	-1.14	0.255009	0.630351	276.129	12.0274
pk1049	1.84	0.0654307	0.832144	210.12	13.287	2.85	0.00441487	0.149457	210.12	13.287	1.19	0.232969	0.75216	210.12	13.287	-0.35	0.724948	0.908345	210.12	13.287
pk10491	1.14	0.252628	0.87108	341.127	10.7834	-0.45	0.649496	0.932017	341.127	10.7834	1.47	0.14217	0.677449	341.127	10.7834	-0.1	0.920514	0.977153	341.127	10.7834
pk10493	-1.81	0.0698349	0.832144	401.341	17.0132	-0.15	0.883915	0.97701	401.341	17.0132	-0.84	0.400879	0.849836	401.341	17.0132	-2.58	0.0099728	0.19434	401.341	17.0132
pk105	-0.6	0.550147	0.941477	214.917	0.502073	0.17	0.861966	0.973656	214.917	0.502073	-0.19	0.846618	0.973326	214.917	0.502073	-1.23	0.218574	0.592901	214.917	0.502073
pk10500	-0.1	0.922235	0.991182	293.962	1.62684	-0.42	0.671707	0.937399	293.962	1.62684	-0.27	0.784629	0.965007	293.962	1.62684	0.75	0.454133	0.780285	293.962	1.62684
pk10501	-1.43	0.153232	0.862125	356.11	9.96879	-0.27	0.786952	0.966664	356.11	9.96879	-1.42	0.157111	0.691555	356.11	9.96879	-0.19	0.847052	0.954311	356.11	9.96879
pk10504	-0.15	0.883555	0.989297	518.324	14.8488	0.33	0.744297	0.959046	518.324	14.8488	0.5	0.614229	0.922646	518.324	14.8488	-1.79	0.0730605	0.396795	518.324	14.8488
pk10506	1.08	0.279813	0.877282	294.103	9.24512	-0.25	0.806113	0.969184	294.103	9.24512	1.4	0.16274	0.69782	294.103	9.24512	-0.26	0.791933	0.937371	294.103	9.24512
pk10507	0.86	0.392452	0.910235	379.244	14.4406	-0.16	0.871653	0.97599	379.244	14.4406	1.17	0.242452	0.756315	379.244	14.4406	-0.43	0.66697	0.882594	379.244	14.4406
pk10509	-0.32	0.748267	0.974288	374.238	15.1424	-1.51	0.130246	0.5863	374.238	15.1424	-0.56	0.577277	0.91018	374.238	15.1424	1.72	0.0848146	0.419135	374.238	15.1424
pk1051	-1.38	0.167928	0.862125	155.079	0.587072	-0.27	0.790724	0.966664	155.079	0.587072	-1.51	0.130452	0.660977	155.079	0.587072	0.19	0.851778	0.955904	155.079	0.587072
pk10513	1.13	0.257221	0.872884	231.17	0.88545	-0.03	0.978504	0.993232	231.17	0.88545	0.65	0.517886	0.891069	231.17	0.88545	1.43	0.152039	0.514752	231.17	0.88545
pk1052	1.89	0.0587034	0.832144	392.035	1.16725	1.93	0.053446	0.411748	392.035	1.16725	2.01	0.0448892	0.550488	392.035	1.16725	-1.37	0.169821	0.536667	392.035	1.16725
pk10520	0.94	0.346997	0.892509	350.238	15.1885	-0.73	0.466022	0.85748	350.238	15.1885	1.09	0.277868	0.774861	350.238	15.1885	0.45	0.653716	0.876398	350.238	15.1885
pk10524	-1.24	0.216599	0.870958	569.417	16.7778	-3.11	0.00191977	0.113161	569.417	16.7778	-0.87	0.386729	0.845267	569.417	16.7778	1.31	0.190122	0.560949	569.417	16.7778
pk10526	-0.97	0.332823	0.889204	151.037	14.9471	-0.96	0.338094	0.789774	151.037	14.9471	-0.57	0.568582	0.906946	151.037	14.9471	-0.38	0.703767	0.901096	151.037	14.9471
pk10529	-1.33	0.184621	0.862125	452.277	15.1497	0.78	0.433034	0.840526	452.277	15.1497	-1.52	0.128291	0.658098	452.277	15.1497	-0.41	0.684321	0.889557	452.277	15.1497
pk10535	1.72	0.0856311	0.842265	184.013	1.52979	1.59	0.112293	0.556434	184.013	1.52979	1.82	0.0689522	0.587382	184.013	1.52979	-1.11	0.265422	0.640521	184.013	1.52979
pk10536	-0.89	0.374106	0.903367	159.117	7.81313	-1.36	0.173759	0.647358	159.117	7.81313	-1.4	0.161177	0.695567	159.117	7.81313	2.05	0.0402318	0.312284	159.117	7.81313
pk10537	0.98	0.328226	0.88741	387.205	10.6311	-0.08	0.933434	0.984477	387.205	10.6311	1.17	0.241871	0.756315	387.205	10.6311	-0.18	0.860221	0.959368	387.205	10.6311
pk10539	0.97	0.330292	0.889204	294.997	1.55974	1.07	0.282857	0.749796	294.997	1.55974	0.78	0.436642	0.862817	294.997	1.55974	-0.14	0.889091	0.967135	294.997	1.55974
pk10540	0.96	0.337957	0.890406	309.058	4.95388	0.31	0.752899	0.960431	309.058	4.95388	1	0.31595	0.801439	309.058	4.95388	-0.13	0.900011	0.969897	309.058	4.95388
pk10541	-0.62	0.533011	0.940727	216.02	2.56728	-1.16	0.24758	0.718635	216.02	2.56728	-0.65	0.515992	0.890031	216.02	2.56728	0.86	0.388577	0.738735	216.02	2.56728
pk10542	-2.62	0.00883625	0.832144	222.097	0.737336	0.34	0.737431	0.957238	222.097	0.737336	-2.67	0.00756695	0.451735	222.097	0.737336	-0.78	0.435734	0.769856	222.097	0.737336
pk10545	-0.45	0.652098	0.957275	281.063	6.35827	0.36	0.71687	0.95052	281.063	6.35827	-0.49	0.620663	0.924847	281.063	6.35827	-0.3	0.766919	0.929633	281.063	6.35827
pk10549	-0.42	0.674241	0.961394	481.388	16.508	-0.4	0.691172	0.944787	481.388	16.508	-0.61	0.542917	0.899601	481.388	16.508	0.67	0.499769	0.804637	481.388	16.508
pk1055	-0.23	0.817331	0.980258	418.88	0.543441	-1.31	0.188873	0.665746	418.88	0.543441	-0.41	0.685396	0.942945	418.88	0.543441	1.45	0.146442	0.508559	418.88	0.543441
pk10553	2	0.045963	0.832144	313.096	7.87855	0.57	0.570964	0.900565	313.096	7.87855	2.36	0.018176	0.503781	313.096	7.87855	-0.82	0.412987	0.755852	313.096	7.87855
pk10556	1.68	0.0923254	0.854455	355.138	9.2488	-0.66	0.509925	0.873887	355.138	9.2488	2.03	0.04249	0.550488	355.138	9.2488	0.13	0.89897	0.969833	355.138	9.2488
pk10557	-1.24	0.213364	0.870271	250.013	3.30389	-0.14	0.885953	0.97701	250.013	3.30389	-1.75	0.0810004	0.606181	250.013	3.30389	1	0.315855	0.684292	250.013	3.30389
pk10559	-0.16	0.86927	0.986983	495.404	16.4909	-0.19	0.848702	0.971937	495.404	16.4909	-1	0.315576	0.801439	495.404	16.4909	2.05	0.0401221	0.312284	495.404	16.4909
pk10561	-1.08	0.278864	0.877282	287.125	12.4367	-0.97	0.332385	0.784971	287.125	12.4367	-0.55	0.581142	0.912218	287.125	12.4367	-0.74	0.461497	0.78333	287.125	12.4367
pk10562	0.34	0.737326	0.970987	309.136	15.7213	0.56	0.57396	0.902704	309.136	15.7213	0.24	0.811168	0.968201	309.136	15.7213	-0.21	0.832816	0.950215	309.136	15.7213
pk10565	-0.32	0.745762	0.974265	369.122	9.92434	0.57	0.56639	0.897793	369.122	9.92434	-0.23	0.816728	0.96835	369.122	9.92434	-0.74	0.462299	0.783353	369.122	9.92434
pk1057	-2.44	0.0149642	0.832144	229.118	0.765539	0.06	0.951135	0.986422	229.118	0.765539	-3.09	0.00200007	0.385756	229.118	0.765539	0.97	0.332935	0.695842	229.118	0.765539
pk10570	0.22	0.828563	0.981952	365.232	10.6112	-0.93	0.350008	0.798705	365.232	10.6112	0.18	0.855512	0.9747	365.232	10.6112	0.85	0.39718	0.746491	365.232	10.6112
pk10573	2.42	0.015798	0.832144	303.236	9.98172	0.18	0.860477	0.973656	303.236	9.98172	2.58	0.00995611	0.453136	303.236	9.98172	0.02	0.98668	0.996484	303.236	9.98172
pk10574	-1.38	0.168487	0.862125	201.164	15.0142	1.52	0.128391	0.582133	201.164	15.0142	-1.98	0.0482287	0.557083	201.164	15.0142	-0.12	0.905121	0.971824	201.164	15.0142
pk10576	0.97	0.333913	0.889204	310.113	0.903603	0.27	0.787358	0.966664	310.113	0.903603	-0.06	0.950719	0.991189	310.113	0.903603	2.41	0.0160599	0.219299	310.113	0.903603
pk1058	1.56	0.118661	0.857168	193.084	7.78657	0.12	0.903298	0.978679	193.084	7.78657	2.03	0.0429435	0.550488	193.084	7.78657	-0.79	0.428665	0.765315	193.084	7.78657
pk10580	-1.14	0.252514	0.87108	313.089	6.38629	0.2	0.838324	0.971869	313.089	6.38629	-1.3	0.193605	0.721652	313.089	6.38629	-0.09	0.929825	0.980306	313.089	6.38629
pk10582	0.3	0.767469	0.978338	251.057	13.1805	-1.74	0.0826091	0.493944	251.057	13.1805	0.69	0.488712	0.879367	251.057	13.1805	0.45	0.649289	0.876398	251.057	13.1805
pk10583	-0.32	0.745558	0.974265	431.494	1.28497	-0.28	0.782109	0.965063	431.494	1.28497	-0.32	0.747646	0.956469	431.494	1.28497	0.13	0.896575	0.969563	431.494	1.28497
pk10585	-1.08	0.281431	0.877875	254.256	17.0027	-0.29	0.774285	0.963629	254.256	17.0027	-0.94	0.348857	0.821314	254.256	17.0027	-0.34	0.731706	0.912661	254.256	17.0027
pk10587	0.7	0.481578	0.930498	690.515	19.384	1.77	0.0765369	0.476724	690.515	19.384	0.51	0.611401	0.921738	690.515	19.384	-0.77	0.438892	0.770803	690.515	19.384
pk10588	0.38	0.704643	0.965275	198.045	3.07885	0.88	0.381454	0.813759	198.045	3.07885	0	0.9997	0.999949	198.045	3.07885	0.25	0.804734	0.941858	198.045	3.07885
pk10589	0.54	0.59073	0.949835	303.195	11.1397	-0.38	0.702368	0.946388	303.195	11.1397	0.71	0.478674	0.87689	303.195	11.1397	0.07	0.941281	0.982465	303.195	11.1397
pk1059	0.28	0.780098	0.978338	228.956	0.573207	0.07	0.94364	0.986111	228.956	0.573207	0.09	0.925301	0.984206	228.956	0.573207	0.45	0.654986	0.876398	228.956	0.573207
pk10591	0.77	0.443859	0.923852	375.111	1.56738	-1	0.319183	0.775436	375.111	1.56738	0.27	0.788861	0.965162	375.111	1.56738	2.15	0.0318726	0.289204	375.111	1.56738
pk10594	0.51	0.607765	0.953411	812.038	18.2273	0.94	0.348551	0.798598	812.038	18.2273	0.8	0.421165	0.858054	812.038	18.2273	-1.33	0.184817	0.554627	812.038	18.2273
pk10596	0.47	0.640951	0.954795	172.133	2.52057	0.42	0.670962	0.937018	172.133	2.52057	1.21	0.227006	0.748477	172.133	2.52057	-1.99	0.0463694	0.332634	172.133	2.52057
pk10599	0.21	0.83156	0.982224	391.245	15.0365	0.39	0.696943	0.945779	391.245	15.0365	0.15	0.88317	0.978037	391.245	15.0365	-0.08	0.93364	0.980432	391.245	15.0365
pk1060	0.26	0.792613	0.978717	195.113	4.74882	-0.3	0.762991	0.963063	195.113	4.74882	0.96	0.335875	0.813249	195.113	4.74882	-1.33	0.183603	0.553438	195.113	4.74882
pk10601	1.28	0.201906	0.868525	440.277	13.8303	1.56	0.119694	0.567679	440.277	13.8303	1.62	0.105635	0.628012	440.277	13.8303	-1.77	0.077296	0.407728	440.277	13.8303
pk10602	0.68	0.495949	0.932023	287.237	15.501	0.8	0.421514	0.836515	287.237	15.501	0.25	0.803452	0.965426	287.237	15.501	0.47	0.637254	0.86995	287.237	15.501
pk10603	-0.96	0.336176	0.889522	134.081	0.991745	-0.73	0.46556	0.85748	134.081	0.991745	-1.18	0.237785	0.754764	134.081	0.991745	0.87	0.384446	0.736051	134.081	0.991745
pk10604	-0.69	0.490681	0.931945	513.293	16.5207	0.27	0.788711	0.966664	513.293	16.5207	-1.63	0.103454	0.628012	513.293	16.5207	1.84	0.0654442	0.376931	513.293	16.5207
pk10606	0.9	0.370364	0.900603	145.101	8.36734	0.85	0.397043	0.822141	145.101	8.36734	0.69	0.487643	0.879367	145.101	8.36734	-0.02	0.985314	0.996145	145.101	8.36734
pk10613	-1.62	0.104587	0.854455	798.563	17.2211	0.43	0.666437	0.936923	798.563	17.2211	-2.14	0.0324193	0.5437	798.563	17.2211	0.48	0.630484	0.866527	798.563	17.2211
pk10617	0.08	0.932582	0.991182	188.034	5.31045	0.51	0.607234	0.9124	188.034	5.31045	0.63	0.527598	0.895434	188.034	5.31045	-1.66	0.0970957	0.438125	188.034	5.31045
pk10618	-1.43	0.154061	0.862125	881.849	13.7125	-0.56	0.578166	0.903796	881.849	13.7125	-1.05	0.294924	0.790815	881.849	13.7125	-0.78	0.434276	0.768442	881.849	13.7125
pk10620	-0.73	0.463014	0.927608	185.077	15.4803	0.93	0.352996	0.799522	185.077	15.4803	-0.1	0.923494	0.984206	185.077	15.4803	-2.29	0.0222124	0.254055	185.077	15.4803
pk10622	-0.48	0.628629	0.954685	355.263	12.9406	-0.47	0.63524	0.925127	355.263	12.9406	-1.19	0.235562	0.753679	355.263	12.9406	1.93	0.0541307	0.352454	355.263	12.9406
pk10624	1.64	0.100926	0.854455	333.05	1.88265	0.3	0.76321	0.963063	333.05	1.88265	1.38	0.167451	0.704851	333.05	1.88265	0.74	0.459167	0.782096	333.05	1.88265
pk10625	-0.41	0.684347	0.963171	285.115	14.568	-0.8	0.423279	0.836989	285.115	14.568	-0.48	0.632955	0.925561	285.115	14.568	0.68	0.494971	0.801116	285.115	14.568
pk1063	2.1	0.0360266	0.832144	181.002	0.496625	-1.17	0.242539	0.712785	181.002	0.496625	1.81	0.0700439	0.589655	181.002	0.496625	2.1	0.0361231	0.300782	181.002	0.496625
pk10637	0.24	0.811884	0.980258	151.037	9.2674	0.42	0.671236	0.937018	151.037	9.2674	-0.04	0.967749	0.992827	151.037	9.2674	0.37	0.710476	0.903194	151.037	9.2674
pk10641	0.87	0.383259	0.908491	289.092	5.85541	-0.55	0.581916	0.906518	289.092	5.85541	0.7	0.484451	0.878505	289.092	5.85541	1.08	0.281338	0.653688	289.092	5.85541
pk10644	-1.62	0.104589	0.854455	245.102	6.91087	-0.23	0.820037	0.970543	245.102	6.91087	-2.17	0.0303399	0.5437	245.102	6.91087	1.06	0.28904	0.661643	245.102	6.91087
pk1065	0.03	0.973412	0.995615	134.035	1.07729	0.35	0.723156	0.95168	134.035	1.07729	-0.17	0.863692	0.975591	134.035	1.07729	0.18	0.855003	0.956617	134.035	1.07729
pk10650	0.02	0.985981	0.997922	490.286	15.6255	0.78	0.434525	0.841221	490.286	15.6255	-0.26	0.793486	0.965171	490.286	15.6255	0.02	0.986007	0.996145	490.286	15.6255
pk10653	-0.29	0.773707	0.978338	400.758	18.5691	-1.61	0.106589	0.54299	400.758	18.5691	1	0.318906	0.801743	400.758	18.5691	-1.82	0.0695449	0.389513	400.758	18.5691
pk10657	-0.38	0.702257	0.965199	580.502	17.0922	-1.78	0.0758084	0.474797	580.502	17.0922	-0.75	0.452235	0.867345	580.502	17.0922	2.24	0.0253996	0.268715	580.502	17.0922
pk1066	0.42	0.676135	0.962142	814.623	19.0294	4.88	1.1569e-06	0.00290073	814.623	19.0294	-0.88	0.37988	0.840022	814.623	19.0294	-0.39	0.695867	0.897228	814.623	19.0294
pk10661	-0.2	0.841472	0.983013	373.274	13.5682	1.2	0.22865	0.703316	373.274	13.5682	-1.66	0.0967705	0.622502	373.274	13.5682	2.44	0.0148947	0.216649	373.274	13.5682
pk10662	0.43	0.667138	0.961268	101.997	1.31081	0.82	0.40984	0.831105	101.997	1.31081	0.75	0.451927	0.867345	101.997	1.31081	-1.31	0.190211	0.560949	101.997	1.31081
pk10677	0.37	0.709959	0.967148	383.246	17.435	1.28	0.200087	0.676869	383.246	17.435	1.44	0.150396	0.68569	383.246	17.435	-3.41	0.000660734	0.0814761	383.246	17.435
pk10681	-0.47	0.635577	0.954685	229.073	13.3381	-1.81	0.0703671	0.461184	229.073	13.3381	-0.92	0.358262	0.829301	229.073	13.3381	2.36	0.0184497	0.232726	229.073	13.3381
pk10683	-0.44	0.660771	0.959805	281.658	15.8218	-0.62	0.535155	0.884128	281.658	15.8218	0.35	0.73008	0.954066	281.658	15.8218	-1.42	0.156531	0.519606	281.658	15.8218
pk10684	1.08	0.281092	0.877875	305.057	0.554016	0.1	0.920839	0.980959	305.057	0.554016	0.77	0.442081	0.865973	305.057	0.554016	0.89	0.376088	0.729859	305.057	0.554016
pk10690	0.69	0.490076	0.931945	348.222	14.9347	-1.16	0.246289	0.717499	348.222	14.9347	0.35	0.726165	0.954066	348.222	14.9347	1.93	0.0540724	0.352454	348.222	14.9347
pk10691	-1.64	0.100763	0.854455	457.329	15.1856	-0.72	0.472945	0.858375	457.329	15.1856	-1.72	0.085199	0.609224	457.329	15.1856	0.42	0.671071	0.885112	457.329	15.1856
pk10693	-1.78	0.0753607	0.832144	218.133	0.950731	-0.99	0.320476	0.776869	218.133	0.950731	-2.28	0.0224867	0.522509	218.133	0.950731	1.51	0.131472	0.487522	218.133	0.950731
pk10700	-0.84	0.399073	0.910235	528.342	16.075	-0.3	0.766128	0.963063	528.342	16.075	-0.09	0.925341	0.984206	528.342	16.075	-1.65	0.0983901	0.441143	528.342	16.075
pk10702	0.6	0.548212	0.941246	148.037	4.2698	-0.79	0.431974	0.840272	148.037	4.2698	0.76	0.446072	0.866121	148.037	4.2698	0.37	0.714145	0.905122	148.037	4.2698
pk10706	-0.48	0.633967	0.954685	283.154	8.07724	-1.22	0.224397	0.701855	283.154	8.07724	-1.1	0.270605	0.771018	283.154	8.07724	2.38	0.0176272	0.228181	283.154	8.07724
pk1071	-0.46	0.648847	0.956424	101.023	1.56056	1.17	0.241612	0.712559	101.023	1.56056	-0.78	0.435664	0.862817	101.023	1.56056	-0.27	0.7859	0.935366	101.023	1.56056
pk10714	-1.38	0.167324	0.862125	216.063	8.31603	-0.77	0.440883	0.845142	216.063	8.31603	-1.37	0.170639	0.707511	216.063	8.31603	0.27	0.785714	0.935297	216.063	8.31603
pk10715	0.07	0.947808	0.991646	429.091	0.742095	-0.68	0.493866	0.864927	429.091	0.742095	1.22	0.223946	0.746326	429.091	0.742095	-2.12	0.0343346	0.296433	429.091	0.742095
pk10716	0.2	0.843907	0.984166	274.625	15.2351	0.84	0.402567	0.825997	274.625	15.2351	0.23	0.821228	0.96835	274.625	15.2351	-0.67	0.505133	0.808261	274.625	15.2351
pk10717	-0.94	0.348753	0.892509	466.395	16.7318	-2.27	0.0233191	0.292087	466.395	16.7318	-0.74	0.458788	0.869779	466.395	16.7318	1.14	0.255109	0.630351	466.395	16.7318
pk10722	-1.27	0.205328	0.868525	419.352	16.4304	-1.86	0.0626015	0.437629	419.352	16.4304	-1.12	0.263898	0.771018	419.352	16.4304	0.89	0.375692	0.729693	419.352	16.4304
pk10723	-0.14	0.888695	0.989608	888.525	18.8158	0.7	0.484676	0.861505	888.525	18.8158	0.22	0.824181	0.96835	888.525	18.8158	-1.45	0.146595	0.508619	888.525	18.8158
pk1073	-1.39	0.163694	0.862125	778.535	17.8703	0.76	0.448748	0.848325	778.535	17.8703	-0.89	0.373617	0.837643	778.535	17.8703	-2.09	0.0369215	0.302861	778.535	17.8703
pk10731	-1.44	0.150063	0.862125	365.232	10.2296	-0.07	0.94028	0.986111	365.232	10.2296	-2.13	0.0334624	0.5437	365.232	10.2296	1.23	0.219945	0.59405	365.232	10.2296
pk10733	-0.78	0.436904	0.923602	181.097	5.12863	0.09	0.930638	0.983597	181.097	5.12863	0.02	0.982859	0.995477	181.097	5.12863	-2.17	0.0298533	0.284747	181.097	5.12863
pk10734	0.68	0.496924	0.93229	564.306	14.8715	1.74	0.082547	0.493944	564.306	14.8715	0.9	0.368624	0.835934	564.306	14.8715	-1.8	0.0721506	0.395855	564.306	14.8715
pk10737	1.66	0.0966864	0.854455	333.05	1.75604	-0.43	0.669325	0.937018	333.05	1.75604	1.01	0.310469	0.801439	333.05	1.75604	2.26	0.0240065	0.260572	333.05	1.75604
pk10741	-0.43	0.663744	0.96087	629.475	16.7695	-3.16	0.00162699	0.108516	629.475	16.7695	-0.48	0.628737	0.925306	629.475	16.7695	2.57	0.0102206	0.194632	629.475	16.7695
pk10742	0.27	0.790395	0.978717	206.044	1.83658	-0.73	0.468188	0.858117	206.044	1.83658	0.37	0.712869	0.952282	206.044	1.83658	0.41	0.680957	0.888266	206.044	1.83658
pk10743	-0.69	0.491497	0.931945	355.138	8.05094	-1.2	0.229124	0.703316	355.138	8.05094	-0.52	0.600261	0.917456	355.138	8.05094	0.48	0.631495	0.866772	355.138	8.05094
pk10745	-1.15	0.250049	0.87108	829.445	12.4579	0.19	0.849699	0.971937	829.445	12.4579	-1.11	0.267989	0.771018	829.445	12.4579	-0.5	0.618568	0.860852	829.445	12.4579
pk1075	-0.23	0.820862	0.980258	161.044	1.21388	-1.84	0.0656729	0.445841	161.044	1.21388	0.08	0.938797	0.98865	161.044	1.21388	0.74	0.459882	0.782096	161.044	1.21388
pk10756	0.74	0.456641	0.927608	972.161	13.6782	0.36	0.721425	0.95168	972.161	13.6782	1.05	0.295596	0.790879	972.161	13.6782	-0.89	0.373815	0.72818	972.161	13.6782
pk10757	0.54	0.591427	0.949835	264.2	1.891	0.54	0.592373	0.908982	264.2	1.891	-0.58	0.562919	0.905798	264.2	1.891	2.37	0.0178312	0.228578	264.2	1.891
pk10759	-0.09	0.927573	0.991182	338.119	10.7617	0.72	0.470344	0.858231	338.119	10.7617	-0.64	0.522877	0.893273	338.119	10.7617	0.66	0.510779	0.809947	338.119	10.7617
pk1076	-0.03	0.979785	0.996477	286.201	7.89287	0.06	0.952435	0.986422	286.201	7.89287	0.21	0.83704	0.970365	286.201	7.89287	-0.63	0.527609	0.81891	286.201	7.89287
pk10760	-1.19	0.235726	0.87108	221.033	3.32128	-1.24	0.215979	0.691347	221.033	3.32128	-1.17	0.241297	0.755636	221.033	3.32128	0.71	0.477966	0.791907	221.033	3.32128
pk10761	-0.65	0.516489	0.939255	227.052	5.06381	0.93	0.350645	0.798799	227.052	5.06381	-1.65	0.0997096	0.626579	227.052	5.06381	1.44	0.148716	0.51097	227.052	5.06381
pk10768	-0.18	0.859193	0.986544	335.977	1.35858	1.39	0.164658	0.641408	335.977	1.35858	-0.23	0.817613	0.96835	335.977	1.35858	-1.04	0.297414	0.666741	335.977	1.35858
pk10769	1.09	0.277877	0.877282	294.103	8.06323	0.15	0.879491	0.975994	294.103	8.06323	1.38	0.168232	0.706334	294.103	8.06323	-0.55	0.582591	0.845166	294.103	8.06323
pk1077	0.02	0.986777	0.997931	141.052	3.31523	-0.36	0.715846	0.950167	141.052	3.31523	-0.14	0.885008	0.978037	141.052	3.31523	0.67	0.500121	0.805031	141.052	3.31523
pk10779	-1.08	0.282356	0.877875	115.095	8.44578	-1.06	0.291366	0.756217	115.095	8.44578	-1.58	0.114161	0.640116	115.095	8.44578	1.78	0.0751478	0.403182	115.095	8.44578
pk10780	-0.3	0.763377	0.978338	307.083	1.68889	-0.23	0.81621	0.970543	307.083	1.68889	0.48	0.634697	0.926964	307.083	1.68889	-1.69	0.0902823	0.426841	307.083	1.68889
pk10786	0.19	0.846965	0.985727	543.365	16.1011	-1.73	0.0840907	0.49552	543.365	16.1011	-0.45	0.650397	0.934643	543.365	16.1011	2.97	0.00303939	0.133493	543.365	16.1011
pk10788	-1.76	0.0790537	0.842265	489.272	14.0851	-1.81	0.0709371	0.461293	489.272	14.0851	-2.19	0.0288826	0.5437	489.272	14.0851	2.05	0.0405202	0.312608	489.272	14.0851
pk10789	-0.06	0.949562	0.99189	172.133	1.81149	-0.07	0.947163	0.986111	172.133	1.81149	1.56	0.119853	0.648693	172.133	1.81149	-3.8	0.000149395	0.0522175	172.133	1.81149
pk1079	-0.56	0.576049	0.949724	310.017	1.23364	1.6	0.109484	0.550491	310.017	1.23364	-0.09	0.930188	0.985582	310.017	1.23364	-2.52	0.0117828	0.205163	310.017	1.23364
pk10790	-0.56	0.573236	0.949362	311.11	7.2586	-0.26	0.796058	0.967116	311.11	7.2586	-0.53	0.598525	0.916866	311.11	7.2586	0.01	0.995475	0.998395	311.11	7.2586
pk10792	-1.53	0.125185	0.862125	562.4	15.3827	-1.26	0.206307	0.683329	562.4	15.3827	-1.5	0.133687	0.663736	562.4	15.3827	0.59	0.552822	0.832508	562.4	15.3827
pk10794	0.62	0.538518	0.941246	302.139	10.5266	0.16	0.870609	0.975383	302.139	10.5266	0.16	0.872895	0.975805	302.139	10.5266	1.11	0.267466	0.643389	302.139	10.5266
pk10799	-0.2	0.84127	0.983013	800.52	17.61	2.4	0.0164553	0.252538	800.52	17.61	0.18	0.859847	0.975172	800.52	17.61	-2.83	0.00473346	0.150232	800.52	17.61
pk108	0.26	0.793504	0.978717	782.569	18.1302	-0.18	0.857123	0.972986	782.569	18.1302	0.4	0.692824	0.945763	782.569	18.1302	-0.14	0.887895	0.966901	782.569	18.1302
pk1080	1.51	0.131856	0.862125	412.853	0.60139	0.99	0.322318	0.778428	412.853	0.60139	1.75	0.0797621	0.606181	412.853	0.60139	-1.01	0.313471	0.681993	412.853	0.60139
pk10800	-0.25	0.801588	0.979411	202.002	0.967368	-0.36	0.717153	0.950727	202.002	0.967368	0.16	0.876054	0.975805	202.002	0.967368	-0.75	0.454072	0.780285	202.002	0.967368
pk10805	-0.28	0.776493	0.978338	185.057	10.0941	1.45	0.145885	0.614326	185.057	10.0941	-0.17	0.861586	0.975591	185.057	10.0941	-1.48	0.138904	0.497069	185.057	10.0941
pk10806	2.52	0.0116763	0.832144	315.073	10.6779	-0.8	0.421742	0.836515	315.073	10.6779	3.05	0.00232275	0.401983	315.073	10.6779	0.01	0.991687	0.998395	315.073	10.6779
pk10809	-0.23	0.81719	0.980258	567.401	16.696	-1.65	0.0999187	0.53191	567.401	16.696	-0.41	0.68087	0.942563	567.401	16.696	1.71	0.0879777	0.423549	567.401	16.696
pk10811	1.14	0.254649	0.872737	188.071	8.40376	1.26	0.206466	0.683548	188.071	8.40376	0.98	0.326611	0.809427	188.071	8.40376	-0.41	0.6793	0.888266	188.071	8.40376
pk10813	0.04	0.967504	0.99496	282.251	16.5338	0.12	0.903627	0.978679	282.251	16.5338	-0.72	0.471058	0.873498	282.251	16.5338	1.72	0.0852187	0.419561	282.251	16.5338
pk10815	1.22	0.222882	0.87108	306.975	2.41555	0.67	0.504743	0.870398	306.975	2.41555	1.15	0.248703	0.757302	306.975	2.41555	-0.11	0.910267	0.973843	306.975	2.41555
pk10816	-1.11	0.266095	0.877282	652.281	15.1233	0.9	0.367692	0.808429	652.281	15.1233	-0.44	0.662272	0.939041	652.281	15.1233	-2.53	0.0114495	0.202933	652.281	15.1233
pk10817	0.82	0.410373	0.913434	224.937	0.710034	1.44	0.149701	0.616002	224.937	0.710034	0.92	0.357737	0.829301	224.937	0.710034	-1.15	0.249115	0.623782	224.937	0.710034
pk10818	-1.52	0.127479	0.862125	583.46	17.5892	-2.61	0.00923945	0.202621	583.46	17.5892	-1.94	0.0519826	0.559578	583.46	17.5892	2.78	0.00552612	0.15683	583.46	17.5892
pk1082	-1.55	0.121354	0.857168	377.142	6.36858	-2.07	0.0383975	0.357387	377.142	6.36858	-1.16	0.245866	0.756597	377.142	6.36858	0.39	0.698235	0.898475	377.142	6.36858
pk10824	0.49	0.62072	0.954321	373.044	4.99095	0.08	0.940036	0.986111	373.044	4.99095	1.17	0.241181	0.755636	373.044	4.99095	-1.51	0.132149	0.488375	373.044	4.99095
pk10828	0.78	0.433604	0.923415	468.301	15.9142	1.42	0.157018	0.626575	468.301	15.9142	0.69	0.487749	0.879367	468.301	15.9142	-0.74	0.45702	0.782058	468.301	15.9142
pk10830	-0.85	0.397515	0.910235	282.03	1.75273	0.08	0.939981	0.986111	282.03	1.75273	-1.03	0.302598	0.795028	282.03	1.75273	0.14	0.890522	0.96775	282.03	1.75273
pk10832	-0.34	0.737347	0.970987	597.366	16.5017	-1.53	0.126093	0.57742	597.366	16.5017	-0.25	0.802806	0.965273	597.366	16.5017	0.94	0.34634	0.705508	597.366	16.5017
pk10833	1.66	0.0976754	0.854455	746.625	18.705	-0.98	0.328837	0.782392	746.625	18.705	2.11	0.034922	0.5437	746.625	18.705	0.21	0.829866	0.94953	746.625	18.705
pk10839	-0.07	0.944876	0.991182	345.203	14.6145	0.16	0.87029	0.975373	345.203	14.6145	-0.28	0.78278	0.964407	345.203	14.6145	0.34	0.735197	0.913622	345.203	14.6145
pk1084	1.22	0.224273	0.87108	404.034	1.0932	0.45	0.654832	0.932342	404.034	1.0932	1.22	0.224471	0.746326	404.034	1.0932	-0.08	0.933111	0.980306	404.034	1.0932
pk10842	0.35	0.723241	0.96835	421.367	16.6064	0.7	0.482251	0.860616	421.367	16.6064	0.09	0.930837	0.985885	421.367	16.6064	0.18	0.857973	0.958143	421.367	16.6064
pk10844	0.11	0.909644	0.991182	303.145	2.48694	1.84	0.0660353	0.44709	303.145	2.48694	-0.57	0.567128	0.906946	303.145	2.48694	0.11	0.913867	0.974913	303.145	2.48694
pk10846	-0.53	0.595265	0.950551	259.118	6.97263	-0.73	0.46413	0.857299	259.118	6.97263	-0.69	0.490809	0.879449	259.118	6.97263	0.86	0.388593	0.738735	259.118	6.97263
pk10847	0.54	0.591719	0.949835	445.774	18.1958	-0.72	0.469476	0.858231	445.774	18.1958	0.63	0.530521	0.895434	445.774	18.1958	0.49	0.626482	0.864184	445.774	18.1958
pk10851	-1.05	0.295003	0.87994	263.089	7.05666	-0.15	0.882225	0.97701	263.089	7.05666	-1.3	0.195001	0.722467	263.089	7.05666	0.47	0.635011	0.868306	263.089	7.05666
pk10856	-0.77	0.439779	0.923602	465.392	16.471	-2.06	0.0394047	0.359862	465.392	16.471	-0.35	0.724125	0.95395	465.392	16.471	0.48	0.630076	0.866283	465.392	16.471
pk10857	0.45	0.649175	0.956532	263.007	2.78589	1.69	0.0905014	0.508854	263.007	2.78589	-0.07	0.943167	0.989194	263.007	2.78589	-0.01	0.992705	0.998395	263.007	2.78589
pk10858	1.51	0.130132	0.862125	338.15	15.9921	0.71	0.477312	0.859707	338.15	15.9921	1.73	0.0837037	0.609166	338.15	15.9921	-0.74	0.458621	0.782096	338.15	15.9921
pk10860	0.05	0.962626	0.99332	315.134	7.47236	0.33	0.739521	0.957827	315.134	7.47236	-0.47	0.640771	0.929863	315.134	7.47236	0.92	0.359454	0.718525	315.134	7.47236
pk10864	-0.96	0.339373	0.891018	534.384	16.3257	-1.07	0.286406	0.754413	534.384	16.3257	-0.4	0.690266	0.945631	534.384	16.3257	-0.63	0.526411	0.81862	534.384	16.3257
pk10865	-0.17	0.865736	0.986665	299.185	10.6038	-0.2	0.838787	0.971869	299.185	10.6038	-0.86	0.388212	0.846169	299.185	10.6038	1.75	0.0810571	0.413887	299.185	10.6038
pk10866	0.6	0.549311	0.941246	290.963	1.62406	-0.13	0.893	0.977937	290.963	1.62406	0.51	0.611023	0.921738	290.963	1.62406	0.44	0.660545	0.878958	290.963	1.62406
pk10868	-1.5	0.132914	0.862125	764.519	18.2995	1.29	0.196575	0.672719	764.519	18.2995	-1.59	0.112687	0.637797	764.519	18.2995	-1.14	0.254647	0.63029	764.519	18.2995
pk1087	0.29	0.76919	0.978338	792.59	18.285	-0.47	0.635595	0.925284	792.59	18.285	-0.03	0.976218	0.993315	792.59	18.285	1.21	0.225468	0.600981	792.59	18.285
pk10873	0.14	0.885939	0.989608	966.272	13.7082	0.54	0.591602	0.908982	966.272	13.7082	1.07	0.282924	0.779258	966.272	13.7082	-2.62	0.00882388	0.186442	966.272	13.7082
pk10876	-0.59	0.554381	0.942055	283.042	2.91683	0.07	0.9408	0.986111	283.042	2.91683	-1.11	0.265725	0.771018	283.042	2.91683	0.99	0.320861	0.688396	283.042	2.91683
pk10878	-1.58	0.114158	0.857168	299.185	9.382	0.15	0.877046	0.975994	299.185	9.382	-2.33	0.0201525	0.508249	299.185	9.382	1.24	0.216288	0.5915	299.185	9.382
pk10880	0.68	0.494539	0.932023	558.384	16.0568	-1.19	0.234553	0.706316	558.384	16.0568	0.19	0.851016	0.974358	558.384	16.0568	2.27	0.0232441	0.257295	558.384	16.0568
pk10881	2.16	0.0305627	0.832144	327.075	8.16215	0.23	0.816865	0.970543	327.075	8.16215	2.21	0.0270669	0.538618	327.075	8.16215	0.26	0.795365	0.938829	327.075	8.16215
pk10884	-0.06	0.954522	0.992436	240.978	1.83145	0.59	0.553969	0.893237	240.978	1.83145	-0.12	0.902433	0.982219	240.978	1.83145	-0.38	0.702478	0.900792	240.978	1.83145
pk10887	0.81	0.416827	0.915973	249.054	2.7035	4.6	4.55729e-06	0.00733718	249.054	2.7035	-0.65	0.514164	0.890021	249.054	2.7035	0.06	0.951358	0.984894	249.054	2.7035
pk10889	-0.02	0.983275	0.997195	413.766	19.1503	-1.34	0.179472	0.654063	413.766	19.1503	1	0.316377	0.801439	413.766	19.1503	-1.36	0.172908	0.540348	413.766	19.1503
pk10892	1.21	0.228045	0.87108	347.221	11.5317	-0.32	0.749777	0.960194	347.221	11.5317	1.42	0.155852	0.69113	347.221	11.5317	0.02	0.983024	0.995464	347.221	11.5317
pk10894	0.16	0.871464	0.987254	153.043	0.497503	0.43	0.670714	0.937018	153.043	0.497503	0.27	0.790757	0.965162	153.043	0.497503	-0.54	0.590016	0.847289	153.043	0.497503
pk10896	-0.23	0.816745	0.980258	124.028	2.21943	1.2	0.229459	0.703337	124.028	2.21943	-0.69	0.487139	0.879367	124.028	2.21943	0.05	0.958836	0.987124	124.028	2.21943
pk10898	1.87	0.061014	0.832144	770.569	19.0228	5.67	1.60564e-08	6.03881e-05	770.569	19.0228	1.2	0.229935	0.750857	770.569	19.0228	-1.77	0.0776755	0.408387	770.569	19.0228
pk10900	0.75	0.453089	0.927175	468.376	16.5095	-0.76	0.449538	0.849047	468.376	16.5095	0.66	0.510588	0.888448	468.376	16.5095	1.02	0.309771	0.677482	468.376	16.5095
pk10908	0.19	0.850953	0.985848	729.519	17.5289	0.74	0.458277	0.853257	729.519	17.5289	0.69	0.490955	0.879449	729.519	17.5289	-1.69	0.0916925	0.428658	729.519	17.5289
pk10911	-0.12	0.908228	0.991182	289.075	12.953	0.27	0.785593	0.966664	289.075	12.953	-0.17	0.864434	0.975591	289.075	12.953	-0.14	0.888057	0.966901	289.075	12.953
pk10913	-0.53	0.593308	0.949835	593.333	9.69351	-2.05	0.0404877	0.364729	593.333	9.69351	-0.97	0.329766	0.810288	593.333	9.69351	2.5	0.0123539	0.207922	593.333	9.69351
pk10919	-0.58	0.563924	0.946627	577.407	16.1213	-2.11	0.0353015	0.345164	577.407	16.1213	-0.98	0.325878	0.809317	577.407	16.1213	2.5	0.0126713	0.210406	577.407	16.1213
pk10922	0.26	0.792375	0.978717	373.274	13.08	2.73	0.00641851	0.180149	373.274	13.08	-0.82	0.410309	0.853119	373.274	13.08	0.47	0.639113	0.870587	373.274	13.08
pk10925	-0.92	0.359974	0.892509	295.227	16.5066	-2.1	0.035459	0.345496	295.227	16.5066	-0.6	0.547682	0.899601	295.227	16.5066	0.77	0.444165	0.774457	295.227	16.5066
pk10927	1	0.317866	0.88741	328.072	5.30763	0.09	0.927046	0.982414	328.072	5.30763	1.07	0.286934	0.780944	328.072	5.30763	0.03	0.975799	0.992692	328.072	5.30763
pk10930	-1.56	0.120072	0.857168	234.982	0.779521	-0.9	0.36778	0.808429	234.982	0.779521	-1.32	0.188336	0.716308	234.982	0.779521	-0.22	0.827878	0.94932	234.982	0.779521
pk10933	-1.86	0.0634	0.832144	343.106	8.81234	0.04	0.971244	0.990776	343.106	8.81234	-1.4	0.162149	0.696385	343.106	8.81234	-1.52	0.128059	0.483269	343.106	8.81234
pk10936	0.46	0.642245	0.954795	287.076	4.28771	-0.04	0.970283	0.990771	287.076	4.28771	0.47	0.641774	0.930318	287.076	4.28771	0.19	0.848774	0.954474	287.076	4.28771
pk1094	0.46	0.646812	0.956234	449.36	16.8215	-2.65	0.00814852	0.192048	449.36	16.8215	0.69	0.488601	0.879367	449.36	16.8215	1.67	0.0955297	0.436686	449.36	16.8215
pk10948	0.56	0.578463	0.949835	795.572	18.0159	2.24	0.0250716	0.30126	795.572	18.0159	0.54	0.591701	0.915798	795.572	18.0159	-1.63	0.104279	0.450538	795.572	18.0159
pk10951	-0.1	0.921424	0.991182	591.315	13.1182	-0.1	0.918666	0.980081	591.315	13.1182	-0.38	0.704709	0.949774	591.315	13.1182	0.72	0.468827	0.787345	591.315	13.1182
pk10954	-1.46	0.143887	0.862125	224.172	16.3641	-2.7	0.007057	0.185967	224.172	16.3641	-1.46	0.143841	0.677505	224.172	16.3641	1.86	0.0632899	0.372504	224.172	16.3641
pk10957	0.3	0.765462	0.978338	330.227	8.32141	0.83	0.408064	0.830931	330.227	8.32141	-0.65	0.516126	0.890031	330.227	8.32141	1.67	0.0943614	0.434652	330.227	8.32141
pk10958	-1.35	0.175677	0.862125	580.502	16.9813	-2.46	0.0138835	0.238062	580.502	16.9813	-1.14	0.252992	0.761508	580.502	16.9813	1.17	0.241939	0.618931	580.502	16.9813
pk1096	-0.24	0.810178	0.980233	279.232	16.6651	-2.4	0.0166448	0.252751	279.232	16.6651	-0.33	0.743198	0.956469	279.232	16.6651	2.07	0.0386824	0.30693	279.232	16.6651
pk10960	-0.28	0.779947	0.978338	439.342	15.4869	-0.51	0.610873	0.914329	439.342	15.4869	-1.29	0.197745	0.724599	439.342	15.4869	2.78	0.00545664	0.15683	439.342	15.4869
pk10961	0.92	0.356258	0.892509	288.623	15.0282	0.29	0.770571	0.963063	288.623	15.0282	1.05	0.295327	0.790832	288.623	15.0282	-0.31	0.753363	0.923522	288.623	15.0282
pk10963	-0.27	0.785919	0.978717	331.115	11.4558	0.72	0.469524	0.858231	331.115	11.4558	0.11	0.909909	0.982751	331.115	11.4558	-1.56	0.118728	0.470729	331.115	11.4558
pk10964	-2.25	0.0245105	0.832144	560.475	16.9608	-1.37	0.169624	0.645453	560.475	16.9608	-2.42	0.0154209	0.489353	560.475	16.9608	1.05	0.295198	0.666102	560.475	16.9608
pk10968	-0.85	0.394872	0.910235	243.211	15.0052	0.62	0.532981	0.883997	243.211	15.0052	-0.84	0.400309	0.849718	243.211	15.0052	-0.68	0.49816	0.803707	243.211	15.0052
pk10969	-0.75	0.452489	0.927175	330.998	1.38131	-0.27	0.787355	0.966664	330.998	1.38131	-0.89	0.372293	0.837643	330.998	1.38131	0.38	0.701029	0.899717	330.998	1.38131
pk10972	-0.72	0.47186	0.927608	254.018	1.46952	-0.8	0.422857	0.836815	254.018	1.46952	-0.8	0.42536	0.859253	254.018	1.46952	0.66	0.511035	0.809947	254.018	1.46952
pk10975	-0.77	0.43941	0.923602	307.082	1.85865	-2.74	0.00627666	0.179886	307.082	1.85865	-0.29	0.774944	0.963807	307.082	1.85865	0.86	0.392012	0.740895	307.082	1.85865
pk10978	-0.75	0.454574	0.927608	184.073	7.83068	0.25	0.800195	0.967827	184.073	7.83068	-0.05	0.958429	0.991438	184.073	7.83068	-2.02	0.043865	0.323705	184.073	7.83068
pk10979	-0.7	0.484108	0.930711	272.963	0.794337	0.6	0.551106	0.89168	272.963	0.794337	-1.3	0.195154	0.722467	272.963	0.794337	0.73	0.467597	0.786509	272.963	0.794337
pk10980	-0.08	0.933463	0.991182	286.117	10.9159	0.22	0.823581	0.970543	286.117	10.9159	-0.16	0.876508	0.975805	286.117	10.9159	-0.02	0.984031	0.995813	286.117	10.9159
pk10986	0.6	0.547691	0.941246	971.716	13.6887	1.47	0.142754	0.611115	971.716	13.6887	0.83	0.40387	0.851671	971.716	13.6887	-1.61	0.107153	0.455553	971.716	13.6887
pk10987	1.04	0.29644	0.881701	151.037	7.62783	-0.07	0.940938	0.986111	151.037	7.62783	1.44	0.151282	0.686733	151.037	7.62783	-0.66	0.506282	0.808264	151.037	7.62783
pk10988	-0.15	0.877345	0.987525	193.056	14.6942	0.49	0.625754	0.920759	193.056	14.6942	0.04	0.970475	0.992916	193.056	14.6942	-0.88	0.376784	0.729892	193.056	14.6942
pk10995	0.69	0.492362	0.931945	90.9222	0.570752	-0.86	0.390416	0.818733	90.9222	0.570752	0.25	0.799214	0.965171	90.9222	0.570752	1.88	0.0607125	0.368209	90.9222	0.570752
pk10997	-0.32	0.747804	0.974265	479.334	14.815	0.11	0.910061	0.979123	479.334	14.815	-1.03	0.303852	0.795331	479.334	14.815	1.53	0.127231	0.483039	479.334	14.815
pk10998	-1.91	0.0564038	0.832144	196.514	1.60841	0.41	0.67942	0.941634	196.514	1.60841	-2.06	0.0394714	0.546852	196.514	1.60841	-0.44	0.660737	0.879035	196.514	1.60841
pk110	-0.36	0.716937	0.967148	130.022	1.12084	0.29	0.774962	0.963883	130.022	1.12084	-0.37	0.71413	0.952548	130.022	1.12084	-0.29	0.770866	0.931428	130.022	1.12084
pk1100	-1.24	0.216953	0.870958	520.328	15.6444	0.49	0.623111	0.919921	520.328	15.6444	-0.92	0.359134	0.829301	520.328	15.6444	-1.38	0.167807	0.535772	520.328	15.6444
pk11005	1.22	0.222925	0.87108	137.06	11.1602	-0.03	0.978462	0.993232	137.06	11.1602	0.71	0.476047	0.875433	137.06	11.1602	1.43	0.151448	0.513844	137.06	11.1602
pk11008	-0.22	0.829754	0.982167	89.0233	0.796541	1.95	0.0515655	0.404686	89.0233	0.796541	-1.14	0.254257	0.762873	89.0233	0.796541	0.57	0.571079	0.840978	89.0233	0.796541
pk11010	-1.9	0.0579722	0.832144	243.048	4.66134	-0.1	0.923611	0.981468	243.048	4.66134	-2.28	0.0229232	0.522509	243.048	4.66134	0.5	0.615039	0.858476	243.048	4.66134
pk11014	0.24	0.812507	0.980258	591.325	15.2746	0.77	0.44068	0.845142	591.325	15.2746	0.85	0.393674	0.849718	591.325	15.2746	-2	0.0461006	0.332436	591.325	15.2746
pk11017	0.14	0.887281	0.989608	328.23	12.9362	-1.59	0.112525	0.556929	328.23	12.9362	0.34	0.733497	0.954066	328.23	12.9362	0.8	0.422555	0.763135	328.23	12.9362
pk11018	0.88	0.377011	0.904128	131.086	15.9303	1.33	0.184523	0.659061	131.086	15.9303	0.84	0.400139	0.849718	131.086	15.9303	-0.73	0.466977	0.786461	131.086	15.9303
pk1102	1.06	0.28711	0.877875	134.005	1.32243	1.66	0.0963267	0.519405	134.005	1.32243	1.07	0.283656	0.780217	134.005	1.32243	-1.11	0.269038	0.644161	134.005	1.32243
pk11022	0.33	0.738756	0.971649	272.185	6.50354	2.17	0.029764	0.322136	272.185	6.50354	0.03	0.976079	0.993315	272.185	6.50354	-0.95	0.342579	0.702568	272.185	6.50354
pk11027	-0.79	0.432477	0.923124	110.975	1.03977	3.41	0.000673686	0.0793983	110.975	1.03977	-0.94	0.344995	0.818887	110.975	1.03977	-2.54	0.0112634	0.202451	110.975	1.03977
pk11028	-0.9	0.368363	0.899016	343.027	1.06173	-1.28	0.202152	0.680131	343.027	1.06173	-0.63	0.530928	0.895434	343.027	1.06173	0.18	0.853933	0.955988	343.027	1.06173
pk11030	-0.02	0.9851	0.997902	315.111	9.27112	-1.64	0.101428	0.535257	315.111	9.27112	0.57	0.568296	0.906946	315.111	9.27112	-0.07	0.946432	0.983839	315.111	9.27112
pk11031	-0.15	0.882495	0.989297	505.241	11.0258	0.75	0.452116	0.849506	505.241	11.0258	-0.43	0.666672	0.940012	505.241	11.0258	0.04	0.965316	0.989557	505.241	11.0258
pk11033	0.84	0.399062	0.910235	187.995	1.46658	-1.36	0.175303	0.648933	187.995	1.46658	1.46	0.14513	0.678926	187.995	1.46658	-0.14	0.891999	0.967919	187.995	1.46658
pk11035	-2.14	0.0327769	0.832144	416.285	13.9748	0.14	0.891668	0.977937	416.285	13.9748	-1.94	0.0526431	0.561704	416.285	13.9748	-1.07	0.285769	0.657605	416.285	13.9748
pk11037	0.78	0.434823	0.923415	281.063	5.30819	0.98	0.326997	0.780915	281.063	5.30819	0.79	0.428084	0.859596	281.063	5.30819	-0.64	0.521113	0.816056	281.063	5.30819
pk11039	0.46	0.64469	0.956198	129.041	1.83929	-0.93	0.352993	0.799522	129.041	1.83929	1.16	0.244777	0.756389	129.041	1.83929	-0.85	0.394864	0.744641	129.041	1.83929
pk1104	-1.9	0.0572782	0.832144	141.055	2.98778	-0.78	0.436768	0.842187	141.055	2.98778	-2.5	0.0123547	0.467211	141.055	2.98778	1.59	0.112683	0.465109	141.055	2.98778
pk11050	1.17	0.242039	0.87108	407.279	15.5088	1.06	0.287662	0.75497	407.279	15.5088	1.71	0.0878355	0.613129	407.279	15.5088	-1.8	0.07209	0.395811	407.279	15.5088
pk11052	0.03	0.97923	0.996477	423.76	18.7974	0.3	0.767134	0.963063	423.76	18.7974	0.19	0.85176	0.974358	423.76	18.7974	-0.6	0.549793	0.829597	423.76	18.7974
pk11053	1.08	0.279287	0.877282	219.138	7.76608	1.37	0.171519	0.646051	219.138	7.76608	0.57	0.571965	0.908109	219.138	7.76608	0.36	0.7199	0.906266	219.138	7.76608
pk1106	-0.11	0.913052	0.991182	447.344	16.6413	-1.81	0.070614	0.461184	447.344	16.6413	-0.83	0.406518	0.852762	447.344	16.6413	3.15	0.00167514	0.108624	447.344	16.6413
pk11060	-0.41	0.679141	0.962683	230.981	0.961986	1.85	0.0651141	0.445203	230.981	0.961986	-0.39	0.694967	0.945763	230.981	0.961986	-1.61	0.106494	0.454109	230.981	0.961986
pk11062	-0.47	0.636905	0.954685	411.25	15.7191	-2.4	0.0165884	0.252751	411.25	15.7191	-0.6	0.55143	0.900543	411.25	15.7191	2.11	0.0351192	0.297099	411.25	15.7191
pk11064	-0.53	0.599445	0.951656	204.057	5.03439	1.02	0.308545	0.768758	204.057	5.03439	0.67	0.502106	0.885543	204.057	5.03439	-3.83	0.000132995	0.0522175	204.057	5.03439
pk1107	-1.05	0.293312	0.879351	793.593	18.4536	-0.18	0.856031	0.972986	793.593	18.4536	-0.71	0.480386	0.877964	793.593	18.4536	-0.89	0.375019	0.729291	793.593	18.4536
pk11072	-1.21	0.227294	0.87108	529.313	15.661	-0.61	0.539854	0.886052	529.313	15.661	-1.25	0.21044	0.736173	529.313	15.661	0.3	0.763356	0.928069	529.313	15.661
pk11076	1.17	0.243188	0.87108	239.058	16.335	1.02	0.305902	0.766743	239.058	16.335	1.45	0.14617	0.680801	239.058	16.335	-1.26	0.206802	0.579705	239.058	16.335
pk11078	0.15	0.880058	0.988737	595.349	13.1531	-0.49	0.627057	0.92162	595.349	13.1531	-0.57	0.571057	0.907975	595.349	13.1531	2.07	0.038894	0.30771	595.349	13.1531
pk11079	-0.84	0.400259	0.910235	271.092	2.52489	0.07	0.94144	0.986111	271.092	2.52489	-0.9	0.370571	0.836817	271.092	2.52489	-0.2	0.84412	0.953348	271.092	2.52489
pk11081	0.04	0.964741	0.994489	571.359	15.4758	0.74	0.460707	0.855875	571.359	15.4758	0.06	0.953092	0.991189	571.359	15.4758	-0.58	0.564909	0.838959	571.359	15.4758
pk11084	-0.99	0.322544	0.88741	171.053	0.590534	-0.73	0.464209	0.857299	171.053	0.590534	-1.08	0.27909	0.77607	171.053	0.590534	0.59	0.553561	0.832777	171.053	0.590534
pk1109	-0.05	0.963778	0.994041	645.292	16.9044	1.08	0.282432	0.749632	645.292	16.9044	0.52	0.602558	0.918242	645.292	16.9044	-2.21	0.0273037	0.273838	645.292	16.9044
pk11092	0.65	0.51469	0.939255	436.272	19.0349	3.61	0.00030814	0.0676627	436.272	19.0349	0.91	0.363995	0.833047	436.272	19.0349	-3.28	0.00105909	0.0992505	436.272	19.0349
pk11093	-0.19	0.85061	0.985848	195.005	1.61476	0.28	0.777049	0.964454	195.005	1.61476	-0.38	0.702959	0.948969	195.005	1.61476	0.19	0.847863	0.954311	195.005	1.61476
pk11098	-1.02	0.307407	0.881895	377.127	11.7352	0.29	0.773916	0.963629	377.127	11.7352	-1.24	0.21567	0.741778	377.127	11.7352	0.01	0.995467	0.998395	377.127	11.7352
pk11101	0.15	0.882725	0.989297	204.057	4.27476	0.79	0.42894	0.840272	204.057	4.27476	0.17	0.863027	0.975591	204.057	4.27476	-0.66	0.50836	0.809288	204.057	4.27476
pk11102	-1.82	0.069431	0.832144	232.148	1.55419	-1.2	0.230225	0.703385	232.148	1.55419	-1.8	0.0712913	0.592431	232.148	1.55419	0.47	0.641631	0.871936	232.148	1.55419
pk11104	-1.29	0.19585	0.867038	301.059	6.5344	0.14	0.887155	0.97701	301.059	6.5344	-1.53	0.125359	0.654101	301.059	6.5344	0.14	0.8861	0.966654	301.059	6.5344
pk11106	-1.23	0.219273	0.870958	984.383	13.6926	0.23	0.816941	0.970543	984.383	13.6926	-1.21	0.226726	0.747997	984.383	13.6926	-0.49	0.625704	0.863586	984.383	13.6926
pk1111	0.97	0.333553	0.889204	385.198	10.6521	-0.5	0.615378	0.916313	385.198	10.6521	1.59	0.111225	0.635851	385.198	10.6521	-0.83	0.405866	0.750405	385.198	10.6521
pk11110	-1.62	0.106178	0.855111	327.032	1.76818	-0.01	0.991898	0.997536	327.032	1.76818	-1.93	0.0538946	0.562815	327.032	1.76818	0.34	0.733809	0.913149	327.032	1.76818
pk11112	-0.99	0.320192	0.88741	448.384	16.9482	-1.46	0.144021	0.611966	448.384	16.9482	-0.74	0.462119	0.87059	448.384	16.9482	0.31	0.754272	0.923582	448.384	16.9482
pk11113	2.64	0.00839005	0.832144	247.049	8.00737	0.71	0.479726	0.859707	247.049	8.00737	2.5	0.0126613	0.467211	247.049	8.00737	0.39	0.697148	0.897899	247.049	8.00737
pk11121	1.44	0.150014	0.862125	215.091	7.09058	-1.34	0.181464	0.654865	215.091	7.09058	1.82	0.0688378	0.587382	215.091	7.09058	0.54	0.587591	0.845969	215.091	7.09058
pk11129	1	0.316739	0.88741	263.095	13.2892	2.98	0.00292889	0.129595	263.095	13.2892	0.66	0.511197	0.888448	263.095	13.2892	-1.38	0.168513	0.535772	263.095	13.2892
pk1113	-0.66	0.50818	0.936109	229.155	1.15553	0.25	0.805211	0.968932	229.155	1.15553	-1.22	0.223105	0.746326	229.155	1.15553	0.96	0.337449	0.699731	229.155	1.15553
pk11131	1.36	0.173836	0.862125	471.308	16.0627	-1.31	0.189988	0.666337	471.308	16.0627	1.2	0.229212	0.750602	471.308	16.0627	1.73	0.0833729	0.417476	471.308	16.0627
pk11132	-1.09	0.276885	0.877282	417.288	15.0017	0.64	0.51984	0.878576	417.288	15.0017	-0.99	0.320999	0.805658	417.288	15.0017	-0.97	0.332178	0.695145	417.288	15.0017
pk11134	0.35	0.723615	0.96835	361.162	11.5343	0.52	0.602834	0.9124	361.162	11.5343	0.61	0.539029	0.899576	361.162	11.5343	-0.91	0.361086	0.719189	361.162	11.5343
pk11135	-0.87	0.386715	0.908908	574.378	15.9365	0.22	0.825843	0.970696	574.378	15.9365	-1.03	0.305476	0.797566	574.378	15.9365	0.06	0.951409	0.984894	574.378	15.9365
pk11137	1.17	0.242388	0.87108	448.35	16.0597	-0.84	0.403504	0.826792	448.35	16.0597	0.29	0.774102	0.963611	448.35	16.0597	3.05	0.00235212	0.123725	448.35	16.0597
pk11140	-0.49	0.623365	0.954685	192.033	5.39372	0.43	0.667453	0.937018	192.033	5.39372	-0.18	0.858387	0.974834	192.033	5.39372	-1.18	0.238954	0.617749	192.033	5.39372
pk11142	-1.09	0.276559	0.877282	827.539	17.6931	2.05	0.0409191	0.367199	827.539	17.6931	-0.48	0.630243	0.925306	827.539	17.6931	-3.27	0.00108521	0.0992838	827.539	17.6931
pk1115	-2.13	0.0331679	0.832144	480.308	15.8428	-0.75	0.455278	0.849902	480.308	15.8428	-1.73	0.0840736	0.609166	480.308	15.8428	-0.8	0.425846	0.764407	480.308	15.8428
pk11156	0.67	0.50067	0.93229	292.06	5.57128	-0.44	0.658054	0.932342	292.06	5.57128	0.07	0.94439	0.989877	292.06	5.57128	1.92	0.0543824	0.352454	292.06	5.57128
pk11159	1.07	0.284408	0.877875	341.16	18.1931	-0.23	0.815547	0.970543	341.16	18.1931	1.25	0.212837	0.738071	341.16	18.1931	0	0.998087	0.999549	341.16	18.1931
pk11161	-0.24	0.806657	0.979718	375.25	14.592	-0.55	0.585288	0.907683	375.25	14.592	0.17	0.867494	0.975591	375.25	14.592	-0.62	0.534065	0.821688	375.25	14.592
pk11162	0.69	0.487623	0.931945	245.099	5.21198	0.26	0.796666	0.967116	245.099	5.21198	0.75	0.453047	0.867345	245.099	5.21198	-0.14	0.890955	0.96775	245.099	5.21198
pk11167	-1.27	0.202596	0.868525	71.0128	1.51814	-0.25	0.802279	0.968357	71.0128	1.51814	-1.75	0.0805828	0.606181	71.0128	1.51814	0.99	0.320568	0.688396	71.0128	1.51814
pk11168	-1.48	0.140344	0.862125	99.0077	0.837185	-0.54	0.589664	0.908808	99.0077	0.837185	-1.75	0.0806008	0.606181	99.0077	0.837185	0.71	0.479835	0.793111	99.0077	0.837185
pk11172	0.08	0.932762	0.991182	301.216	13.4136	0.12	0.904383	0.978679	301.216	13.4136	-0.04	0.964207	0.991763	301.216	13.4136	0.21	0.837227	0.951268	301.216	13.4136
pk11174	1.82	0.0690863	0.832144	136.048	4.28244	1.23	0.218862	0.694928	136.048	4.28244	2.29	0.022385	0.522509	136.048	4.28244	-1.65	0.0988583	0.4421	136.048	4.28244
pk11177	-1.54	0.123403	0.862032	283.079	4.73061	-0.11	0.90977	0.979123	283.079	4.73061	-1.72	0.0846896	0.609166	283.079	4.73061	0.13	0.893651	0.968594	283.079	4.73061
pk11181	-0.01	0.991301	0.997931	565.262	11.2603	1.3	0.192184	0.668579	565.262	11.2603	-0.34	0.731269	0.954066	565.262	11.2603	-0.29	0.77393	0.931455	565.262	11.2603
pk11182	-0.22	0.822716	0.980258	583.255	14.1683	0.03	0.972718	0.991031	583.255	14.1683	0.44	0.663116	0.939157	583.255	14.1683	-1.65	0.0997977	0.442665	583.255	14.1683
pk11184	-2.31	0.0211593	0.832144	482.314	15.8396	-1.16	0.244515	0.71538	482.314	15.8396	-1.78	0.0760235	0.606181	482.314	15.8396	-0.78	0.438148	0.769856	482.314	15.8396
pk11185	1.81	0.0699988	0.832144	204.123	1.28963	-0.75	0.450517	0.849506	204.123	1.28963	1.76	0.0792422	0.606181	204.123	1.28963	1.15	0.252147	0.627406	204.123	1.28963
pk11186	1.51	0.129975	0.862125	357.084	13.2876	1.62	0.105269	0.54131	357.084	13.2876	1.34	0.179097	0.71468	357.084	13.2876	-0.58	0.561731	0.837342	357.084	13.2876
pk11187	0.63	0.531972	0.940614	179.972	1.82754	-0.14	0.890101	0.977937	179.972	1.82754	0.95	0.339762	0.815656	179.972	1.82754	-0.56	0.576065	0.841866	179.972	1.82754
pk1119	0.51	0.609507	0.953411	248.999	0.633153	-0.06	0.955468	0.986856	248.999	0.633153	0.53	0.594875	0.916407	248.999	0.633153	0.14	0.885834	0.966654	248.999	0.633153
pk11190	-0.75	0.451902	0.927175	251.042	5.39971	-0.31	0.758868	0.962692	251.042	5.39971	-0.24	0.807982	0.966902	251.042	5.39971	-1.11	0.268797	0.644161	251.042	5.39971
pk11193	-0.05	0.960263	0.992866	213.095	2.84084	0.23	0.81673	0.970543	213.095	2.84084	-0.6	0.548521	0.899601	213.095	2.84084	1.12	0.264849	0.64049	213.095	2.84084
pk11195	1.02	0.307878	0.881895	289.104	13.0889	2.49	0.0130047	0.232354	289.104	13.0889	0.34	0.7374	0.955666	289.104	13.0889	-0.18	0.858304	0.958314	289.104	13.0889
pk11198	-0.78	0.435088	0.923587	795.068	18.4657	1.39	0.163764	0.638586	795.068	18.4657	-1.35	0.176079	0.714593	795.068	18.4657	0.11	0.914363	0.974991	795.068	18.4657
pk112	0.17	0.861515	0.986665	87.0077	1.20742	-1.06	0.289856	0.755343	87.0077	1.20742	0.13	0.895809	0.980442	87.0077	1.20742	1	0.316898	0.685564	87.0077	1.20742
pk11200	1.1	0.271192	0.877282	849.555	18.8012	1.28	0.200317	0.676869	849.555	18.8012	1.18	0.236198	0.754078	849.555	18.8012	-0.97	0.334449	0.69765	849.555	18.8012
pk11204	-0.17	0.864602	0.986665	300.217	9.33133	0.31	0.759221	0.96272	300.217	9.33133	-0.98	0.326208	0.809317	300.217	9.33133	1.56	0.117842	0.470729	300.217	9.33133
pk11207	-0.81	0.416526	0.915973	259.081	7.08525	-0.09	0.924774	0.98219	259.081	7.08525	-1.54	0.123433	0.651662	259.081	7.08525	1.55	0.122429	0.476455	259.081	7.08525
pk11210	0.71	0.47742	0.928666	207.131	0.971253	0.63	0.526791	0.882438	207.131	0.971253	0	0.99704	0.999432	207.131	0.971253	1.33	0.18364	0.553438	207.131	0.971253
pk11212	0.61	0.540325	0.941246	419.315	14.8245	-1.64	0.100414	0.532878	419.315	14.8245	0.14	0.885497	0.978037	419.315	14.8245	2.62	0.00886331	0.18671	419.315	14.8245
pk11218	0.98	0.328261	0.88741	257.147	0.910448	0.01	0.993643	0.997889	257.147	0.910448	0.06	0.954447	0.991281	257.147	0.910448	2.43	0.0152697	0.216649	257.147	0.910448
pk1122	1.79	0.0743415	0.832144	135.032	0.499701	0.25	0.804652	0.968932	135.032	0.499701	1.35	0.177325	0.714593	135.032	0.499701	1.19	0.234611	0.612334	135.032	0.499701
pk11221	1.62	0.105947	0.854455	327.068	6.44938	-0.13	0.896331	0.978191	327.068	6.44938	2.14	0.0327971	0.5437	327.068	6.44938	-0.72	0.471303	0.78816	327.068	6.44938
pk11225	0.26	0.79771	0.978717	115.095	16.0329	0.81	0.419628	0.836515	115.095	16.0329	-0.23	0.821875	0.96835	115.095	16.0329	0.55	0.585271	0.845221	115.095	16.0329
pk11227	0.77	0.443104	0.923852	405.299	16.1817	1.13	0.258095	0.728475	405.299	16.1817	0.85	0.392945	0.849348	405.299	16.1817	-0.89	0.37595	0.729779	405.299	16.1817
pk11229	0.68	0.497278	0.93229	386.29	12.2584	0.09	0.927453	0.982414	386.29	12.2584	0.88	0.38069	0.840737	386.29	12.2584	-0.41	0.680024	0.888266	386.29	12.2584
pk11231	-2.05	0.0403971	0.832144	243.086	4.7352	-0.16	0.869225	0.975373	243.086	4.7352	-2.89	0.00383793	0.401983	243.086	4.7352	1.62	0.10567	0.451936	243.086	4.7352
pk11234	0.75	0.45053	0.927175	447.383	17.7664	0.39	0.699253	0.945779	447.383	17.7664	0.82	0.41135	0.853119	447.383	17.7664	-0.25	0.803049	0.941262	447.383	17.7664
pk11237	1.09	0.275719	0.877282	373.149	8.04695	-1.72	0.0862347	0.499253	373.149	8.04695	1.26	0.207154	0.732787	373.149	8.04695	1.28	0.201233	0.572757	373.149	8.04695
pk1124	0.94	0.349866	0.892509	141.041	1.16593	1.27	0.203616	0.682529	141.041	1.16593	-0.12	0.904196	0.982219	141.041	1.16593	1.69	0.0915477	0.428625	141.041	1.16593
pk11242	-0.78	0.437384	0.923602	395.315	16.1044	-2.89	0.00393391	0.145053	395.315	16.1044	-0.91	0.365358	0.833048	395.315	16.1044	2.46	0.0140619	0.214879	395.315	16.1044
pk11243	0.56	0.57803	0.949835	283.14	1.33396	-0.37	0.713748	0.949982	283.14	1.33396	1.28	0.19976	0.724599	283.14	1.33396	-1.31	0.189381	0.560268	283.14	1.33396
pk11244	1.07	0.286441	0.877875	204.123	1.50634	-0.15	0.881622	0.97701	204.123	1.50634	0.91	0.36461	0.833047	204.123	1.50634	0.68	0.494296	0.801116	204.123	1.50634
pk11246	1.55	0.121462	0.857168	353.126	14.0721	0.82	0.41411	0.833994	353.126	14.0721	1.22	0.224151	0.746326	353.126	14.0721	0.5	0.620031	0.861765	353.126	14.0721
pk11249	-0.37	0.714379	0.967148	491.334	16.2988	-1.07	0.284201	0.751939	491.334	16.2988	-0.49	0.622553	0.924894	491.334	16.2988	1.06	0.290942	0.663774	491.334	16.2988
pk11254	-0.32	0.750154	0.974799	966.16	13.7137	-0.82	0.410588	0.831105	966.16	13.7137	0.58	0.559919	0.904092	966.16	13.7137	-1.58	0.114381	0.467847	966.16	13.7137
pk11257	0.67	0.503496	0.932882	234.965	0.710391	2.02	0.0435911	0.374061	234.965	0.710391	0.62	0.536697	0.898594	234.965	0.710391	-1.35	0.177794	0.547776	234.965	0.710391
pk11258	-0.55	0.583857	0.949835	427.255	18.4089	0.84	0.401249	0.825479	427.255	18.4089	-0.6	0.550064	0.899971	427.255	18.4089	-0.69	0.492345	0.80023	427.255	18.4089
pk11261	0.15	0.884187	0.989528	309.094	6.13965	-0.45	0.653165	0.932022	309.094	6.13965	0.07	0.941937	0.989172	309.094	6.13965	0.62	0.536329	0.82303	309.094	6.13965
pk11263	-0.32	0.751653	0.974799	183.023	1.03567	2.34	0.019392	0.269126	183.023	1.03567	-0.31	0.757308	0.957229	183.023	1.03567	-1.98	0.0482869	0.337418	183.023	1.03567
pk11268	0.38	0.703802	0.965199	664.3	13.5151	0.32	0.745983	0.959788	664.3	13.5151	-0.3	0.767248	0.961073	664.3	13.5151	1.45	0.148335	0.51097	664.3	13.5151
pk11271	1.86	0.062329	0.832144	280.104	3.22425	-0.67	0.504094	0.870114	280.104	3.22425	1.09	0.274222	0.771551	280.104	3.22425	2.76	0.00585623	0.159746	280.104	3.22425
pk11274	1.14	0.255607	0.872737	321.062	5.56952	3.01	0.00263816	0.124035	321.062	5.56952	0.52	0.602367	0.918136	321.062	5.56952	-0.66	0.509587	0.80987	321.062	5.56952
pk11276	-1.44	0.150124	0.862125	538.417	16.3615	-2.35	0.0188944	0.266353	538.417	16.3615	-1.5	0.132977	0.663736	538.417	16.3615	1.68	0.0925366	0.43073	538.417	16.3615
pk11278	1.15	0.251723	0.87108	248.034	4.59148	1.03	0.30256	0.763692	248.034	4.59148	0.82	0.410534	0.853119	248.034	4.59148	0.18	0.855718	0.956847	248.034	4.59148
pk11281	0.91	0.361639	0.89302	177.039	0.844916	0.25	0.806161	0.969184	177.039	0.844916	0.76	0.444604	0.865984	177.039	0.844916	0.38	0.703794	0.901096	177.039	0.844916
pk11286	1.42	0.155283	0.862125	245.082	0.740744	0.23	0.814579	0.970543	245.082	0.740744	1.04	0.299328	0.793355	245.082	0.740744	1.01	0.311657	0.680171	245.082	0.740744
pk11288	-1.42	0.156878	0.862125	233.113	1.43282	-0.52	0.604063	0.9124	233.113	1.43282	-1.32	0.186278	0.716308	233.113	1.43282	-0.16	0.870602	0.96115	233.113	1.43282
pk1129	-0.48	0.634254	0.954685	757.557	17.8047	2.36	0.0185383	0.26529	757.557	17.8047	-0.39	0.692946	0.945763	757.557	17.8047	-2.13	0.0331037	0.294104	757.557	17.8047
pk11293	-1.5	0.133694	0.862125	151.037	10.3209	-0.76	0.44538	0.847709	151.037	10.3209	-0.49	0.621278	0.924894	151.037	10.3209	-2.12	0.0343699	0.296433	151.037	10.3209
pk11294	-0.76	0.449612	0.927175	198.009	1.39459	1.47	0.142411	0.610729	198.009	1.39459	-1.22	0.220794	0.746326	198.009	1.39459	-0.28	0.778046	0.931928	198.009	1.39459
pk11299	0.85	0.394416	0.910235	134.507	1.32299	0.51	0.609418	0.913418	134.507	1.32299	0.77	0.439111	0.86511	134.507	1.32299	-0.02	0.983734	0.995813	134.507	1.32299
pk113	-0.19	0.847261	0.985727	130.05	1.30821	-0.66	0.507341	0.871284	130.05	1.30821	-0.19	0.849404	0.974358	130.05	1.30821	0.49	0.623214	0.863	130.05	1.30821
pk1130	0.96	0.335857	0.88947	802.535	17.857	4.29	1.88691e-05	0.0176957	802.535	17.857	0.06	0.955314	0.991281	802.535	17.857	-1.05	0.291774	0.664873	802.535	17.857
pk11301	0.34	0.735273	0.970667	311.11	7.09075	1.15	0.25192	0.722697	311.11	7.09075	-0.23	0.821895	0.96835	311.11	7.09075	0.5	0.61901	0.86102	311.11	7.09075
pk11303	-1.34	0.179485	0.862125	505.312	15.7054	0.8	0.422213	0.836515	505.312	15.7054	-1.21	0.22572	0.747631	505.312	15.7054	-1.13	0.258501	0.633423	505.312	15.7054
pk11309	-0.67	0.50184	0.93229	503.332	17.9456	-0.04	0.971345	0.990776	503.332	17.9456	0.58	0.558647	0.903104	503.332	17.9456	-3.1	0.00197478	0.118834	503.332	17.9456
pk11312	-0.95	0.340549	0.891018	494.391	16.6767	-1.19	0.234679	0.706316	494.391	16.6767	-1.31	0.190733	0.717348	494.391	16.6767	1.57	0.116123	0.470394	494.391	16.6767
pk11316	-1.22	0.221031	0.87108	253.047	1.88737	0.79	0.430502	0.840272	253.047	1.88737	-1.48	0.138268	0.67106	253.047	1.88737	-0.37	0.709036	0.902279	253.047	1.88737
pk11318	0.08	0.932656	0.991182	558.384	16.5454	-2.67	0.00762556	0.191173	558.384	16.5454	0.11	0.912517	0.983307	558.384	16.5454	2.14	0.0326127	0.293215	558.384	16.5454
pk11324	0.72	0.470392	0.927608	344.091	10.6455	-0.68	0.494738	0.865525	344.091	10.6455	1.06	0.288871	0.781895	344.091	10.6455	-0.07	0.943113	0.982577	344.091	10.6455
pk1134	0.55	0.585188	0.949835	93.0699	3.32261	0.39	0.69943	0.945779	93.0699	3.32261	-0.2	0.839713	0.971451	93.0699	3.32261	1.57	0.116576	0.470394	93.0699	3.32261
pk11342	-1.83	0.0673064	0.832144	373.274	13.915	0.81	0.420378	0.836515	373.274	13.915	-2.92	0.00357325	0.401983	373.274	13.915	1.49	0.137031	0.495167	373.274	13.915
pk11349	-0.84	0.403781	0.911444	303.232	14.1072	0.11	0.911011	0.979226	303.232	14.1072	-0.73	0.465899	0.871548	303.232	14.1072	-0.56	0.575445	0.841866	303.232	14.1072
pk11350	0.46	0.648007	0.956347	212.053	1.46382	-0.59	0.556943	0.894641	212.053	1.46382	0	0.998805	0.999597	212.053	1.46382	1.64	0.101275	0.444479	212.053	1.46382
pk11352	-1.29	0.196815	0.867038	431.313	16.1496	-2.51	0.0120531	0.226623	431.313	16.1496	-1.19	0.232559	0.75216	431.313	16.1496	1.5	0.132952	0.489757	431.313	16.1496
pk11354	2.29	0.0221302	0.832144	349.993	1.9969	0.6	0.550439	0.891158	349.993	1.9969	1.62	0.105626	0.628012	349.993	1.9969	1.6	0.109369	0.459852	349.993	1.9969
pk11360	0.36	0.722223	0.96835	353.088	5.21709	2.32	0.0204825	0.276606	353.088	5.21709	-1.04	0.296257	0.79088	353.088	5.21709	1.58	0.11507	0.46926	353.088	5.21709
pk11362	0.38	0.702987	0.965199	151.037	10.0161	1.54	0.122636	0.57296	151.037	10.0161	0.79	0.431019	0.860664	151.037	10.0161	-2.08	0.0380106	0.306119	151.037	10.0161
pk11364	-3.27	0.00108493	0.832144	432.355	16.6697	-1.38	0.166516	0.642774	432.355	16.6697	-3.03	0.00249338	0.401983	432.355	16.6697	-0.19	0.848497	0.954311	432.355	16.6697
pk11370	-0.6	0.54856	0.941246	299.517	1.3821	0.15	0.878073	0.975994	299.517	1.3821	-0.39	0.695409	0.945763	299.517	1.3821	-0.8	0.426079	0.764407	299.517	1.3821
pk11371	0.17	0.865889	0.986665	287.237	15.9322	1.16	0.24812	0.719213	287.237	15.9322	0.17	0.865202	0.975591	287.237	15.9322	-0.87	0.386241	0.737761	287.237	15.9322
pk11374	0.32	0.751266	0.974799	283.658	15.287	0.34	0.736121	0.956652	283.658	15.287	0.75	0.453989	0.867345	283.658	15.287	-1.19	0.233993	0.611569	283.658	15.287
pk11379	2.61	0.00921599	0.832144	262.05	8.01128	0.52	0.601894	0.9124	262.05	8.01128	2.65	0.00815031	0.453136	262.05	8.01128	0.1	0.919573	0.976843	262.05	8.01128
pk1138	1	0.318336	0.88741	300.633	15.4365	0.63	0.530645	0.883672	300.633	15.4365	0.94	0.346884	0.819492	300.633	15.4365	-0.18	0.857095	0.957983	300.633	15.4365
pk11380	-1.14	0.252391	0.87108	355.143	10.656	0.34	0.735866	0.956617	355.143	10.656	-1.17	0.24075	0.75518	355.143	10.656	-0.45	0.652066	0.876398	355.143	10.656
pk11385	2.66	0.00786395	0.832144	249.073	9.14485	-0.52	0.605273	0.9124	249.073	9.14485	2.63	0.00871285	0.453136	249.073	9.14485	1.06	0.290216	0.663125	249.073	9.14485
pk11387	2.11	0.0349674	0.832144	206.117	2.65568	3.61	0.000314036	0.0676627	206.117	2.65568	2.56	0.010515	0.453136	206.117	2.65568	-3.48	0.000508413	0.0780434	206.117	2.65568
pk11395	0.4	0.6873	0.963182	169.966	0.754232	0.89	0.374137	0.809849	169.966	0.754232	0.13	0.894463	0.980442	169.966	0.754232	0.01	0.992669	0.998395	169.966	0.754232
pk11396	0.66	0.509124	0.936799	489.319	15.3579	-2.88	0.00396818	0.145603	489.319	15.3579	0.14	0.891214	0.979821	489.319	15.3579	3.73	0.000200442	0.0579895	489.319	15.3579
pk11399	-0.19	0.850472	0.985848	311.11	5.8413	0.72	0.471008	0.858231	311.11	5.8413	-0.37	0.710884	0.951846	311.11	5.8413	-0.17	0.862696	0.959372	311.11	5.8413
pk11407	1.68	0.0929945	0.854455	325.055	0.670356	2.81	0.0049519	0.158864	325.055	0.670356	1.99	0.0465909	0.551257	325.055	0.670356	-2.6	0.00946294	0.191611	325.055	0.670356
pk1141	-0.23	0.816714	0.980258	153.127	16.6381	-1.68	0.0940652	0.514374	153.127	16.6381	-1.14	0.254123	0.762776	153.127	16.6381	3.42	0.000646569	0.0814761	153.127	16.6381
pk11414	0.49	0.624116	0.954685	259.998	1.82982	-1.91	0.0564973	0.4216	259.998	1.82982	0.87	0.382068	0.841779	259.998	1.82982	0.68	0.494051	0.801089	259.998	1.82982
pk11415	-1.03	0.300972	0.881895	307.263	13.1417	-0.08	0.939049	0.986111	307.263	13.1417	-1.14	0.255729	0.763851	307.263	13.1417	0.08	0.937167	0.981397	307.263	13.1417
pk11417	0.97	0.332364	0.889204	491.334	15.5261	-0.44	0.658524	0.932342	491.334	15.5261	0.33	0.741611	0.956433	491.334	15.5261	2.09	0.037182	0.303035	491.334	15.5261
pk11425	0.59	0.556405	0.943054	320.191	14.0321	-1.3	0.19329	0.668579	320.191	14.0321	1.18	0.239663	0.755115	320.191	14.0321	-0.23	0.814337	0.944731	320.191	14.0321
pk11432	-0.72	0.473965	0.927608	499.338	16.3412	-1.39	0.165533	0.642774	499.338	16.3412	-0.97	0.331591	0.811923	499.338	16.3412	1.55	0.120645	0.473392	499.338	16.3412
pk11434	-0.87	0.38428	0.908491	580.442	17.3805	-2.11	0.0350863	0.345164	580.442	17.3805	-0.7	0.482381	0.878471	580.442	17.3805	1.14	0.254293	0.6298	580.442	17.3805
pk11436	-1	0.319577	0.88741	256.056	5.39453	-0.15	0.878136	0.975994	256.056	5.39453	-0.43	0.664351	0.939157	256.056	5.39453	-1.41	0.15785	0.521982	256.056	5.39453
pk11437	-0.63	0.525915	0.940493	294.057	1.84981	-3.13	0.00178532	0.113161	294.057	1.84981	0.13	0.89393	0.980442	294.057	1.84981	0.54	0.590719	0.847418	294.057	1.84981
pk11441	0.59	0.553948	0.942055	634.473	16.6029	-1.81	0.070804	0.461184	634.473	16.6029	0.37	0.710911	0.951846	634.473	16.6029	2.13	0.0331021	0.294104	634.473	16.6029
pk11445	1.87	0.0619443	0.832144	145.101	9.02697	0.91	0.362528	0.806664	145.101	9.02697	2.03	0.0429558	0.550488	145.101	9.02697	-0.66	0.507648	0.808667	145.101	9.02697
pk11448	-0.84	0.402112	0.910776	229.032	0.988603	-1.1	0.27275	0.74135	229.032	0.988603	-0.42	0.67668	0.941128	229.032	0.988603	-0.34	0.736512	0.914047	229.032	0.988603
pk11449	0.23	0.816905	0.980258	312.217	9.98954	-1.53	0.126554	0.57742	312.217	9.98954	0.71	0.477095	0.875832	312.217	9.98954	0.09	0.928576	0.979903	312.217	9.98954
pk1145	0.88	0.378732	0.904675	175.034	5.22601	1.85	0.0646463	0.443899	175.034	5.22601	0.48	0.631144	0.925306	175.034	5.22601	-0.32	0.749015	0.920697	175.034	5.22601
pk11453	-1	0.317627	0.88741	281.027	3.06196	0.04	0.971961	0.990871	281.027	3.06196	-1.18	0.236762	0.754078	281.027	3.06196	0.13	0.896196	0.969563	281.027	3.06196
pk11454	0.38	0.707235	0.96601	794.06	18.2757	-1.57	0.117118	0.564218	794.06	18.2757	0.87	0.382674	0.841779	794.06	18.2757	0.15	0.881113	0.964111	794.06	18.2757
pk1146	-0.49	0.626054	0.954685	447.346	16.5214	-1.29	0.195822	0.671669	447.346	16.5214	-0.83	0.407404	0.852762	447.346	16.5214	1.74	0.0816084	0.414258	447.346	16.5214
pk11461	1.45	0.146444	0.862125	269.031	5.57415	1.97	0.0491214	0.397303	269.031	5.57415	1.81	0.0704339	0.589655	269.031	5.57415	-2.09	0.0365158	0.301977	269.031	5.57415
pk11467	-1.17	0.243006	0.87108	198.089	15.649	0.22	0.822916	0.970543	198.089	15.649	-0.79	0.430989	0.860664	198.089	15.649	-1.27	0.203111	0.57455	198.089	15.649
pk11472	-1.37	0.172254	0.862125	284.087	7.82659	-0.98	0.3291	0.782392	284.087	7.82659	-0.85	0.398081	0.849718	284.087	7.82659	-0.78	0.436063	0.769856	284.087	7.82659
pk11479	1.43	0.153156	0.862125	269.063	5.07238	-0.48	0.631429	0.922992	269.063	5.07238	2.11	0.0346252	0.5437	269.063	5.07238	-0.87	0.384092	0.736051	269.063	5.07238
pk1148	1.79	0.073691	0.832144	152.01	0.499069	0.38	0.70305	0.946436	152.01	0.499069	0.9	0.366578	0.83417	152.01	0.499069	2.16	0.0310185	0.28776	152.01	0.499069
pk1149	-0.48	0.633091	0.954685	131.053	1.31499	-0.64	0.519355	0.878576	131.053	1.31499	-0.13	0.896288	0.980442	131.053	1.31499	-0.39	0.693889	0.895568	131.053	1.31499
pk11490	-1.7	0.089621	0.848303	245.014	1.58965	-0.26	0.795319	0.967116	245.014	1.58965	-1.75	0.0803289	0.606181	245.014	1.58965	-0.1	0.920905	0.97743	245.014	1.58965
pk11492	-0.6	0.546591	0.941246	267.084	6.30557	0.37	0.712662	0.949441	267.084	6.30557	-0.18	0.859032	0.975172	267.084	6.30557	-1.44	0.151295	0.513844	267.084	6.30557
pk11493	-1.34	0.181478	0.862125	343.106	8.47613	-1.62	0.105283	0.54131	343.106	8.47613	-1.07	0.286218	0.780944	343.106	8.47613	0.35	0.724664	0.908345	343.106	8.47613
pk11498	-1.92	0.0553383	0.832144	500.379	16.9937	-2.7	0.00696148	0.185648	500.379	16.9937	-1.83	0.0669609	0.581801	500.379	16.9937	1.53	0.126884	0.483039	500.379	16.9937
pk1150	0.48	0.634352	0.954685	213.01	1.25115	0.25	0.800622	0.967827	213.01	1.25115	0.69	0.490957	0.879449	213.01	1.25115	-0.62	0.534583	0.822149	213.01	1.25115
pk1151	1.19	0.234615	0.87108	385.061	1.11631	-1.22	0.223353	0.701855	385.061	1.11631	0.98	0.326223	0.809317	385.061	1.11631	1.74	0.0824219	0.416373	385.061	1.11631
pk11512	1.83	0.0669961	0.832144	344.091	10.9455	-0.26	0.797728	0.967116	344.091	10.9455	1.97	0.0495296	0.557083	344.091	10.9455	0.33	0.743007	0.917115	344.091	10.9455
pk11514	2.92	0.0035093	0.832144	168.52	2.20929	2.08	0.0377456	0.354903	168.52	2.20929	2.48	0.0131719	0.467354	168.52	2.20929	0.02	0.982905	0.995464	168.52	2.20929
pk11519	1	0.316639	0.88741	457.277	13.733	0.64	0.52224	0.879473	457.277	13.733	0.82	0.4123	0.853188	457.277	13.733	0.15	0.88076	0.964069	457.277	13.733
pk11521	0.16	0.870874	0.987254	299.185	9.28594	-0.64	0.523399	0.879473	299.185	9.28594	-0.66	0.510877	0.888448	299.185	9.28594	2.47	0.0137298	0.214801	299.185	9.28594
pk11522	0.96	0.336889	0.889522	224.99	1.83246	-0.67	0.503746	0.870114	224.99	1.83246	1.26	0.20692	0.732787	224.99	1.83246	0	0.996515	0.998816	224.99	1.83246
pk11523	-0.22	0.82841	0.981952	291.002	3.11322	-0.33	0.739724	0.957827	291.002	3.11322	0.26	0.791874	0.965171	291.002	3.11322	-0.9	0.367329	0.724766	291.002	3.11322
pk11527	-1.29	0.198565	0.86789	570.421	16.7991	-3.18	0.00148965	0.103799	570.421	16.7991	-1.12	0.263598	0.771018	570.421	16.7991	1.86	0.0626474	0.370467	570.421	16.7991
pk11529	-0.04	0.971549	0.995615	259.115	6.57242	0.53	0.595887	0.911424	259.115	6.57242	-0.36	0.716093	0.95395	259.115	6.57242	0.36	0.721345	0.906919	259.115	6.57242
pk11533	1.52	0.129639	0.862125	331.106	5.5684	2.65	0.00817009	0.192048	331.106	5.5684	0.19	0.848692	0.974358	331.106	5.5684	1.39	0.163382	0.529725	331.106	5.5684
pk11543	1.26	0.20827	0.868525	146.035	2.64551	0.33	0.74084	0.957827	146.035	2.64551	1.43	0.152369	0.688135	146.035	2.64551	-0.39	0.695882	0.897228	146.035	2.64551
pk11545	0.62	0.534578	0.940727	825.543	18.3948	2.17	0.0298784	0.32291	825.543	18.3948	0.34	0.736053	0.955409	825.543	18.3948	-0.87	0.382591	0.735459	825.543	18.3948
pk11548	0.34	0.734076	0.970426	216.02	5.23496	1.19	0.235243	0.706316	216.02	5.23496	-0.05	0.958487	0.991438	216.02	5.23496	0.04	0.970003	0.99169	216.02	5.23496
pk11549	-0.8	0.422776	0.918837	298.052	0.803288	-1.41	0.158989	0.630424	298.052	0.803288	-0.29	0.768309	0.961226	298.052	0.803288	-0.25	0.798878	0.939887	298.052	0.803288
pk11553	-0.33	0.739047	0.971649	186.991	3.28211	-0.61	0.540706	0.886231	186.991	3.28211	-0.06	0.953891	0.991189	186.991	3.28211	-0.22	0.822234	0.948867	186.991	3.28211
pk11554	0.72	0.471204	0.927608	420.782	18.6703	-0.52	0.60163	0.9124	420.782	18.6703	1.56	0.119873	0.648693	420.782	18.6703	-1.34	0.180107	0.550851	420.782	18.6703
pk11555	-0.84	0.403729	0.911444	505.348	18.6994	-0.26	0.797756	0.967116	505.348	18.6994	-0.39	0.700145	0.9484	505.348	18.6994	-1.04	0.298204	0.666741	505.348	18.6994
pk11556	1.22	0.223824	0.87108	337.128	8.77452	-0.58	0.560974	0.89684	337.128	8.77452	1.38	0.16673	0.703641	337.128	8.77452	0.4	0.688862	0.891998	337.128	8.77452
pk11557	0.61	0.540918	0.941246	259.998	3.07975	0.2	0.839643	0.971869	259.998	3.07975	0.33	0.739685	0.956189	259.998	3.07975	0.59	0.556048	0.83441	259.998	3.07975
pk11567	-1.24	0.216383	0.870958	151.037	13.9662	-0.67	0.506006	0.870612	151.037	13.9662	-0.1	0.919958	0.983647	151.037	13.9662	-2.43	0.0152225	0.216649	151.037	13.9662
pk11568	0.26	0.791951	0.978717	231.054	2.85001	-1.68	0.093749	0.514374	231.054	2.85001	0.4	0.692225	0.945763	231.054	2.85001	1.09	0.27707	0.650213	231.054	2.85001
pk11570	0.18	0.855317	0.985848	173.988	1.34802	1.63	0.102759	0.536031	173.988	1.34802	-0.19	0.851949	0.974358	173.988	1.34802	-0.42	0.674784	0.887181	173.988	1.34802
pk11574	-1.27	0.202734	0.868525	603.496	17.0974	-2.07	0.0387034	0.358185	603.496	17.0974	-1.46	0.144078	0.678194	603.496	17.0974	1.78	0.0747941	0.402145	603.496	17.0974
pk11576	1.11	0.265357	0.877282	345.279	15.9877	-1.94	0.0528531	0.409793	345.279	15.9877	0.43	0.664359	0.939157	345.279	15.9877	3.45	0.000573531	0.0798908	345.279	15.9877
pk1158	2.2	0.0281724	0.832144	139.027	0.499075	-0.34	0.737222	0.957238	139.027	0.499075	1.7	0.0885171	0.613129	139.027	0.499075	1.89	0.0583986	0.36129	139.027	0.499075
pk11580	0.98	0.329259	0.888101	311.074	6.73733	-0.14	0.890291	0.977937	311.074	6.73733	1.46	0.145226	0.678926	311.074	6.73733	-0.76	0.448976	0.778792	311.074	6.73733
pk11585	0.38	0.701799	0.965199	340.166	18.7979	0.75	0.453472	0.849629	340.166	18.7979	0.92	0.355131	0.82831	340.166	18.7979	-1.78	0.0746087	0.401462	340.166	18.7979
pk11587	1.63	0.10347	0.854455	263.089	8.41662	-0.19	0.846808	0.971937	263.089	8.41662	2.11	0.0346311	0.5437	263.089	8.41662	-0.58	0.564705	0.838959	263.089	8.41662
pk11588	0.33	0.742534	0.973754	276.144	3.0784	0.58	0.564166	0.897793	276.144	3.0784	0.42	0.673288	0.941128	276.144	3.0784	-0.62	0.537801	0.8242	276.144	3.0784
pk1159	0.27	0.786727	0.978717	133.097	0.664793	-0.07	0.946934	0.986111	133.097	0.664793	-0.19	0.852964	0.974358	133.097	0.664793	1.2	0.232094	0.60956	133.097	0.664793
pk1160	-1.43	0.154115	0.862125	469.389	16.5618	-2.7	0.00688932	0.185107	469.389	16.5618	-1.57	0.117617	0.64672	469.389	16.5618	2.17	0.0302907	0.284879	469.389	16.5618
pk11603	-1.58	0.113729	0.857168	77.0386	5.39452	0.22	0.824455	0.970696	77.0386	5.39452	-1.23	0.218691	0.74434	77.0386	5.39452	-1.34	0.180397	0.551156	77.0386	5.39452
pk1161	-0.72	0.47457	0.927608	323.011	0.655531	-0.04	0.965493	0.990462	323.011	0.655531	-1.11	0.267817	0.771018	323.011	0.655531	0.78	0.436016	0.769856	323.011	0.655531
pk11613	0.58	0.560209	0.945117	466.198	10.0325	0.75	0.452729	0.849629	466.198	10.0325	-0.2	0.84225	0.971451	466.198	10.0325	1.35	0.175593	0.543966	466.198	10.0325
pk1162	-0.56	0.577295	0.949785	218.995	4.31449	-0.13	0.89461	0.97809	218.995	4.31449	-1.44	0.149565	0.685612	218.995	4.31449	2.1	0.0361773	0.300782	218.995	4.31449
pk11623	1.24	0.214487	0.870739	325.037	8.45533	-0.31	0.753023	0.960431	325.037	8.45533	2.09	0.0364883	0.5437	325.037	8.45533	-1.49	0.13657	0.494377	325.037	8.45533
pk11627	-1.62	0.105968	0.854455	240.092	6.5316	-1.15	0.248838	0.720345	240.092	6.5316	-1.64	0.101709	0.628012	240.092	6.5316	0.57	0.567532	0.839661	240.092	6.5316
pk11630	-0.86	0.392066	0.910235	221.09	3.66785	-0.58	0.562985	0.897197	221.09	3.66785	-0.39	0.697549	0.946934	221.09	3.66785	-0.87	0.386468	0.738008	221.09	3.66785
pk11633	0.53	0.599554	0.951656	199.977	0.764739	0.41	0.685069	0.942796	199.977	0.764739	0.25	0.799974	0.965171	199.977	0.764739	0.43	0.664952	0.881885	199.977	0.764739
pk11634	-2.07	0.038895	0.832144	285.977	2.98543	-0.67	0.503997	0.870114	285.977	2.98543	-2.4	0.0164803	0.49586	285.977	2.98543	0.8	0.425958	0.764407	285.977	2.98543
pk11637	-0.29	0.77294	0.978338	554.426	17.2954	-2.14	0.0321451	0.334896	554.426	17.2954	0.1	0.917867	0.983515	554.426	17.2954	0.75	0.454118	0.780285	554.426	17.2954
pk11639	-0.02	0.982172	0.997195	426.266	19.0528	0.28	0.77932	0.964942	426.266	19.0528	0.52	0.606565	0.918948	426.266	19.0528	-1.52	0.12893	0.484303	426.266	19.0528
pk11642	0.69	0.488367	0.931945	489.319	15.1122	-0.19	0.846186	0.971937	489.319	15.1122	0.74	0.457433	0.869033	489.319	15.1122	0.2	0.843388	0.952973	489.319	15.1122
pk1165	0.23	0.815538	0.980258	185.032	0.622803	0.51	0.607308	0.9124	185.032	0.622803	-0.05	0.960144	0.991544	185.032	0.622803	0.33	0.738026	0.914831	185.032	0.622803
pk11656	-0.83	0.404181	0.911444	459.382	16.9486	-0.37	0.712293	0.949441	459.382	16.9486	-0.6	0.548191	0.899601	459.382	16.9486	-0.44	0.66033	0.878958	459.382	16.9486
pk11661	0	0.99701	0.99912	466.359	16.4036	-1.2	0.23009	0.703385	466.359	16.4036	-0.26	0.792515	0.965171	466.359	16.4036	1.59	0.111838	0.464264	466.359	16.4036
pk11665	1.2	0.228854	0.87108	330.032	1.69827	1.86	0.0633277	0.439438	330.032	1.69827	1.23	0.217091	0.742598	330.032	1.69827	-1.26	0.206279	0.579232	330.032	1.69827
pk1168	-0.33	0.739473	0.971649	279.232	16.8663	-2.25	0.024803	0.300916	279.232	16.8663	-0.26	0.795979	0.965171	279.232	16.8663	1.59	0.113031	0.465109	279.232	16.8663
pk11684	0.34	0.732294	0.970288	824.545	18.2866	1	0.317257	0.774519	824.545	18.2866	0.6	0.545548	0.899601	824.545	18.2866	-1.34	0.181925	0.551659	824.545	18.2866
pk11685	-1.86	0.0627027	0.832144	247.133	8.07337	-0.37	0.712586	0.949441	247.133	8.07337	-1.66	0.0965679	0.622502	247.133	8.07337	-0.6	0.546884	0.828365	247.133	8.07337
pk11687	0.56	0.575153	0.949724	245.033	3.08875	0.26	0.791502	0.966664	245.033	3.08875	0.33	0.740354	0.956189	245.033	3.08875	0.43	0.668527	0.883461	245.033	3.08875
pk1169	2.16	0.0312277	0.832144	147.113	0.69388	0	0.999782	0.999888	147.113	0.69388	2.27	0.0233513	0.525224	147.113	0.69388	0.21	0.836618	0.951198	147.113	0.69388
pk11699	0.21	0.831754	0.982224	821.618	17.9495	-2.17	0.0297607	0.322136	821.618	17.9495	0.83	0.404748	0.852327	821.618	17.9495	0.33	0.74379	0.917759	821.618	17.9495
pk117	-0.05	0.959177	0.9925	87.0077	1.11893	-0.39	0.694529	0.945769	87.0077	1.11893	0.1	0.917837	0.983515	87.0077	1.11893	-0.06	0.949367	0.984609	87.0077	1.11893
pk11700	-1.31	0.188986	0.862468	573.376	15.571	-1.59	0.111431	0.554719	573.376	15.571	-1.08	0.27819	0.775304	573.376	15.571	0.42	0.677926	0.888266	573.376	15.571
pk11702	-0.21	0.83534	0.98242	573.314	5.47408	0.19	0.849266	0.971937	573.314	5.47408	-0.47	0.63747	0.928553	573.314	5.47408	0.37	0.708291	0.902257	573.314	5.47408
pk11703	0.68	0.496451	0.932177	189.091	7.47295	-1.33	0.185108	0.659235	189.091	7.47295	0.84	0.400459	0.849718	189.091	7.47295	0.88	0.376303	0.729892	189.091	7.47295
pk11712	1.11	0.267936	0.877282	343.267	12.1553	-0.83	0.408515	0.831061	343.267	12.1553	1.43	0.15265	0.688135	343.267	12.1553	0.13	0.897965	0.969563	343.267	12.1553
pk11713	-0.3	0.763907	0.978338	373.204	19.3188	1.51	0.13093	0.588325	373.204	19.3188	-0.01	0.996004	0.999432	373.204	19.3188	-1.92	0.0545961	0.352671	373.204	19.3188
pk11714	1.83	0.067985	0.832144	86.0317	0.969911	-0.6	0.550255	0.891158	86.0317	0.969911	1.62	0.104547	0.628012	86.0317	0.969911	1.35	0.178482	0.548423	86.0317	0.969911
pk11719	-2.63	0.00866051	0.832144	311.11	6.77731	0.72	0.473475	0.858375	311.11	6.77731	-2.53	0.0114617	0.456164	311.11	6.77731	-1.43	0.152121	0.514752	311.11	6.77731
pk1172	0.9	0.367005	0.897367	422.263	18.7906	-0.09	0.931618	0.984148	422.263	18.7906	1.17	0.244022	0.756315	422.263	18.7906	-0.33	0.741948	0.916766	422.263	18.7906
pk11722	-0.32	0.752303	0.974986	280.235	16.4712	-2.78	0.00547591	0.162806	280.235	16.4712	-0.18	0.853832	0.974358	280.235	16.4712	1.85	0.0644853	0.374916	280.235	16.4712
pk11727	0.44	0.658209	0.958679	72.119	0.91679	2.11	0.035379	0.345164	72.119	0.91679	-0.05	0.957564	0.991438	72.119	0.91679	-0.43	0.665925	0.882348	72.119	0.91679
pk1173	1.39	0.165351	0.862125	306.139	14.083	2.63	0.00870546	0.196781	306.139	14.083	0.37	0.714053	0.952548	306.139	14.083	0.61	0.542945	0.826156	306.139	14.083
pk11730	0.69	0.492029	0.931945	190.986	0.785683	1.02	0.305632	0.766479	190.986	0.785683	1.13	0.258048	0.765474	190.986	0.785683	-1.73	0.0840049	0.417476	190.986	0.785683
pk11733	-0.08	0.937322	0.991182	289.023	1.47381	-1.29	0.198017	0.674586	289.023	1.47381	-0.02	0.980137	0.995355	289.023	1.47381	0.9	0.368561	0.726307	289.023	1.47381
pk11736	0.09	0.927079	0.991182	795.068	18.229	0.48	0.630275	0.922927	795.068	18.229	-0.04	0.964182	0.991763	795.068	18.229	-0.04	0.968221	0.991283	795.068	18.229
pk1174	-0.55	0.581125	0.949835	515.371	16.5055	-2.1	0.0359065	0.346268	515.371	16.5055	-0.32	0.747008	0.956469	515.371	16.5055	0.98	0.32571	0.691235	515.371	16.5055
pk11746	1.77	0.0768865	0.832144	247.133	8.33434	-0.34	0.734108	0.956184	247.133	8.33434	2.16	0.0309241	0.5437	247.133	8.33434	-0.29	0.772917	0.931455	247.133	8.33434
pk11747	-1.2	0.232215	0.87108	176.128	2.38247	0.32	0.750966	0.960194	176.128	2.38247	-1.39	0.164803	0.700762	176.128	2.38247	-0.09	0.925014	0.97958	176.128	2.38247
pk11749	-0.37	0.713774	0.967148	493.349	16.5494	-1.96	0.0502903	0.402116	493.349	16.5494	0.33	0.740319	0.956189	493.349	16.5494	-0.12	0.905027	0.971824	493.349	16.5494
pk1175	1.56	0.118238	0.857168	488.872	0.591721	0.37	0.713084	0.949685	488.872	0.591721	1.56	0.118323	0.646822	488.872	0.591721	0.08	0.937654	0.9814	488.872	0.591721
pk11750	0.24	0.806685	0.979718	259.205	15.8837	1.29	0.198017	0.674586	259.205	15.8837	0.43	0.668492	0.940494	259.205	15.8837	-1.37	0.1699	0.536667	259.205	15.8837
pk11753	-1.3	0.194816	0.865569	204.087	3.00439	-0.91	0.363384	0.806793	204.087	3.00439	-1.74	0.081157	0.606181	204.087	3.00439	1.42	0.155733	0.518145	204.087	3.00439
pk11759	-0.93	0.35089	0.892509	379.136	9.114	0.47	0.636256	0.92571	379.136	9.114	-0.87	0.384657	0.843801	379.136	9.114	-0.79	0.430353	0.765818	379.136	9.114
pk11760	-0.37	0.713333	0.967148	248.096	1.00887	0.35	0.727546	0.953913	248.096	1.00887	-1.16	0.247619	0.75715	248.096	1.00887	1.44	0.14864	0.51097	248.096	1.00887
pk11764	-0.64	0.521444	0.940283	241.031	0.967367	-0.75	0.455684	0.849902	241.031	0.967367	-0.72	0.469322	0.873498	241.031	0.967367	0.63	0.525997	0.818146	241.031	0.967367
pk1177	0.49	0.625993	0.954685	136.073	2.98978	-0.32	0.749083	0.960194	136.073	2.98978	0.34	0.73755	0.955666	136.073	2.98978	0.73	0.468309	0.786735	136.073	2.98978
pk11770	-2.1	0.0360473	0.832144	471.308	14.5656	-3.21	0.0013284	0.100762	471.308	14.5656	-1.67	0.0942433	0.622325	471.308	14.5656	1.09	0.276134	0.650213	471.308	14.5656
pk11771	0.26	0.796214	0.978717	886.51	18.3256	-0.18	0.859474	0.973627	886.51	18.3256	0.1	0.920946	0.983647	886.51	18.3256	0.59	0.554167	0.833116	886.51	18.3256
pk11772	-1.62	0.105969	0.854455	174.048	1.61669	-0.33	0.739454	0.957827	174.048	1.61669	-2.01	0.0445256	0.550488	174.048	1.61669	0.79	0.432436	0.767562	174.048	1.61669
pk1178	0.85	0.394262	0.910235	186.991	1.46873	-1.95	0.051366	0.404239	186.991	1.46873	1.51	0.13046	0.660977	186.991	1.46873	0.25	0.800921	0.940851	186.991	1.46873
pk11782	0.99	0.323395	0.88741	477.319	15.5548	-1.47	0.14185	0.609129	477.319	15.5548	0.29	0.770195	0.961902	477.319	15.5548	3.09	0.00202037	0.119699	477.319	15.5548
pk11789	-1.32	0.187487	0.862468	469.389	15.8808	-1.48	0.140051	0.607182	469.389	15.8808	-1.55	0.122245	0.651621	469.389	15.8808	1.43	0.152447	0.515006	469.389	15.8808
pk1179	1.6	0.110722	0.857168	113.06	4.362	-0.94	0.349718	0.798705	113.06	4.362	1.8	0.0715948	0.593755	113.06	4.362	0.68	0.494914	0.801116	113.06	4.362
pk11791	-1.29	0.196876	0.867038	341.121	6.82577	0.25	0.805062	0.968932	341.121	6.82577	-1.79	0.0737217	0.596274	341.121	6.82577	0.65	0.51654	0.812848	341.121	6.82577
pk11793	0.26	0.798677	0.978717	140.986	1.46428	-0.39	0.696645	0.945779	140.986	1.46428	0.84	0.398516	0.849718	140.986	1.46428	-1	0.315034	0.684089	140.986	1.46428
pk11799	0.45	0.654148	0.957836	255.134	4.32325	1.57	0.115515	0.564218	255.134	4.32325	0.01	0.98855	0.996502	255.134	4.32325	-0.13	0.895808	0.969563	255.134	4.32325
pk118	1.96	0.0496018	0.832144	218.984	0.50272	1.85	0.0638836	0.44126	218.984	0.50272	1.21	0.224533	0.746326	218.984	0.50272	0.66	0.510622	0.809947	218.984	0.50272
pk1180	-2.08	0.0374467	0.832144	813.675	19.4134	0.32	0.746798	0.959788	813.675	19.4134	-1.91	0.0557144	0.565139	813.675	19.4134	-1.1	0.273087	0.647262	813.675	19.4134
pk11801	-0.21	0.833369	0.98242	462.327	15.8007	-1.45	0.146108	0.614326	462.327	15.8007	-0.95	0.342795	0.817644	462.327	15.8007	2.86	0.0042883	0.143432	462.327	15.8007
pk11802	1.31	0.189005	0.862468	309.058	5.41499	0.17	0.86432	0.97427	309.058	5.41499	1.94	0.0520002	0.559578	309.058	5.41499	-1.31	0.188805	0.559791	309.058	5.41499
pk11803	-0.26	0.79718	0.978717	323.177	16.242	-0.16	0.875487	0.975994	323.177	16.242	0.26	0.795167	0.965171	323.177	16.242	-1.1	0.271946	0.646517	323.177	16.242
pk11806	-0.31	0.758615	0.977776	276.032	8.9598	-0.46	0.646449	0.931458	276.032	8.9598	0.94	0.344891	0.818887	276.032	8.9598	-2.66	0.00784721	0.181719	276.032	8.9598
pk11807	-1.42	0.15652	0.862125	301.216	13.7793	-0.15	0.880349	0.976694	301.216	13.7793	-1.6	0.109724	0.63234	301.216	13.7793	0.2	0.842482	0.952451	301.216	13.7793
pk1181	-0.79	0.430639	0.922081	561.413	16.3401	-1.92	0.0553463	0.417568	561.413	16.3401	-0.94	0.348741	0.8213	561.413	16.3401	1.71	0.0877835	0.423549	561.413	16.3401
pk11810	0.88	0.37921	0.904955	506.36	18.3949	2.9	0.00372005	0.144707	506.36	18.3949	0.99	0.323295	0.80784	506.36	18.3949	-2.36	0.0183696	0.232616	506.36	18.3949
pk11811	1.14	0.256265	0.872737	221.09	3.43309	0.52	0.604352	0.9124	221.09	3.43309	1.13	0.257384	0.765474	221.09	3.43309	-0.16	0.872334	0.961809	221.09	3.43309
pk11813	0.75	0.450752	0.927175	272.185	6.93108	1.89	0.0587179	0.428244	272.185	6.93108	0.76	0.445649	0.866121	272.185	6.93108	-1.38	0.168487	0.535772	272.185	6.93108
pk11816	-1.55	0.121271	0.857168	269.074	1.29226	-0.35	0.725419	0.952314	269.074	1.29226	-1.57	0.11649	0.644931	269.074	1.29226	-0.07	0.940752	0.982393	269.074	1.29226
pk1182	0.57	0.571894	0.949256	167.056	3.36837	0.58	0.558715	0.895638	167.056	3.36837	0.79	0.430675	0.860664	167.056	3.36837	-0.89	0.374352	0.728747	167.056	3.36837
pk11820	-0.32	0.747236	0.974265	280.979	1.49416	0.09	0.93015	0.983358	280.979	1.49416	-0.38	0.705337	0.949793	280.979	1.49416	-0.04	0.970751	0.99169	280.979	1.49416
pk11828	-1.63	0.102367	0.854455	462.334	18.4376	-0.78	0.435563	0.841804	462.334	18.4376	-0.33	0.744505	0.956469	462.334	18.4376	-2.87	0.00414381	0.143432	462.334	18.4376
pk1183	0.84	0.398488	0.910235	230.096	0.756177	0.09	0.928082	0.982414	230.096	0.756177	1.39	0.16335	0.69782	230.096	0.756177	-1.15	0.250593	0.625258	230.096	0.756177
pk11831	0.79	0.428929	0.92088	527.334	15.532	0.61	0.539228	0.885686	527.334	15.532	0.21	0.836778	0.970365	527.334	15.532	1.08	0.279124	0.652042	527.334	15.532
pk11832	0.5	0.617094	0.953411	366.269	16.003	1.75	0.0797613	0.486727	366.269	16.003	0.18	0.859347	0.975172	366.269	16.003	-0.49	0.622177	0.863	366.269	16.003
pk11835	0.77	0.443167	0.923852	212.061	4.9561	-0.72	0.472844	0.858375	212.061	4.9561	1.57	0.116304	0.644931	212.061	4.9561	-1.17	0.242148	0.618931	212.061	4.9561
pk11836	0.54	0.590435	0.949835	261.221	16.0078	0.26	0.791383	0.966664	261.221	16.0078	0.94	0.34841	0.821194	261.221	16.0078	-1.08	0.279117	0.652042	261.221	16.0078
pk11837	2.8	0.00509436	0.832144	309.058	5.57188	-0.4	0.686369	0.94299	309.058	5.57188	3.41	0.000655491	0.330915	309.058	5.57188	-0.45	0.652979	0.876398	309.058	5.57188
pk11841	1.05	0.293562	0.879751	530.322	15.7195	1.22	0.220794	0.699043	530.322	15.7195	1.58	0.113636	0.639787	530.322	15.7195	-1.97	0.0495073	0.341752	530.322	15.7195
pk11842	0.65	0.512655	0.938932	233.027	0.73845	1	0.316558	0.774342	233.027	0.73845	0.88	0.377624	0.837902	233.027	0.73845	-1.18	0.23813	0.617021	233.027	0.73845
pk11848	0.15	0.880168	0.988737	308.019	2.22334	0.8	0.421341	0.836515	308.019	2.22334	-0.28	0.780596	0.964391	308.019	2.22334	0.37	0.712275	0.903953	308.019	2.22334
pk11853	0.59	0.552088	0.942055	568.427	17.5433	-0.63	0.525668	0.881082	568.427	17.5433	1.29	0.196563	0.724599	568.427	17.5433	-0.98	0.326754	0.6917	568.427	17.5433
pk11855	1.9	0.0572877	0.832144	115.994	1.42718	0.72	0.471901	0.858231	115.994	1.42718	2	0.04538	0.550488	115.994	1.42718	-0.38	0.707074	0.902257	115.994	1.42718
pk11857	0.07	0.941075	0.991182	636.489	16.551	-0.98	0.32717	0.781014	636.489	16.551	0.29	0.77255	0.962598	636.489	16.551	0.29	0.768569	0.930765	636.489	16.551
pk11863	1.33	0.183564	0.862125	313.107	5.81017	0.75	0.454355	0.849902	313.107	5.81017	0.88	0.379433	0.839935	313.107	5.81017	0.74	0.457617	0.782058	313.107	5.81017
pk11865	-0.66	0.507232	0.935818	501.319	15.3684	-1.31	0.19163	0.668579	501.319	15.3684	-1.41	0.157773	0.691555	501.319	15.3684	2.67	0.00758979	0.180096	501.319	15.3684
pk11866	-2.75	0.00600104	0.832144	425.362	16.5013	-3.48	0.000520702	0.0793983	425.362	16.5013	-2.47	0.0137328	0.476737	425.362	16.5013	1.47	0.142367	0.502791	425.362	16.5013
pk11874	-1.78	0.0751646	0.832144	411.25	13.7751	0.77	0.440303	0.844887	411.25	13.7751	-2.89	0.00385948	0.401983	411.25	13.7751	1.51	0.13219	0.488375	411.25	13.7751
pk11875	-2.76	0.00585501	0.832144	224.925	0.812632	0.64	0.519865	0.878576	224.925	0.812632	-3.02	0.00255495	0.401983	224.925	0.812632	-0.54	0.589746	0.847063	224.925	0.812632
pk1188	1.34	0.181412	0.862125	301.213	15.9993	2.11	0.0351821	0.345164	301.213	15.9993	1.54	0.123442	0.651662	301.213	15.9993	-1.89	0.0590045	0.362904	301.213	15.9993
pk11881	-1.29	0.198125	0.86789	213.039	2.99161	-0.16	0.872519	0.975994	213.039	2.99161	-1.82	0.0692738	0.588788	213.039	2.99161	1.05	0.291777	0.664873	213.039	2.99161
pk11887	1.08	0.279273	0.877282	361.162	10.6652	-0.32	0.747451	0.959788	361.162	10.6652	1.07	0.285766	0.780944	361.162	10.6652	0.58	0.564899	0.838959	361.162	10.6652
pk1189	0.47	0.638565	0.954685	758.569	18.4138	0.79	0.428202	0.840272	758.569	18.4138	-0.23	0.814427	0.96835	758.569	18.4138	1.18	0.239864	0.618931	758.569	18.4138
pk11895	-0.83	0.408424	0.911773	493.35	15.6049	-2.9	0.00372126	0.144707	493.35	15.6049	-0.58	0.562413	0.905798	493.35	15.6049	1.54	0.123008	0.477435	493.35	15.6049
pk1190	-1.09	0.273823	0.877282	221.033	4.31771	-0.43	0.668832	0.937018	221.033	4.31771	-2	0.0461177	0.550488	221.033	4.31771	2.23	0.026062	0.269921	221.033	4.31771
pk11901	0.7	0.485944	0.931755	395.131	7.53801	-0.13	0.897859	0.978191	395.131	7.53801	0.87	0.386006	0.844699	395.131	7.53801	-0.11	0.910712	0.973843	395.131	7.53801
pk11903	0.25	0.804328	0.979718	408.235	5.47289	1.78	0.0757688	0.474797	408.235	5.47289	-0.02	0.984745	0.996	408.235	5.47289	-0.76	0.444456	0.77449	408.235	5.47289
pk11904	-1.27	0.204792	0.868525	299.185	10.5054	-0.87	0.38193	0.813759	299.185	10.5054	-1.85	0.0641892	0.571999	299.185	10.5054	1.78	0.0756236	0.404229	299.185	10.5054
pk11906	-1.4	0.162108	0.862125	471.308	15.2979	-1.87	0.0613273	0.433556	471.308	15.2979	-1.48	0.138916	0.673097	471.308	15.2979	1.39	0.164747	0.531802	471.308	15.2979
pk11907	-0.22	0.82223	0.980258	286.625	15.0275	-0.3	0.763041	0.963063	286.625	15.0275	0.07	0.94545	0.990208	286.625	15.0275	-0.41	0.682167	0.888838	286.625	15.0275
pk1192	-0.08	0.935169	0.991182	148.047	1.56994	1.48	0.139699	0.606514	148.047	1.56994	-0.92	0.359581	0.829301	148.047	1.56994	0.76	0.448103	0.778257	148.047	1.56994
pk11922	-0.75	0.455311	0.927608	462.327	16.5144	0.06	0.954209	0.986856	462.327	16.5144	-1.15	0.249013	0.757302	462.327	16.5144	0.72	0.47399	0.789318	462.327	16.5144
pk11923	0.37	0.712462	0.967148	767.577	18.186	0.24	0.808591	0.969594	767.577	18.186	0.49	0.626568	0.925306	767.577	18.186	-0.41	0.679094	0.888266	767.577	18.186
pk11924	-1.33	0.183285	0.862125	118.065	7.8736	-1.03	0.30129	0.763416	118.065	7.8736	-1.82	0.0685604	0.587125	118.065	7.8736	1.69	0.0906439	0.427428	118.065	7.8736
pk1193	-1.78	0.07535	0.832144	227.052	2.98696	-0.49	0.62372	0.920253	227.052	2.98696	-2.17	0.0302036	0.5437	227.052	2.98696	0.87	0.38582	0.737519	227.052	2.98696
pk11930	0.06	0.952625	0.992436	560.311	15.8254	0.97	0.33077	0.783144	560.311	15.8254	-0.25	0.801966	0.965273	560.311	15.8254	-0.05	0.963127	0.988636	560.311	15.8254
pk11936	-1.26	0.206768	0.868525	845.622	19.2067	-0.37	0.713364	0.949889	845.622	19.2067	-0.91	0.36451	0.833047	845.622	19.2067	-0.84	0.401692	0.748232	845.622	19.2067
pk11937	-0.44	0.663469	0.960842	477.317	17.8055	1.97	0.04943	0.398086	477.317	17.8055	-0.01	0.99557	0.999298	477.317	17.8055	-2.67	0.00753894	0.179455	477.317	17.8055
pk11939	0.01	0.990895	0.997931	136.175	1.57243	0.53	0.599627	0.9124	136.175	1.57243	-0.73	0.466609	0.872126	136.175	1.57243	1.34	0.179914	0.550851	136.175	1.57243
pk11940	-0.27	0.78667	0.978717	874.554	18.4173	0.08	0.933004	0.984339	874.554	18.4173	-0.89	0.371672	0.837643	874.554	18.4173	1.34	0.180638	0.551444	874.554	18.4173
pk11943	0.57	0.57136	0.949256	293.644	15.4671	-0.45	0.650154	0.932017	293.644	15.4671	0.94	0.345735	0.818935	293.644	15.4671	-0.34	0.733486	0.913149	293.644	15.4671
pk11944	-0.63	0.528603	0.940493	402.266	19.0367	-1.34	0.178846	0.652415	402.266	19.0367	0.54	0.587725	0.913328	402.266	19.0367	-1.85	0.06422	0.374273	402.266	19.0367
pk11950	0.8	0.422555	0.918691	461.361	16.6101	-2.29	0.0219767	0.28388	461.361	16.6101	0.48	0.629533	0.925306	461.361	16.6101	2.78	0.00556684	0.15683	461.361	16.6101
pk11955	0.14	0.889972	0.989608	434.289	18.855	-1.02	0.308067	0.768397	434.289	18.855	0.59	0.552697	0.900543	434.289	18.855	-0.2	0.840135	0.952024	434.289	18.855
pk11957	-0.12	0.900613	0.991182	283.084	13.1774	-0.77	0.44418	0.847356	283.084	13.1774	-0.05	0.963378	0.991763	283.084	13.1774	0.37	0.713314	0.904567	283.084	13.1774
pk1196	1.03	0.304935	0.881895	287.2	14.0196	0.64	0.523921	0.879713	287.2	14.0196	0.93	0.353732	0.827096	287.2	14.0196	-0.04	0.965572	0.989648	287.2	14.0196
pk11960	0.13	0.896645	0.990214	263.044	4.24007	0.25	0.800154	0.967827	263.044	4.24007	0.18	0.858861	0.975147	263.044	4.24007	-0.28	0.780471	0.932196	263.044	4.24007
pk11963	0.16	0.874861	0.987347	291.002	2.40278	0.21	0.829905	0.970696	291.002	2.40278	0.98	0.325142	0.808341	291.002	2.40278	-2.07	0.0389467	0.30771	291.002	2.40278
pk11966	-2.06	0.0395983	0.832144	430.301	16.1018	-2.13	0.0335155	0.341486	430.301	16.1018	-1.68	0.0932005	0.621329	430.301	16.1018	0.35	0.728245	0.909943	430.301	16.1018
pk11969	0.1	0.923576	0.991182	295.66	4.87376	-1.13	0.258217	0.728475	295.66	4.87376	-0.34	0.732385	0.954066	295.66	4.87376	1.95	0.0512222	0.346786	295.66	4.87376
pk1197	0.13	0.899665	0.991107	154.05	2.57769	1.39	0.16607	0.642774	154.05	2.57769	0.45	0.64935	0.934207	154.05	2.57769	-1.92	0.0552093	0.354944	154.05	2.57769
pk11974	1.67	0.0958504	0.854455	287.079	12.1027	-0.34	0.735853	0.956617	287.079	12.1027	1.86	0.0631587	0.568957	287.079	12.1027	0.17	0.868003	0.960647	287.079	12.1027
pk11977	0.76	0.446349	0.925933	404.36	16.8144	-0.71	0.477879	0.859707	404.36	16.8144	0.53	0.592769	0.91606	404.36	16.8144	1.32	0.185778	0.555457	404.36	16.8144
pk11981	0.45	0.654213	0.957836	233.113	2.32247	1.63	0.104253	0.538618	233.113	2.32247	0.13	0.900064	0.981529	233.113	2.32247	-0.47	0.641582	0.871936	233.113	2.32247
pk11986	1.56	0.11986	0.857168	261.097	7.08317	-0.97	0.332792	0.784971	261.097	7.08317	1.92	0.055087	0.564741	261.097	7.08317	0.33	0.743553	0.917638	261.097	7.08317
pk11988	-0.49	0.62135	0.954493	231.084	1.39654	0.2	0.839953	0.971869	231.084	1.39654	-1.23	0.220505	0.746326	231.084	1.39654	1.44	0.148767	0.51097	231.084	1.39654
pk1199	1.71	0.0879699	0.848303	354.894	0.595608	0.52	0.602804	0.9124	354.894	0.595608	1.82	0.0686712	0.587125	354.894	0.595608	-0.25	0.799107	0.939935	354.894	0.595608
pk11994	3.53	0.000425156	0.832144	297.127	5.82508	1.94	0.0523414	0.408603	297.127	5.82508	2.69	0.00726139	0.451735	297.127	5.82508	1.26	0.20894	0.583029	297.127	5.82508
pk11999	-0.83	0.406515	0.911773	198.124	0.756196	0.3	0.767539	0.963063	198.124	0.756196	-0.31	0.759011	0.957772	198.124	0.756196	-1.68	0.0938035	0.433173	198.124	0.756196
pk1200	0.8	0.425307	0.920041	172.032	1.10785	1.33	0.184961	0.659235	172.032	1.10785	0.7	0.484302	0.878505	172.032	1.10785	-0.67	0.505541	0.808264	172.032	1.10785
pk12003	-0.21	0.837396	0.98242	262.013	5.23114	0.25	0.799381	0.967827	262.013	5.23114	-0.47	0.639464	0.929474	262.013	5.23114	0.35	0.725692	0.908867	262.013	5.23114
pk12006	1.31	0.19102	0.864012	237.043	7.01232	1.76	0.0779193	0.480857	237.043	7.01232	0.98	0.327138	0.809427	237.043	7.01232	-0.37	0.707751	0.902257	237.043	7.01232
pk12008	-1.89	0.0587589	0.832144	253.195	11.0292	-0.56	0.576212	0.903349	253.195	11.0292	-2.08	0.0371917	0.5437	253.195	11.0292	0.49	0.621936	0.863	253.195	11.0292
pk1201	-0.22	0.823858	0.980413	209.056	1.00532	0.12	0.904596	0.978679	209.056	1.00532	-0.89	0.373602	0.837643	209.056	1.00532	1.38	0.166873	0.53459	209.056	1.00532
pk12011	-0.73	0.466571	0.927608	485.36	16.375	1.57	0.117479	0.564283	485.36	16.375	-0.25	0.80279	0.965273	485.36	16.375	-2.59	0.00956033	0.191611	485.36	16.375
pk12012	0.57	0.567675	0.947621	470.368	17.9828	1.69	0.0905818	0.508854	470.368	17.9828	-0.1	0.917021	0.983515	470.368	17.9828	0.34	0.733468	0.913149	470.368	17.9828
pk12021	-0.12	0.90502	0.991182	313.096	12.182	0.7	0.483497	0.861001	313.096	12.182	-0.36	0.720882	0.95395	313.096	12.182	-0.07	0.944299	0.982577	313.096	12.182
pk12023	0.43	0.6673	0.961268	249.054	1.76995	2.93	0.00344735	0.138668	249.054	1.76995	-0.24	0.808813	0.966925	249.054	1.76995	-0.65	0.517275	0.813154	249.054	1.76995
pk12027	-0.15	0.883509	0.989297	508.367	18.7779	2.18	0.0290217	0.32009	508.367	18.7779	-0.45	0.6557	0.936258	508.367	18.7779	-1.06	0.287952	0.659973	508.367	18.7779
pk12029	0.98	0.327548	0.88741	253.111	10.6657	-0.36	0.721022	0.95168	253.111	10.6657	1.53	0.125208	0.654037	253.111	10.6657	-0.76	0.447584	0.777715	253.111	10.6657
pk12033	0.15	0.87737	0.987525	313.201	9.61841	-0.52	0.602635	0.9124	313.201	9.61841	-0.68	0.496714	0.882553	313.201	9.61841	2.39	0.0167759	0.222162	313.201	9.61841
pk12036	-2.96	0.00308933	0.832144	412.284	12.7306	-1.84	0.0653041	0.44521	412.284	12.7306	-2.96	0.00313685	0.401983	412.284	12.7306	0.8	0.423146	0.763791	412.284	12.7306
pk1204	-0.74	0.460766	0.927608	116.071	1.06273	0.19	0.849152	0.971937	116.071	1.06273	-1.42	0.156304	0.691555	116.071	1.06273	1.31	0.191771	0.562765	116.071	1.06273
pk12040	0.7	0.484775	0.931174	164.115	10.6463	-0.78	0.435542	0.841804	164.115	10.6463	1.15	0.250588	0.757302	164.115	10.6463	-0.25	0.802712	0.941116	164.115	10.6463
pk12041	-1.28	0.199971	0.868525	339.105	6.8273	1.34	0.180922	0.654301	339.105	6.8273	-1.36	0.172493	0.711345	339.105	6.8273	-1.16	0.244447	0.621491	339.105	6.8273
pk12044	0.29	0.771953	0.978338	201.076	5.0714	0.08	0.932418	0.984339	201.076	5.0714	-0.65	0.515978	0.890031	201.076	5.0714	2.19	0.0284465	0.277529	201.076	5.0714
pk12049	-0.16	0.872829	0.987254	262.148	4.96932	1.54	0.122721	0.573002	262.148	4.96932	-1.32	0.188542	0.716308	262.148	4.96932	1.45	0.147794	0.510895	262.148	4.96932
pk1205	0.69	0.488851	0.931945	152.032	0.627355	1.9	0.0569398	0.423222	152.032	0.627355	0.43	0.66551	0.939589	152.032	0.627355	-0.74	0.461646	0.78333	152.032	0.627355
pk12050	0.7	0.486475	0.931831	334.477	1.30241	1.51	0.131588	0.588467	334.477	1.30241	0.66	0.507959	0.886612	334.477	1.30241	-0.99	0.323526	0.690568	334.477	1.30241
pk12052	-0.06	0.953216	0.992436	193.056	14.3916	-0.36	0.71747	0.950812	193.056	14.3916	0.65	0.51478	0.890021	193.056	14.3916	-1.4	0.161031	0.527397	193.056	14.3916
pk12054	-2.36	0.0184673	0.832144	100.013	3.56169	0.62	0.532674	0.883997	100.013	3.56169	-1.63	0.10351	0.628012	100.013	3.56169	-2.79	0.00531467	0.15683	100.013	3.56169
pk12059	0.46	0.646713	0.956234	246.23	15.9446	1.36	0.175041	0.648933	246.23	15.9446	0.65	0.515332	0.890031	246.23	15.9446	-1.37	0.170026	0.536667	246.23	15.9446
pk12067	-0.01	0.989154	0.997931	182.162	16.9443	-2.66	0.00787583	0.192048	182.162	16.9443	0.13	0.895934	0.980442	182.162	16.9443	1.8	0.0725089	0.396528	182.162	16.9443
pk12074	-0.91	0.362498	0.89302	248.113	0.776447	-1.36	0.174248	0.648215	248.113	0.776447	-0.98	0.329666	0.810288	248.113	0.776447	0.99	0.324068	0.690575	248.113	0.776447
pk12075	-0.47	0.639037	0.954685	257.175	10.3528	0.65	0.513926	0.877107	257.175	10.3528	-1.02	0.308099	0.801009	257.175	10.3528	0.66	0.509204	0.80987	257.175	10.3528
pk12079	0.25	0.799631	0.978717	389.341	16.0835	-1.92	0.0545562	0.413027	389.341	16.0835	-0.12	0.905853	0.982219	389.341	16.0835	2.51	0.0120695	0.206333	389.341	16.0835
pk12084	-1.8	0.0722058	0.832144	546.421	16.4696	-2.49	0.0129749	0.232354	546.421	16.4696	-2.08	0.0377787	0.5437	546.421	16.4696	2.23	0.0259684	0.269921	546.421	16.4696
pk12085	1.31	0.190089	0.862664	193.056	12.9982	0.32	0.750629	0.960194	193.056	12.9982	1.29	0.196659	0.724599	193.056	12.9982	0.07	0.944079	0.982577	193.056	12.9982
pk12086	0.67	0.505518	0.934276	257.19	14.4826	-1.05	0.29407	0.759542	257.19	14.4826	1.16	0.247101	0.756835	257.19	14.4826	-0.18	0.860549	0.959368	257.19	14.4826
pk12088	1.06	0.288946	0.877875	106.065	3.32502	-0.93	0.35246	0.799352	106.065	3.32502	0.76	0.445849	0.866121	106.065	3.32502	1.71	0.0870177	0.422507	106.065	3.32502
pk1209	0.35	0.722914	0.96835	246.17	4.87534	1.03	0.301891	0.763692	246.17	4.87534	0.06	0.950339	0.991189	246.17	4.87534	-0.12	0.90596	0.971852	246.17	4.87534
pk12090	-1.73	0.0845383	0.842265	253.032	2.60383	-0.16	0.87595	0.975994	253.032	2.60383	-2.01	0.044494	0.550488	253.032	2.60383	0.37	0.707725	0.902257	253.032	2.60383
pk12091	-2.7	0.00697389	0.832144	430.295	12.6947	-1.83	0.0669641	0.450537	430.295	12.6947	-3.12	0.00185159	0.385756	430.295	12.6947	1.82	0.0687455	0.386764	430.295	12.6947
pk12095	-1.89	0.0591887	0.832144	247.133	7.69747	-0.55	0.58356	0.906882	247.133	7.69747	-2.22	0.0262362	0.538618	247.133	7.69747	0.79	0.430277	0.765818	247.133	7.69747
pk12097	-1.11	0.265909	0.877282	311.13	14.9871	-1.38	0.166363	0.642774	311.13	14.9871	-1.58	0.114373	0.640116	311.13	14.9871	1.96	0.0500332	0.342447	311.13	14.9871
pk1210	-1.17	0.240328	0.87108	171.026	1.5887	-0.29	0.770654	0.963063	171.026	1.5887	-1.3	0.192898	0.720447	171.026	1.5887	0.24	0.809523	0.943671	171.026	1.5887
pk12101	-0.52	0.606114	0.953411	301.003	1.33639	0.87	0.386948	0.8171	301.003	1.33639	-0.52	0.606209	0.918833	301.003	1.33639	-0.82	0.413753	0.756273	301.003	1.33639
pk12107	0.78	0.436685	0.923602	299.135	15.278	-0.05	0.961315	0.98953	299.135	15.278	0.8	0.426658	0.859253	299.135	15.278	0.15	0.877746	0.96229	299.135	15.278
pk12109	-1.48	0.140011	0.862125	259.045	3.03773	-0.56	0.574001	0.902704	259.045	3.03773	-2.06	0.0392333	0.546626	259.045	3.03773	1.44	0.150075	0.511605	259.045	3.03773
pk1211	-1.3	0.194313	0.865368	232.997	1.61987	0.7	0.484482	0.861505	232.997	1.61987	-1.09	0.27499	0.772107	232.997	1.61987	-1.37	0.170936	0.537084	232.997	1.61987
pk12111	0.28	0.782917	0.978717	308.161	16.242	0.69	0.489632	0.863383	308.161	16.242	0.78	0.437304	0.86336	308.161	16.242	-1.65	0.0983104	0.441143	308.161	16.242
pk12117	0.39	0.693587	0.963603	319.063	1.37147	-1.4	0.162676	0.636985	319.063	1.37147	0.88	0.380883	0.840916	319.063	1.37147	0.13	0.899495	0.969833	319.063	1.37147
pk1212	-1.12	0.262408	0.877282	141.052	4.31196	-0.54	0.586142	0.907928	141.052	4.31196	-2.01	0.0445338	0.550488	141.052	4.31196	2.29	0.0221044	0.253846	141.052	4.31196
pk12127	0.61	0.544639	0.941246	262.013	5.57468	0.15	0.881051	0.976887	262.013	5.57468	-0.17	0.867569	0.975591	262.013	5.57468	1.83	0.0668643	0.381208	262.013	5.57468
pk12128	1.47	0.140559	0.862125	457.33	15.0119	-1.27	0.205894	0.683237	457.33	15.0119	1.64	0.101458	0.628012	457.33	15.0119	0.95	0.340051	0.701055	457.33	15.0119
pk12131	-0.42	0.67547	0.961925	249.152	1.56519	-1.5	0.132628	0.590315	249.152	1.56519	-0.29	0.769679	0.961715	249.152	1.56519	0.78	0.432648	0.767562	249.152	1.56519
pk12132	2.61	0.00919399	0.832144	229.071	5.86736	-0.76	0.446805	0.847716	229.071	5.86736	2.89	0.00393776	0.401983	229.071	5.86736	0.61	0.540229	0.824666	229.071	5.86736
pk12134	-0.84	0.402271	0.910861	327.075	9.62711	0.14	0.892001	0.977937	327.075	9.62711	-2.01	0.044149	0.550488	327.075	9.62711	2.46	0.0139137	0.214801	327.075	9.62711
pk12139	-2	0.0457543	0.832144	397.147	8.94567	0.6	0.548175	0.890664	397.147	8.94567	-2.66	0.00789138	0.453136	397.147	8.94567	0.6	0.550629	0.83036	397.147	8.94567
pk12144	-0.26	0.796383	0.978717	632.457	16.3301	-1.71	0.086543	0.499253	632.457	16.3301	-0.12	0.907678	0.982219	632.457	16.3301	0.98	0.329335	0.693742	632.457	16.3301
pk12145	-0.17	0.865667	0.986665	652.375	14.0084	0.18	0.860913	0.973656	652.375	14.0084	-0.91	0.364852	0.833047	652.375	14.0084	1.51	0.131012	0.487133	652.375	14.0084
pk12148	-0.54	0.590993	0.949835	185.067	1.07703	-0.01	0.989238	0.996804	185.067	1.07703	-0.25	0.800865	0.965273	185.067	1.07703	-0.86	0.391195	0.740686	185.067	1.07703
pk12154	0.65	0.518255	0.939255	283.242	13.4321	-1.33	0.185064	0.659235	283.242	13.4321	0.69	0.492332	0.879858	283.242	13.4321	1.07	0.283295	0.655624	283.242	13.4321
pk1216	2.5	0.012572	0.832144	234.997	0.501545	1.11	0.268582	0.738943	234.997	0.501545	1.92	0.0545469	0.562828	234.997	0.501545	0.96	0.335954	0.698627	234.997	0.501545
pk12160	-0.47	0.637717	0.954685	162.055	10.0521	-0.2	0.843075	0.971895	162.055	10.0521	-0.49	0.622447	0.924894	162.055	10.0521	0.08	0.936331	0.981311	162.055	10.0521
pk12166	-1.27	0.203576	0.868525	281.027	2.92457	0.15	0.883985	0.97701	281.027	2.92457	-1.7	0.0892264	0.615179	281.027	2.92457	0.55	0.581413	0.845091	281.027	2.92457
pk12167	2.81	0.00495302	0.832144	235.08	2.65088	2.93	0.00347134	0.13889	235.08	2.65088	3.1	0.00194596	0.385756	235.08	2.65088	-2.42	0.0155075	0.21807	235.08	2.65088
pk12174	1.35	0.175931	0.862125	198.056	4.57277	1.38	0.167385	0.644024	198.056	4.57277	1.57	0.116054	0.644931	198.056	4.57277	-1.25	0.210109	0.584266	198.056	4.57277
pk12175	-1.57	0.115576	0.857168	241.034	2.15869	-0.03	0.978575	0.993232	241.034	2.15869	-2.15	0.0317819	0.5437	241.034	2.15869	0.96	0.337551	0.699731	241.034	2.15869
pk12176	0.73	0.466781	0.927608	439.121	6.93772	-0.27	0.787007	0.966664	439.121	6.93772	1.04	0.298616	0.792823	439.121	6.93772	-0.31	0.758266	0.925921	439.121	6.93772
pk12177	-1.17	0.244102	0.87108	198.084	10.9438	0.01	0.992977	0.997536	198.084	10.9438	-1.73	0.0833288	0.609135	198.084	10.9438	0.98	0.326139	0.691437	198.084	10.9438
pk12179	-1.48	0.138666	0.862125	475.303	15.1221	-1.99	0.0467612	0.38695	475.303	15.1221	-2.2	0.0279649	0.540219	475.303	15.1221	2.97	0.00305321	0.133493	475.303	15.1221
pk12181	-0.67	0.500285	0.93229	206.96	1.45586	-0.59	0.553266	0.892679	206.96	1.45586	-0.41	0.678849	0.941653	206.96	1.45586	-0.32	0.751586	0.922708	206.96	1.45586
pk12183	-0.71	0.476049	0.92792	151.037	11.195	-0.93	0.350011	0.798705	151.037	11.195	-0.64	0.520859	0.892258	151.037	11.195	0.45	0.651704	0.876398	151.037	11.195
pk12187	-0.49	0.624379	0.954685	512.341	16.3304	-1.21	0.227993	0.703316	512.341	16.3304	-0.49	0.623678	0.924894	512.341	16.3304	0.84	0.400079	0.746491	512.341	16.3304
pk1219	1	0.3161	0.88741	155.043	0.622776	0.18	0.861002	0.973656	155.043	0.622776	1.49	0.135883	0.665214	155.043	0.622776	-1.04	0.297538	0.666741	155.043	0.622776
pk12190	-1.5	0.13271	0.862125	982.386	13.6995	0.16	0.869625	0.975373	982.386	13.6995	-0.68	0.497596	0.882828	982.386	13.6995	-2.43	0.0151937	0.216649	982.386	13.6995
pk12194	-1.88	0.0603389	0.832144	219.134	3.38739	-2.32	0.0204763	0.276606	219.134	3.38739	-1.86	0.0634052	0.569691	219.134	3.38739	1.4	0.16238	0.529227	219.134	3.38739
pk12202	-1.13	0.258847	0.873597	253.216	16.7964	-1.97	0.0491751	0.39731	253.216	16.7964	-1.1	0.271399	0.771082	253.216	16.7964	1.25	0.211482	0.584665	253.216	16.7964
pk12203	-1.03	0.30155	0.881895	254.102	5.01463	0.44	0.658155	0.932342	254.102	5.01463	-1.1	0.270288	0.771018	254.102	5.01463	-0.43	0.663888	0.88133	254.102	5.01463
pk1221	0.35	0.727796	0.970288	337.167	18.1938	-0.41	0.684967	0.942796	337.167	18.1938	0.84	0.398556	0.849718	337.167	18.1938	-0.77	0.440765	0.772289	337.167	18.1938
pk12212	-1.78	0.0757752	0.832144	259.045	1.58333	-1.1	0.27036	0.739507	259.045	1.58333	-1.98	0.0481624	0.557083	259.045	1.58333	0.93	0.350651	0.709985	259.045	1.58333
pk12214	-1.88	0.0596283	0.832144	604.499	17.2353	-2.19	0.0283991	0.315598	604.499	17.2353	-1.72	0.0849998	0.609224	604.499	17.2353	0.99	0.321973	0.689014	604.499	17.2353
pk1222	-0.57	0.570008	0.949005	725.531	18.3996	0.06	0.95232	0.986422	725.531	18.3996	-0.5	0.614009	0.922646	725.531	18.3996	-0.31	0.757913	0.925641	725.531	18.3996
pk12228	-2.44	0.0147256	0.832144	467.32	13.3422	-1.19	0.23383	0.705519	467.32	13.3422	-2.83	0.00468179	0.409493	467.32	13.3422	1.23	0.218918	0.593193	467.32	13.3422
pk1223	0.84	0.399464	0.910235	245.115	10.2616	0.62	0.533998	0.883997	245.115	10.2616	1.01	0.313176	0.801439	245.115	10.2616	-0.72	0.470388	0.787912	245.115	10.2616
pk12240	1.25	0.212243	0.868525	309.064	8.03743	0.27	0.784271	0.966304	309.064	8.03743	1.55	0.122143	0.651602	309.064	8.03743	-0.6	0.545856	0.827624	309.064	8.03743
pk12244	-1.47	0.140508	0.862125	538.35	13.9916	-1.56	0.118858	0.566352	538.35	13.9916	-1.73	0.0843651	0.609166	538.35	13.9916	1.47	0.142795	0.502791	538.35	13.9916
pk12246	0.53	0.596167	0.950551	737.731	12.3203	1.02	0.308029	0.768397	737.731	12.3203	0.83	0.40866	0.852925	737.731	12.3203	-1.43	0.153821	0.516975	737.731	12.3203
pk12249	-0.29	0.773206	0.978338	476.381	16.4963	-1.33	0.183533	0.657399	476.381	16.4963	-0.77	0.440101	0.865259	476.381	16.4963	2.16	0.0309941	0.28776	476.381	16.4963
pk1225	1.34	0.179265	0.862125	167.068	3.504	0.41	0.685415	0.942796	167.068	3.504	2.25	0.024555	0.532284	167.068	3.504	-2.16	0.0306328	0.285881	167.068	3.504
pk12257	2.02	0.0432061	0.832144	151.037	4.24309	-0.38	0.701834	0.946262	151.037	4.24309	2.56	0.0106302	0.453136	151.037	4.24309	-0.47	0.638007	0.870188	151.037	4.24309
pk12267	-0.18	0.855863	0.985848	360.024	1.38089	1.34	0.180728	0.654295	360.024	1.38089	0.07	0.944313	0.989877	360.024	1.38089	-1.68	0.0927571	0.431422	360.024	1.38089
pk12269	1.06	0.288806	0.877875	414.3	12.084	1.26	0.208274	0.683588	414.3	12.084	0.1	0.918042	0.983515	414.3	12.084	1.5	0.133833	0.49155	414.3	12.084
pk12270	-1.45	0.14712	0.862125	397.147	8.7324	-0.5	0.61897	0.917901	397.147	8.7324	-2	0.0460236	0.550488	397.147	8.7324	1.31	0.188774	0.559791	397.147	8.7324
pk12273	-0.09	0.928602	0.991182	417.139	7.72251	-1.53	0.12544	0.576388	417.139	7.72251	0.16	0.874574	0.975805	417.139	7.72251	0.68	0.495998	0.80131	417.139	7.72251
pk12289	0.09	0.930665	0.991182	287.957	1.28442	0.99	0.323992	0.779862	287.957	1.28442	-0.32	0.746527	0.956469	287.957	1.28442	0.22	0.828907	0.94953	287.957	1.28442
pk1229	-0.44	0.6594	0.959333	221.982	2.21892	1.66	0.0968343	0.521768	221.982	2.21892	-0.86	0.388802	0.84623	221.982	2.21892	-0.47	0.639225	0.870587	221.982	2.21892
pk12300	1.34	0.179229	0.862125	180.11	8.43176	-0.04	0.964804	0.990462	180.11	8.43176	1.32	0.186288	0.716308	180.11	8.43176	0.45	0.656084	0.876565	180.11	8.43176
pk12304	-0.07	0.94238	0.991182	211.119	1.3062	1.2	0.232171	0.704147	211.119	1.3062	0.75	0.452443	0.867345	211.119	1.3062	-2.94	0.00336383	0.133493	211.119	1.3062
pk12310	-0.41	0.681366	0.963171	521.381	16.1113	-1.04	0.298093	0.762071	521.381	16.1113	-0.52	0.601006	0.917672	521.381	16.1113	1	0.317806	0.686147	521.381	16.1113
pk12313	0.31	0.75767	0.977776	519.404	15.7721	-2.23	0.0257876	0.303555	519.404	15.7721	0.54	0.590494	0.914698	519.404	15.7721	1.35	0.176265	0.544727	519.404	15.7721
pk12322	0.02	0.985636	0.997902	287.116	13.1512	-1.66	0.0961818	0.518996	287.116	13.1512	0.12	0.904241	0.982219	287.116	13.1512	1.06	0.287871	0.659973	287.116	13.1512
pk12326	-0.77	0.441255	0.923817	179.049	2.20457	-0.53	0.597185	0.911531	179.049	2.20457	-0.43	0.664209	0.939157	179.049	2.20457	-0.56	0.577819	0.843306	179.049	2.20457
pk1233	0.42	0.676119	0.962142	781.557	17.8539	3.8	0.000150725	0.0447215	781.557	17.8539	0.11	0.911588	0.983307	781.557	17.8539	-2.17	0.0300031	0.284879	781.557	17.8539
pk12334	0.68	0.494107	0.932023	437.287	14.3691	-0.89	0.373793	0.809849	437.287	14.3691	0.59	0.553455	0.900543	437.287	14.3691	1.07	0.286027	0.657817	437.287	14.3691
pk12339	0.77	0.439819	0.923602	406.376	16.8328	-0.83	0.405362	0.827444	406.376	16.8328	0.23	0.818215	0.96835	406.376	16.8328	2.17	0.0298678	0.284747	406.376	16.8328
pk1234	-1	0.316919	0.88741	597.449	17.016	-3.08	0.00210492	0.113908	597.449	17.016	-0.9	0.367124	0.83417	597.449	17.016	2.02	0.0432485	0.322094	597.449	17.016
pk12345	-0.41	0.682698	0.963171	259.19	11.7378	1.09	0.274286	0.74135	259.19	11.7378	-0.59	0.556204	0.902101	259.19	11.7378	-0.52	0.604782	0.855019	259.19	11.7378
pk12354	1.95	0.0511798	0.832144	219.08	3.7306	1.39	0.165186	0.642774	219.08	3.7306	2	0.0458274	0.550488	219.08	3.7306	-0.75	0.455767	0.781539	219.08	3.7306
pk12365	1.38	0.16862	0.862125	288.217	8.59262	1.97	0.0491087	0.397303	288.217	8.59262	0.76	0.447815	0.86682	288.217	8.59262	0.14	0.888974	0.967135	288.217	8.59262
pk1237	-0.88	0.380745	0.906996	114.066	0.901473	-0.92	0.358558	0.804917	114.066	0.901473	-0.43	0.666386	0.939951	114.066	0.901473	-0.51	0.608674	0.855982	114.066	0.901473
pk12371	-0.52	0.601753	0.953068	275.044	4.74155	-0.13	0.899113	0.978606	275.044	4.74155	-0.73	0.463065	0.87059	275.044	4.74155	0.46	0.643706	0.872927	275.044	4.74155
pk12373	0.71	0.476801	0.928645	302.16	3.76676	0.1	0.917652	0.980081	302.16	3.76676	1.73	0.0829263	0.608558	302.16	3.76676	-2.38	0.0173285	0.227128	302.16	3.76676
pk1238	-1.09	0.27758	0.877282	223.108	4.34238	-1.39	0.166163	0.642774	223.108	4.34238	-0.99	0.323653	0.80784	223.108	4.34238	0.6	0.551767	0.831574	223.108	4.34238
pk12380	0.9	0.369357	0.899567	220.143	2.14254	2.66	0.00793957	0.192048	220.143	2.14254	0.22	0.828668	0.970026	220.143	2.14254	-0.33	0.742012	0.916766	220.143	2.14254
pk12382	-0.87	0.385332	0.908491	417.262	14.317	-1.1	0.272049	0.741163	417.262	14.317	-0.92	0.359073	0.829301	417.262	14.317	0.8	0.424986	0.764223	417.262	14.317
pk12383	0.66	0.506812	0.93552	211.961	0.833958	-0.21	0.832413	0.97175	211.961	0.833958	0.97	0.332046	0.812508	211.961	0.833958	-0.4	0.688467	0.89164	211.961	0.833958
pk12394	-0.23	0.820674	0.980258	417.372	16.9685	-1.63	0.102287	0.535515	417.372	16.9685	-0.45	0.65457	0.936258	417.372	16.9685	1.79	0.073008	0.396795	417.372	16.9685
pk12399	-0.73	0.468155	0.927608	826.535	17.7305	-0.54	0.590529	0.908867	826.535	17.7305	0.12	0.90779	0.982219	826.535	17.7305	-1.71	0.0880488	0.423549	826.535	17.7305
pk124	-1.06	0.287931	0.877875	130.05	1.38708	-0.44	0.661502	0.93425	130.05	1.38708	-1.1	0.270124	0.771018	130.05	1.38708	0.21	0.830866	0.94953	130.05	1.38708
pk12404	-0.87	0.384479	0.908491	299.139	14.0428	-0.07	0.947526	0.986111	299.139	14.0428	-0.4	0.692535	0.945763	299.139	14.0428	-1.27	0.204035	0.576108	299.139	14.0428
pk12406	1.14	0.254976	0.872737	176.517	1.40005	-0.57	0.569802	0.899864	176.517	1.40005	1.5	0.134875	0.664799	176.517	1.40005	-0.07	0.941726	0.982478	176.517	1.40005
pk1241	-1.6	0.109894	0.857168	599.465	17.301	-3.14	0.00173812	0.112708	599.465	17.301	-1.45	0.147717	0.682975	599.465	17.301	1.82	0.068981	0.387004	599.465	17.301
pk12410	0.44	0.656604	0.958463	243.072	0.985693	0.73	0.467072	0.857535	243.072	0.985693	0.17	0.861119	0.975372	243.072	0.985693	0.14	0.889032	0.967135	243.072	0.985693
pk12416	0.59	0.552331	0.942055	291.037	7.17389	0.62	0.537112	0.885028	291.037	7.17389	0.31	0.75435	0.956706	291.037	7.17389	0.26	0.798574	0.939887	291.037	7.17389
pk12419	1.82	0.0689782	0.832144	362.075	1.87599	0.23	0.814313	0.970543	362.075	1.87599	1.74	0.0816258	0.606181	362.075	1.87599	0.44	0.660251	0.878958	362.075	1.87599
pk1242	-0.92	0.355092	0.892509	334.148	9.63067	0.01	0.993557	0.997889	334.148	9.63067	-1.35	0.178719	0.714593	334.148	9.63067	0.75	0.450643	0.778792	334.148	9.63067
pk12426	0.5	0.615374	0.953411	505.282	16.726	-0.7	0.483135	0.860954	505.282	16.726	0.44	0.661468	0.938785	505.282	16.726	0.83	0.407774	0.751425	505.282	16.726
pk1243	-1.27	0.203196	0.868525	581.239	16.8952	1.86	0.0637209	0.440865	581.239	16.8952	-0.79	0.427021	0.859253	581.239	16.8952	-2.9	0.00375946	0.138849	581.239	16.8952
pk12430	0.6	0.548345	0.941246	491.334	15.9661	-1.39	0.163213	0.637896	491.334	15.9661	1.06	0.291398	0.785906	491.334	15.9661	0.15	0.880558	0.963987	491.334	15.9661
pk12432	0.3	0.761549	0.978338	478.397	16.7199	-1.59	0.111924	0.555706	478.397	16.7199	0.3	0.762586	0.958746	478.397	16.7199	1.33	0.182249	0.552328	478.397	16.7199
pk12436	-0.9	0.367565	0.897892	252.204	16.5469	-1.16	0.246739	0.71808	252.204	16.5469	-0.7	0.482288	0.878471	252.204	16.5469	0.24	0.813702	0.944731	252.204	16.5469
pk12437	0.1	0.922078	0.991182	151.037	7.89596	-0.59	0.555855	0.894268	151.037	7.89596	0.56	0.574987	0.91018	151.037	7.89596	-0.55	0.584169	0.845166	151.037	7.89596
pk12448	-1.38	0.168886	0.862125	327.148	12.7149	-0.53	0.593874	0.910171	327.148	12.7149	-0.85	0.39642	0.849718	327.148	12.7149	-1.1	0.271037	0.646001	327.148	12.7149
pk12456	-0.08	0.936172	0.991182	417.143	14.8414	-0.53	0.59663	0.911424	417.143	14.8414	0.38	0.706113	0.950018	417.143	14.8414	-0.69	0.490553	0.800022	417.143	14.8414
pk1246	-0.85	0.397388	0.910235	778.536	17.7977	1.66	0.0960832	0.51889	778.536	17.7977	-0.5	0.614287	0.922646	778.536	17.7977	-2.36	0.0182624	0.232044	778.536	17.7977
pk12474	-0.47	0.638359	0.954685	203.143	9.62189	-1.5	0.134123	0.594154	203.143	9.62189	-0.65	0.518831	0.891243	203.143	9.62189	1.49	0.137505	0.495361	203.143	9.62189
pk12476	-0.29	0.770478	0.978338	254.023	7.78277	-0.55	0.582063	0.906518	254.023	7.78277	-0.29	0.770444	0.96198	254.023	7.78277	0.37	0.709306	0.902402	254.023	7.78277
pk12478	-0.99	0.323573	0.88741	216.095	6.21528	-0.57	0.569265	0.899582	216.095	6.21528	-1.26	0.206483	0.732787	216.095	6.21528	0.88	0.377448	0.73005	216.095	6.21528
pk12479	-0.09	0.926933	0.991182	518.375	15.3678	-1.02	0.309152	0.768996	518.375	15.3678	0.01	0.991484	0.997452	518.375	15.3678	0.55	0.58118	0.845091	518.375	15.3678
pk12486	-1.64	0.101288	0.854455	342.997	2.70293	-0.17	0.864689	0.97427	342.997	2.70293	-2.01	0.04459	0.550488	342.997	2.70293	0.61	0.539233	0.824628	342.997	2.70293
pk12490	0	0.999293	0.999559	435.765	18.7271	0.95	0.341047	0.791211	435.765	18.7271	0.14	0.890529	0.979608	435.765	18.7271	-1.11	0.268515	0.644161	435.765	18.7271
pk12496	-0.84	0.401666	0.910235	151.037	6.23772	0.26	0.795821	0.967116	151.037	6.23772	-1.3	0.195434	0.722527	151.037	6.23772	0.7	0.483972	0.795551	151.037	6.23772
pk12498	0.22	0.823782	0.980413	752.55	18.4929	0.52	0.602149	0.9124	752.55	18.4929	0.42	0.670995	0.941128	752.55	18.4929	-0.84	0.400098	0.746491	752.55	18.4929
pk125	0.84	0.401257	0.910235	234.961	0.502945	0.2	0.842795	0.971869	234.961	0.502945	0.36	0.720228	0.95395	234.961	0.502945	1.14	0.254303	0.6298	234.961	0.502945
pk12504	0.99	0.324701	0.88741	210.989	2.22235	3.18	0.00150869	0.104113	210.989	2.22235	1.06	0.28795	0.78127	210.989	2.22235	-2.53	0.0114669	0.202933	210.989	2.22235
pk12508	0.36	0.716308	0.967148	254.161	5.47267	1.12	0.262929	0.733044	254.161	5.47267	0.2	0.842584	0.971451	254.161	5.47267	-0.44	0.663381	0.88115	254.161	5.47267
pk12509	-0.22	0.824374	0.980452	341.178	19.3168	1.67	0.0945345	0.515282	341.178	19.3168	-0.22	0.824355	0.96835	341.178	19.3168	-1.32	0.188268	0.559791	341.178	19.3168
pk1251	-0.41	0.684984	0.963171	120.053	1.57024	1.23	0.21954	0.696343	120.053	1.57024	-1.08	0.282147	0.778356	120.053	1.57024	0.49	0.623099	0.863	120.053	1.57024
pk12515	-1.95	0.0512381	0.832144	881.95	13.7238	0.27	0.785191	0.966664	881.95	13.7238	-1.66	0.0971997	0.622502	881.95	13.7238	-1.34	0.181362	0.551517	881.95	13.7238
pk12516	1.33	0.182382	0.862125	377.992	5.57186	1.93	0.053622	0.411748	377.992	5.57186	1.28	0.201379	0.72477	377.992	5.57186	-1.13	0.259974	0.63615	377.992	5.57186
pk12519	-0.86	0.389528	0.910235	233.07	4.60019	-0.75	0.450659	0.849506	233.07	4.60019	-1.13	0.25798	0.765474	233.07	4.60019	1.05	0.293455	0.665385	233.07	4.60019
pk12526	-0.13	0.897498	0.990551	268.021	4.63985	1.44	0.150715	0.617506	268.021	4.63985	-0.76	0.447803	0.86682	268.021	4.63985	0.29	0.770809	0.931428	268.021	4.63985
pk12529	0.82	0.413395	0.913941	483.308	15.8021	-0.22	0.823346	0.970543	483.308	15.8021	0.44	0.659981	0.938269	483.308	15.8021	1.25	0.210844	0.58432	483.308	15.8021
pk12537	1.07	0.284786	0.877875	309.058	5.1541	1.68	0.0932818	0.514374	309.058	5.1541	1.2	0.231515	0.75216	309.058	5.1541	-1.4	0.162714	0.529227	309.058	5.1541
pk1254	-0.18	0.857935	0.986068	815.575	18.4239	-0.35	0.73001	0.95532	815.575	18.4239	0.12	0.905973	0.982219	815.575	18.4239	-0.48	0.627744	0.86434	815.575	18.4239
pk12540	0.17	0.865843	0.986665	269.065	4.28702	0.04	0.969386	0.990771	269.065	4.28702	0.52	0.606366	0.918833	269.065	4.28702	-0.8	0.426178	0.764407	269.065	4.28702
pk12543	0.5	0.617651	0.953411	263.007	3.28765	0.92	0.359131	0.804917	263.007	3.28765	0.11	0.912552	0.983307	263.007	3.28765	0.28	0.778354	0.931928	263.007	3.28765
pk12547	0.47	0.636446	0.954685	983.827	13.7066	1.34	0.179734	0.654068	983.827	13.7066	1.29	0.196866	0.724599	983.827	13.7066	-2.91	0.00361471	0.138156	983.827	13.7066
pk12548	-0.93	0.354388	0.892509	343.188	14.1726	-0.38	0.705828	0.947384	343.188	14.1726	-0.27	0.790915	0.965162	343.188	14.1726	-1.43	0.152475	0.515006	343.188	14.1726
pk1255	0.22	0.825719	0.980908	421.255	18.3443	0.29	0.774236	0.963629	421.255	18.3443	0.48	0.633576	0.92611	421.255	18.3443	-0.77	0.443502	0.773897	421.255	18.3443
pk12550	-0.94	0.348652	0.892509	468.376	15.9689	-1.07	0.286548	0.754413	468.376	15.9689	-1.92	0.0544443	0.562828	468.376	15.9689	2.98	0.00288135	0.13277	468.376	15.9689
pk12554	-0.69	0.489062	0.931945	243.123	7.63449	-1.68	0.0934857	0.514374	243.123	7.63449	-1.56	0.120006	0.648942	243.123	7.63449	3.24	0.00121519	0.102198	243.123	7.63449
pk12556	-1.09	0.274972	0.877282	313.096	9.66407	-1.51	0.131525	0.588467	313.096	9.66407	-0.75	0.455537	0.86814	313.096	9.66407	0.17	0.861592	0.959372	313.096	9.66407
pk1256	1.18	0.239187	0.87108	209.117	10.6549	-0.51	0.607248	0.9124	209.117	10.6549	1.69	0.0907742	0.616722	209.117	10.6549	-0.5	0.618489	0.860852	209.117	10.6549
pk12560	-0.41	0.68061	0.963171	329.232	14.3652	1.1	0.271599	0.740474	329.232	14.3652	-1.51	0.13095	0.661072	329.232	14.3652	1.59	0.111568	0.463655	329.232	14.3652
pk12561	-1.7	0.0894325	0.848303	632.457	16.6726	-2.62	0.00876385	0.196781	632.457	16.6726	-1.39	0.163373	0.69782	632.457	16.6726	1	0.317385	0.685835	632.457	16.6726
pk12563	-0.92	0.359424	0.892509	308.088	10.2655	0.69	0.492744	0.86424	308.088	10.2655	-0.95	0.341252	0.816962	308.088	10.2655	-0.72	0.471638	0.788193	308.088	10.2655
pk12565	-0.18	0.855965	0.985848	404.997	1.37506	1.58	0.113435	0.558051	404.997	1.37506	0.08	0.937149	0.988012	404.997	1.37506	-1.94	0.0523212	0.349521	404.997	1.37506
pk12572	1.16	0.245729	0.87108	251.042	5.55663	0.13	0.900119	0.978679	251.042	5.55663	0.36	0.72203	0.95395	251.042	5.55663	2.06	0.0392763	0.308389	251.042	5.55663
pk12583	0.2	0.841659	0.983013	563.246	11.276	3.37	0.000768784	0.0859571	563.246	11.276	-0.81	0.420743	0.858054	563.246	11.276	-0.25	0.799535	0.939971	563.246	11.276
pk12587	-0.94	0.344884	0.892509	509.38	16.4756	-0.86	0.392466	0.819564	509.38	16.4756	-0.17	0.862615	0.975591	509.38	16.4756	-1.24	0.2169	0.59242	509.38	16.4756
pk12595	0.09	0.927245	0.991182	296.125	13.2902	2.24	0.0249468	0.30126	296.125	13.2902	-0.5	0.614634	0.922646	296.125	13.2902	-0.41	0.680288	0.888266	296.125	13.2902
pk12596	0.06	0.954159	0.992436	193.056	12.1043	-1.44	0.150401	0.616856	193.056	12.1043	0.23	0.82138	0.96835	193.056	12.1043	0.76	0.448909	0.778792	193.056	12.1043
pk12597	1.75	0.0799867	0.842265	243.086	7.01768	-1.14	0.255212	0.724963	243.086	7.01768	2.19	0.0283916	0.542034	243.086	7.01768	0.31	0.753274	0.923522	243.086	7.01768
pk12598	-1.08	0.279025	0.877282	543.314	14.3254	0.08	0.935643	0.985368	543.314	14.3254	-1.31	0.18943	0.716385	543.314	14.3254	0.22	0.829377	0.94953	543.314	14.3254
pk126	2.09	0.0369157	0.832144	175.119	0.613836	2.63	0.0087082	0.196781	175.119	0.613836	1.21	0.226718	0.747997	175.119	0.613836	0.43	0.666673	0.882561	175.119	0.613836
pk12600	2.22	0.0265421	0.832144	317.054	5.8631	0.5	0.615496	0.916313	317.054	5.8631	2.46	0.0141347	0.477856	317.054	5.8631	-0.41	0.681696	0.888378	317.054	5.8631
pk12602	0.17	0.866906	0.986665	230.158	1.9519	-0.36	0.7194	0.95168	230.158	1.9519	0.82	0.413633	0.854062	230.158	1.9519	-1.21	0.225934	0.60201	230.158	1.9519
pk12605	0.13	0.895996	0.990214	208.068	5.89033	-1.55	0.120878	0.570434	208.068	5.89033	0.47	0.636118	0.927453	208.068	5.89033	0.5	0.617291	0.860501	208.068	5.89033
pk12606	-0.77	0.439141	0.923602	592.337	15.4772	0.93	0.354111	0.799646	592.337	15.4772	-0.39	0.694228	0.945763	592.337	15.4772	-1.73	0.0837446	0.417476	592.337	15.4772
pk12607	-1.18	0.239547	0.87108	982.164	13.6993	0.13	0.894133	0.977937	982.164	13.6993	-0.82	0.414865	0.854978	982.164	13.6993	-1.24	0.215726	0.591203	982.164	13.6993
pk12610	1.19	0.23281	0.87108	284.185	6.97723	0.17	0.865877	0.9745	284.185	6.97723	1.4	0.160977	0.695504	284.185	6.97723	-0.38	0.706212	0.902195	284.185	6.97723
pk12611	0.17	0.861443	0.986665	294.057	2.22194	1.38	0.168244	0.644426	294.057	2.22194	-0.42	0.677263	0.941128	294.057	2.22194	0.31	0.759703	0.926323	294.057	2.22194
pk12613	-0.5	0.617466	0.953411	436.273	18.1875	-1.32	0.18556	0.659944	436.273	18.1875	-0.37	0.713699	0.952548	436.273	18.1875	0.69	0.487479	0.798871	436.273	18.1875
pk12614	0.1	0.9223	0.991182	245.138	9.22349	-0.53	0.596042	0.911424	245.138	9.22349	-0.03	0.978276	0.99427	245.138	9.22349	0.73	0.465094	0.785284	245.138	9.22349
pk12617	0.19	0.84657	0.985727	330.191	5.88541	-1.14	0.256356	0.726389	330.191	5.88541	0.74	0.459341	0.869779	330.191	5.88541	-0.32	0.750543	0.921879	330.191	5.88541
pk1262	0.48	0.631002	0.954685	219.097	0.908104	0.93	0.351297	0.798799	219.097	0.908104	0.03	0.978874	0.994566	219.097	0.908104	0.45	0.651862	0.876398	219.097	0.908104
pk12628	1.44	0.148715	0.862125	355.138	7.51909	1.14	0.254075	0.724485	355.138	7.51909	0.73	0.462806	0.87059	355.138	7.51909	1.08	0.282083	0.654148	355.138	7.51909
pk12632	-0.73	0.466887	0.927608	853.554	17.8338	-0.32	0.748579	0.96007	853.554	17.8338	-0.13	0.899137	0.981328	853.554	17.8338	-1.31	0.191887	0.562765	853.554	17.8338
pk12633	-0.45	0.651295	0.956544	235.205	16.7681	-2.36	0.0185513	0.26529	235.205	16.7681	0.08	0.935093	0.987196	235.205	16.7681	0.51	0.608326	0.855982	235.205	16.7681
pk12634	0.31	0.757276	0.977776	818.562	18.0678	1.21	0.228261	0.703316	818.562	18.0678	0.39	0.696623	0.94636	818.562	18.0678	-1.11	0.265355	0.640521	818.562	18.0678
pk12637	-0.53	0.592978	0.949835	459.381	17.3356	-1	0.317345	0.774519	459.381	17.3356	-0.48	0.63256	0.925306	459.381	17.3356	0.52	0.600238	0.85283	459.381	17.3356
pk12638	0.66	0.508303	0.936109	338.232	10.5477	2.47	0.0134415	0.235133	338.232	10.5477	-0.78	0.433383	0.861662	338.232	10.5477	1.56	0.118402	0.470729	338.232	10.5477
pk12639	0.37	0.711872	0.967148	334.207	14.7495	-1.29	0.198655	0.676146	334.207	14.7495	0.55	0.58201	0.912252	334.207	14.7495	0.69	0.491037	0.800022	334.207	14.7495
pk1264	1.72	0.0851559	0.842265	163.06	0.671488	0.41	0.681076	0.94192	163.06	0.671488	1.33	0.183697	0.716308	163.06	0.671488	1	0.318341	0.686418	163.06	0.671488
pk12640	-1.36	0.175048	0.862125	290.026	2.98607	-0.15	0.878978	0.975994	290.026	2.98607	-1.59	0.111938	0.636522	290.026	2.98607	0.33	0.740139	0.915829	290.026	2.98607
pk12647	1.16	0.247244	0.87108	244.021	5.78718	0.24	0.813479	0.970543	244.021	5.78718	1.43	0.15341	0.689681	244.021	5.78718	-0.52	0.603615	0.855019	244.021	5.78718
pk12649	-1.45	0.147693	0.862125	117.018	1.28969	-0.92	0.355106	0.801412	117.018	1.28969	-1.18	0.2375	0.754764	117.018	1.28969	-0.23	0.819684	0.947532	117.018	1.28969
pk1265	-0.39	0.695298	0.964029	261.005	0.497627	-1.54	0.123107	0.573735	261.005	0.497627	-0.85	0.394859	0.849718	261.005	0.497627	2.22	0.0268088	0.271043	261.005	0.497627
pk12650	0.1	0.924279	0.991182	269.033	7.35609	1.27	0.205421	0.683237	269.033	7.35609	-0.61	0.54514	0.899601	269.033	7.35609	0.67	0.504208	0.807299	269.033	7.35609
pk12656	-0.23	0.814668	0.980258	539.43	16.6718	-0.96	0.33733	0.789736	539.43	16.6718	-0.58	0.564843	0.905958	539.43	16.6718	1.51	0.131635	0.487522	539.43	16.6718
pk1266	1.2	0.229609	0.87108	293.099	8.78563	0.37	0.710104	0.949246	293.099	8.78563	1.79	0.0731081	0.595287	293.099	8.78563	-1.39	0.164744	0.531802	293.099	8.78563
pk12660	-1.39	0.166024	0.862125	400.254	15.4903	1.55	0.120111	0.568939	400.254	15.4903	-1.39	0.165107	0.700865	400.254	15.4903	-1.55	0.121037	0.473447	400.254	15.4903
pk12666	-0.4	0.689942	0.963182	509.321	15.7732	-0.29	0.769616	0.963063	509.321	15.7732	0.17	0.865738	0.975591	509.321	15.7732	-1.14	0.253506	0.629765	509.321	15.7732
pk12671	0.07	0.945721	0.991182	388.329	16.477	-0.27	0.78755	0.966664	388.329	16.477	-0.41	0.680724	0.942563	388.329	16.477	1.4	0.16195	0.528956	388.329	16.477
pk1268	0.64	0.521484	0.940283	317.251	11.1426	-0.82	0.411133	0.831105	317.251	11.1426	0.17	0.866201	0.975591	317.251	11.1426	1.89	0.0584835	0.36129	317.251	11.1426
pk12686	0.22	0.82934	0.982167	132.044	4.77897	-0.16	0.874039	0.975994	132.044	4.77897	0.23	0.820283	0.96835	132.044	4.77897	0.12	0.903552	0.971486	132.044	4.77897
pk12695	0.46	0.645687	0.956198	450.293	15.5239	0.96	0.337996	0.789774	450.293	15.5239	0.25	0.803801	0.965691	450.293	15.5239	-0.19	0.846025	0.953828	450.293	15.5239
pk12696	-1.36	0.175189	0.862125	240.092	6.88182	0.25	0.801345	0.968252	240.092	6.88182	-1.96	0.0498196	0.557083	240.092	6.88182	0.89	0.373097	0.72812	240.092	6.88182
pk1270	-1.84	0.0666141	0.832144	259.045	1.73994	-0.85	0.395868	0.821749	259.045	1.73994	-1.97	0.0487702	0.557083	259.045	1.73994	0.56	0.57589	0.841866	259.045	1.73994
pk12703	-0.79	0.430214	0.921957	285.17	10.4753	-1.72	0.0861983	0.499253	285.17	10.4753	-0.9	0.367655	0.83449	285.17	10.4753	1.47	0.142196	0.502791	285.17	10.4753
pk12707	-1.06	0.28986	0.877875	301.116	7.70421	-0.79	0.43101	0.840272	301.116	7.70421	-0.54	0.586981	0.912812	301.116	7.70421	-0.82	0.411225	0.754732	301.116	7.70421
pk12708	-0.23	0.817428	0.980258	296.118	8.47644	0.09	0.926657	0.982414	296.118	8.47644	-0.75	0.450854	0.867345	296.118	8.47644	1.13	0.258523	0.633423	296.118	8.47644
pk1271	1.35	0.176715	0.862125	807.635	19.2327	-0.84	0.399896	0.825305	807.635	19.2327	1.65	0.0984861	0.622559	807.635	19.2327	0.29	0.771802	0.931455	807.635	19.2327
pk12710	-0.18	0.857465	0.986068	193.056	13.5433	-2	0.0452991	0.381201	193.056	13.5433	0.31	0.75767	0.957364	193.056	13.5433	0.44	0.656456	0.876907	193.056	13.5433
pk12712	1.37	0.171258	0.862125	396.134	9.23923	0.73	0.46603	0.85748	396.134	9.23923	1.51	0.13133	0.661072	396.134	9.23923	-0.56	0.57403	0.841866	396.134	9.23923
pk12715	1.39	0.165455	0.862125	393.25	17.662	0.79	0.431401	0.840272	393.25	17.662	1.66	0.0979054	0.622502	393.25	17.662	-0.9	0.36704	0.72464	393.25	17.662
pk12719	-0.46	0.646336	0.956198	231.047	0.78553	1.46	0.143538	0.611966	231.047	0.78553	-0.75	0.452268	0.867345	231.047	0.78553	-0.61	0.54393	0.826698	231.047	0.78553
pk12721	1	0.318722	0.88741	445.367	18.6232	0.67	0.504116	0.870114	445.367	18.6232	0.15	0.882943	0.978037	445.367	18.6232	1.69	0.0913656	0.428625	445.367	18.6232
pk12722	-1.52	0.128158	0.862125	524.439	16.9879	-1.26	0.207911	0.683588	524.439	16.9879	-1.95	0.0510553	0.558747	524.439	16.9879	1.64	0.100649	0.444276	524.439	16.9879
pk12725	0.26	0.791809	0.978717	121.048	3.07114	-0.03	0.974596	0.991833	121.048	3.07114	0.27	0.787943	0.965162	121.048	3.07114	0.06	0.949515	0.984609	121.048	3.07114
pk12726	-2.06	0.0396287	0.832144	253.068	4.09296	-1.37	0.171072	0.645843	253.068	4.09296	-2.46	0.0138722	0.476737	253.068	4.09296	1.52	0.128076	0.483269	253.068	4.09296
pk12727	-0.42	0.670921	0.961268	481.351	15.4795	-1.44	0.150143	0.616613	481.351	15.4795	0.09	0.929873	0.985582	481.351	15.4795	-0.16	0.86993	0.96115	481.351	15.4795
pk12729	0.49	0.626574	0.954685	343.106	9.2785	0.92	0.355338	0.801694	343.106	9.2785	0.53	0.598608	0.916866	343.106	9.2785	-0.73	0.463015	0.783483	343.106	9.2785
pk12731	1.06	0.288268	0.877875	227.04	5.79451	-0.15	0.878252	0.975994	227.04	5.79451	1.75	0.079602	0.606181	227.04	5.79451	-1.23	0.218544	0.592901	227.04	5.79451
pk12732	-0.28	0.777533	0.978338	254.144	11.8425	-1.3	0.194779	0.669366	254.144	11.8425	0.23	0.814853	0.96835	254.144	11.8425	-0.26	0.79145	0.937371	254.144	11.8425
pk12733	0.5	0.61461	0.953411	249.084	3.91933	1.53	0.127313	0.579282	249.084	3.91933	-0.03	0.972095	0.993231	249.084	3.91933	0.12	0.903905	0.971597	249.084	3.91933
pk12734	0.11	0.915267	0.991182	298.955	0.744586	1.1	0.273518	0.74135	298.955	0.744586	0.34	0.735915	0.955395	298.955	0.744586	-1.36	0.173865	0.541569	298.955	0.744586
pk12735	0.87	0.386908	0.908908	787.558	18.3788	0.81	0.419574	0.836515	787.558	18.3788	1.14	0.252889	0.7615	787.558	18.3788	-1.08	0.27893	0.652042	787.558	18.3788
pk12739	2.21	0.0272835	0.832144	74.0236	1.87918	1.36	0.175204	0.648933	74.0236	1.87918	1.32	0.186509	0.716308	74.0236	1.87918	1.56	0.120054	0.472552	74.0236	1.87918
pk1274	0.56	0.576627	0.949724	229.155	1.975	0	0.999888	0.999888	229.155	1.975	0.58	0.560878	0.905154	229.155	1.975	0.04	0.971822	0.99169	229.155	1.975
pk1275	0.25	0.799651	0.978717	119.069	4.41109	-0.43	0.665019	0.935618	119.069	4.41109	-0.05	0.957868	0.991438	119.069	4.41109	1.14	0.255704	0.630672	119.069	4.41109
pk12759	-0.05	0.958985	0.9925	324.12	10.7799	-1.49	0.136183	0.599576	324.12	10.7799	-0.12	0.908422	0.982339	324.12	10.7799	1.36	0.173856	0.541569	324.12	10.7799
pk12764	0.39	0.694644	0.963895	412.055	3.16882	0.7	0.480904	0.860048	412.055	3.16882	-0.07	0.942728	0.989172	412.055	3.16882	0.56	0.576301	0.841866	412.055	3.16882
pk12766	0.89	0.373767	0.90314	247.108	7.41394	1.59	0.112983	0.55731	247.108	7.41394	-0.27	0.789284	0.965162	247.108	7.41394	1.63	0.103144	0.448703	247.108	7.41394
pk12767	-1.42	0.154448	0.862125	203.504	1.40635	1.35	0.176937	0.651135	203.504	1.40635	-1.17	0.241035	0.755636	203.504	1.40635	-2.01	0.0444084	0.324941	203.504	1.40635
pk12768	0.72	0.469795	0.927608	417.297	16.7924	0.51	0.607296	0.9124	417.297	16.7924	1.16	0.24814	0.757302	417.297	16.7924	-1.26	0.20837	0.581947	417.297	16.7924
pk12780	0.62	0.536154	0.940727	822.541	18.3326	0.31	0.75783	0.962093	822.541	18.3326	0.46	0.648435	0.933702	822.541	18.3326	0.28	0.780359	0.932196	822.541	18.3326
pk12788	1.16	0.24609	0.87108	312.217	9.31758	0.71	0.478408	0.859707	312.217	9.31758	0.92	0.35834	0.829301	312.217	9.31758	0.22	0.828679	0.94953	312.217	9.31758
pk12789	-0.03	0.975767	0.996264	341.933	1.67866	-0.28	0.777628	0.964454	341.933	1.67866	-0.33	0.739539	0.956189	341.933	1.67866	0.93	0.354569	0.712918	341.933	1.67866
pk1279	-0.46	0.645861	0.956198	160.034	0.720254	1.38	0.168418	0.644426	160.034	0.720254	-1.23	0.217021	0.742598	160.034	0.720254	0.66	0.506228	0.808264	160.034	0.720254
pk12799	-1.23	0.218976	0.870958	331.143	11.5552	-2.2	0.0275689	0.312309	331.143	11.5552	-0.87	0.384652	0.843801	331.143	11.5552	0.65	0.516968	0.813154	331.143	11.5552
pk1280	-0.89	0.376052	0.904128	543.402	16.8582	-2.35	0.0188145	0.266353	543.402	16.8582	-0.96	0.337555	0.814188	543.402	16.8582	1.84	0.0663013	0.379542	543.402	16.8582
pk12800	-1.26	0.206177	0.868525	264.016	7.82726	-1.1	0.270982	0.740135	264.016	7.82726	-1.25	0.210003	0.736173	264.016	7.82726	0.54	0.588151	0.845969	264.016	7.82726
pk12817	0.04	0.968638	0.99496	339.162	17.9422	0.68	0.496191	0.86585	339.162	17.9422	1.26	0.208362	0.734164	339.162	17.9422	-3.42	0.000630516	0.0814761	339.162	17.9422
pk12820	-0.46	0.644288	0.956074	276.204	14.4879	-1.45	0.14641	0.614326	276.204	14.4879	0.3	0.767973	0.961226	276.204	14.4879	-0.7	0.484799	0.796039	276.204	14.4879
pk12829	0.35	0.728908	0.970288	517.35	16.0368	-1.29	0.19667	0.672739	517.35	16.0368	0.18	0.854389	0.974358	517.35	16.0368	1.51	0.131424	0.487522	517.35	16.0368
pk1283	1.1	0.271631	0.877282	74.9754	0.495915	-1.21	0.226156	0.703316	74.9754	0.495915	1.47	0.141175	0.676381	74.9754	0.495915	0.35	0.729549	0.91083	74.9754	0.495915
pk12830	0.26	0.79267	0.978717	276.623	15.2652	0.95	0.341119	0.791211	276.623	15.2652	0.1	0.917559	0.983515	276.623	15.2652	-0.31	0.753477	0.923522	276.623	15.2652
pk12832	-1.2	0.231159	0.87108	430.295	11.8244	1.15	0.251859	0.722697	430.295	11.8244	-2.42	0.015514	0.489353	430.295	11.8244	1.72	0.0860581	0.420699	430.295	11.8244
pk12837	1	0.31932	0.88741	287.956	1.43789	-0.23	0.819518	0.970543	287.956	1.43789	0.7	0.483302	0.878505	287.956	1.43789	1.11	0.269157	0.644161	287.956	1.43789
pk12838	-1.23	0.219398	0.870958	237.043	8.23295	-0.9	0.368751	0.808606	237.043	8.23295	-1.08	0.282043	0.778356	237.043	8.23295	0.05	0.962742	0.988636	237.043	8.23295
pk1284	1.66	0.0964312	0.854455	442.878	0.504753	1.45	0.147013	0.614326	442.878	0.504753	0.73	0.467841	0.872612	442.878	0.504753	1.39	0.164969	0.531802	442.878	0.504753
pk12841	-1.12	0.262794	0.877282	549.375	15.8701	-1.95	0.0513763	0.404239	549.375	15.8701	-0.19	0.850757	0.974358	549.375	15.8701	-0.78	0.433817	0.768442	549.375	15.8701
pk12844	-1.05	0.293829	0.879759	435.199	13.8029	-1.01	0.311457	0.771756	435.199	13.8029	-0.88	0.381517	0.841328	435.199	13.8029	0.11	0.912686	0.974387	435.199	13.8029
pk12845	-2.21	0.026996	0.832144	231.084	2.50292	-0.66	0.511667	0.875514	231.084	2.50292	-2.22	0.0261889	0.538618	231.084	2.50292	0.06	0.949924	0.984609	231.084	2.50292
pk12854	-1.11	0.268392	0.877282	401.144	7.73333	-0.99	0.323921	0.779862	401.144	7.73333	-1.31	0.190364	0.717348	401.144	7.73333	1.01	0.311012	0.679277	401.144	7.73333
pk12855	0.25	0.803229	0.979718	522.423	16.6728	-1.88	0.0600963	0.430418	522.423	16.6728	0.25	0.805328	0.966204	522.423	16.6728	1.57	0.116555	0.470394	522.423	16.6728
pk12859	0.47	0.636482	0.954685	343.263	15.5928	0.65	0.51751	0.877725	343.263	15.5928	0.55	0.581096	0.912218	343.263	15.5928	-0.54	0.588251	0.845969	343.263	15.5928
pk1286	-0.74	0.459453	0.927608	613.265	16.9035	0.98	0.328663	0.782392	613.265	16.9035	-0.12	0.903913	0.982219	613.265	16.9035	-2.42	0.0158088	0.218191	613.265	16.9035
pk12865	-0.12	0.903939	0.991182	222.157	15.6978	-1.3	0.193006	0.668579	222.157	15.6978	-0.8	0.422915	0.85918	222.157	15.6978	2.63	0.00849898	0.185404	222.157	15.6978
pk12867	0.94	0.349057	0.892509	211.01	1.84053	-0.61	0.542773	0.886395	211.01	1.84053	1.29	0.197298	0.724599	211.01	1.84053	-0.14	0.886581	0.966654	211.01	1.84053
pk12869	1.34	0.181087	0.862125	162.055	4.41433	-0.37	0.713729	0.949982	162.055	4.41433	0.85	0.397027	0.849718	162.055	4.41433	1.79	0.0730477	0.396795	162.055	4.41433
pk1287	1.95	0.0511345	0.832144	335.151	15.9973	0.84	0.4034	0.826792	335.151	15.9973	2.08	0.0376759	0.5437	335.151	15.9973	-0.58	0.56279	0.837806	335.151	15.9973
pk12872	0.08	0.934896	0.991182	369.299	15.8899	-0.07	0.945962	0.986111	369.299	15.8899	0.54	0.586228	0.912812	369.299	15.8899	-0.97	0.330519	0.694506	369.299	15.8899
pk12874	0.65	0.512642	0.938932	359.262	10.7588	-0.2	0.839307	0.971869	359.262	10.7588	0.74	0.460097	0.869779	359.262	10.7588	0.1	0.923658	0.978971	359.262	10.7588
pk12875	0.82	0.41312	0.913941	487.267	15.1808	2.68	0.00735931	0.188931	487.267	15.1808	0.88	0.379028	0.839285	487.267	15.1808	-2.11	0.0348731	0.297099	487.267	15.1808
pk12880	0.92	0.358564	0.892509	128.961	1.17096	-0.8	0.421287	0.836515	128.961	1.17096	0.31	0.753124	0.956554	128.961	1.17096	2.28	0.0228605	0.257295	128.961	1.17096
pk12883	0.01	0.99333	0.997931	249.073	7.43701	0.83	0.40883	0.831061	249.073	7.43701	0.48	0.634689	0.926964	249.073	7.43701	-1.73	0.0837245	0.417476	249.073	7.43701
pk12884	-1.91	0.056278	0.832144	383.331	14.5919	-1.05	0.293009	0.758174	383.331	14.5919	-2.69	0.00726796	0.451735	383.331	14.5919	2.25	0.0247207	0.265305	383.331	14.5919
pk12885	0.96	0.339433	0.891018	361.162	11.2697	1.2	0.230989	0.703385	361.162	11.2697	0.89	0.372539	0.837643	361.162	11.2697	-0.57	0.569876	0.840727	361.162	11.2697
pk1289	1.6	0.110173	0.857168	136	0.497366	-0.84	0.402119	0.825733	136	0.497366	1.46	0.143317	0.677449	136	0.497366	1.34	0.180973	0.551517	136	0.497366
pk12893	-0.53	0.593196	0.949835	569.335	16.2953	-0.03	0.973286	0.991207	569.335	16.2953	-1.11	0.265642	0.771018	569.335	16.2953	1.26	0.206861	0.579705	569.335	16.2953
pk12898	-0.23	0.815889	0.980258	311.08	9.04355	-0.68	0.494377	0.865216	311.08	9.04355	0.25	0.801838	0.965273	311.08	9.04355	-0.63	0.53091	0.820738	311.08	9.04355
pk1290	-2.57	0.0101365	0.832144	196.102	8.29049	-0.68	0.496235	0.86585	196.102	8.29049	-2.41	0.0161341	0.495348	196.102	8.29049	-0.46	0.646376	0.87494	196.102	8.29049
pk12906	-1.45	0.148359	0.862125	281.063	5.23002	-1.23	0.217158	0.692723	281.063	5.23002	-1.86	0.0630459	0.568957	281.063	5.23002	1.62	0.106355	0.454029	281.063	5.23002
pk12908	-2.52	0.0118487	0.832144	417.336	15.2366	-1.68	0.0929669	0.514024	417.336	15.2366	-3	0.00270881	0.401983	417.336	15.2366	1.87	0.0610599	0.368574	417.336	15.2366
pk12911	0.09	0.924497	0.991182	227.125	4.00394	0.28	0.781278	0.964942	227.125	4.00394	0.07	0.942682	0.989172	227.125	4.00394	-0.16	0.874792	0.961809	227.125	4.00394
pk12914	-1.65	0.0994398	0.854455	260.02	0.756555	0.04	0.966002	0.99063	260.02	0.756555	-1.46	0.145318	0.678935	260.02	0.756555	-0.9	0.368926	0.726456	260.02	0.756555
pk12915	0.58	0.559272	0.944974	343.106	9.91362	-0.74	0.456766	0.851497	343.106	9.91362	1.25	0.210086	0.736173	343.106	9.91362	-0.79	0.428132	0.765315	343.106	9.91362
pk12918	-0.49	0.621397	0.954493	423.346	16.307	-2.09	0.0366996	0.350213	423.346	16.307	-0.48	0.632314	0.925306	423.346	16.307	1.58	0.113899	0.467138	423.346	16.307
pk12919	0.99	0.322664	0.88741	355.138	8.75727	-0.2	0.838884	0.971869	355.138	8.75727	0.98	0.327654	0.809427	355.138	8.75727	0.44	0.661536	0.879631	355.138	8.75727
pk1292	0.54	0.592122	0.949835	176.052	2.22606	1.09	0.276182	0.741795	176.052	2.22606	0.1	0.921401	0.983647	176.052	2.22606	0.25	0.804195	0.941858	176.052	2.22606
pk12921	-0.64	0.523702	0.940493	402.238	15.0367	0.17	0.861177	0.973656	402.238	15.0367	-0.38	0.706363	0.950046	402.238	15.0367	-0.91	0.364426	0.722835	402.238	15.0367
pk12925	0.12	0.906795	0.991182	261.064	6.31376	-0.26	0.797483	0.967116	261.064	6.31376	0.6	0.551809	0.900543	261.064	6.31376	-0.86	0.388546	0.738735	261.064	6.31376
pk12928	-1.18	0.237872	0.87108	459.248	15.472	0.26	0.794472	0.967116	459.248	15.472	-0.34	0.735327	0.95518	459.248	15.472	-2.27	0.0232368	0.257295	459.248	15.472
pk12936	-1.45	0.146889	0.862125	211.13	5.96076	-0.45	0.655453	0.932342	211.13	5.96076	-1.23	0.217007	0.742598	211.13	5.96076	-0.47	0.637778	0.870188	211.13	5.96076
pk12941	2.73	0.00631898	0.832144	266.108	9.38611	0.33	0.738588	0.957827	266.108	9.38611	2.71	0.00679336	0.449811	266.108	9.38611	0.43	0.66413	0.881355	266.108	9.38611
pk12942	1.08	0.278518	0.877282	370.295	13.1902	0.76	0.449182	0.848932	370.295	13.1902	0.69	0.491727	0.879779	370.295	13.1902	0.56	0.575582	0.841866	370.295	13.1902
pk12947	-0.4	0.687388	0.963182	365.178	18.4852	1.35	0.176078	0.649843	365.178	18.4852	0.08	0.93716	0.988012	365.178	18.4852	-2.25	0.0245515	0.264793	365.178	18.4852
pk1295	-0.18	0.856884	0.986068	184.073	17.6243	1.1	0.270343	0.739507	184.073	17.6243	0.11	0.914214	0.983307	184.073	17.6243	-1.58	0.113335	0.466107	184.073	17.6243
pk12952	-2.41	0.0161481	0.832144	182.951	0.840338	-0.33	0.739638	0.957827	182.951	0.840338	-2.43	0.0151454	0.489353	182.951	0.840338	-0.2	0.839189	0.951663	182.951	0.840338
pk12953	0.63	0.531062	0.940614	307.019	0.5514	-1.2	0.230791	0.703385	307.019	0.5514	0.54	0.592255	0.91606	307.019	0.5514	1.26	0.206499	0.579583	307.019	0.5514
pk12954	-0.73	0.464786	0.927608	562.491	16.9953	-1.56	0.118225	0.566352	562.491	16.9953	-1.16	0.245472	0.756389	562.491	16.9953	2.1	0.035806	0.299928	562.491	16.9953
pk12960	0.87	0.386365	0.908908	226.986	2.21452	0.56	0.576199	0.903349	226.986	2.21452	0.17	0.861996	0.975591	226.986	2.21452	1.34	0.181149	0.551517	226.986	2.21452
pk12961	1.13	0.257631	0.873322	423.126	8.07395	0.1	0.922153	0.98143	423.126	8.07395	1.64	0.102081	0.628012	423.126	8.07395	-0.96	0.337291	0.699698	423.126	8.07395
pk12967	-1.3	0.192398	0.865025	527.407	17.4119	-1.57	0.116383	0.564218	527.407	17.4119	-1.11	0.267356	0.771018	527.407	17.4119	0.55	0.581301	0.845091	527.407	17.4119
pk1297	0	0.996138	0.998661	494.228	17.0479	1.13	0.257915	0.728475	494.228	17.0479	0.84	0.40159	0.849836	494.228	17.0479	-2.87	0.00414483	0.143432	494.228	17.0479
pk12983	0.23	0.820665	0.980258	206.026	1.33206	0.73	0.463827	0.857225	206.026	1.33206	0.17	0.866757	0.975591	206.026	1.33206	-0.44	0.658879	0.878116	206.026	1.33206
pk12984	-0.02	0.981309	0.996949	431.379	18.9175	1.94	0.052672	0.409793	431.379	18.9175	0.2	0.841687	0.971451	431.379	18.9175	-2.07	0.0387868	0.307433	431.379	18.9175
pk12986	-1.56	0.118239	0.857168	412.284	12.068	0.29	0.769398	0.963063	412.284	12.068	-1.38	0.167247	0.704851	412.284	12.068	-0.99	0.323491	0.690568	412.284	12.068
pk1299	-0.13	0.898286	0.990551	193.122	11.3159	-1.68	0.0934617	0.514374	193.122	11.3159	-0.13	0.897191	0.980442	193.122	11.3159	1.34	0.181661	0.551659	193.122	11.3159
pk12991	0.15	0.877316	0.987525	151.037	10.7222	-0.09	0.926164	0.982414	151.037	10.7222	0.14	0.888386	0.978395	151.037	10.7222	0.17	0.868	0.960647	151.037	10.7222
pk12993	0.42	0.675726	0.962106	624.28	15.8307	0.39	0.700001	0.945779	624.28	15.8307	0.71	0.47983	0.877929	624.28	15.8307	-0.91	0.361349	0.719255	624.28	15.8307
pk12994	0.58	0.561283	0.945238	250.113	9.70657	-0.2	0.842433	0.971869	250.113	9.70657	1.33	0.18335	0.716308	250.113	9.70657	-1.43	0.153087	0.515821	250.113	9.70657
pk13002	1.11	0.266504	0.877282	151.037	4.43239	2.13	0.0336587	0.342136	151.037	4.43239	1	0.318385	0.801647	151.037	4.43239	-1.15	0.249457	0.623827	151.037	4.43239
pk13007	0.91	0.360943	0.892509	174.933	2.21245	2.31	0.0209927	0.279484	174.933	2.21245	0.08	0.935002	0.987196	174.933	2.21245	0.3	0.762748	0.92778	174.933	2.21245
pk1301	-1.06	0.290644	0.877875	113.06	4.62642	0.7	0.482605	0.860855	113.06	4.62642	-1.44	0.149952	0.68569	113.06	4.62642	0.09	0.928227	0.979903	113.06	4.62642
pk13016	-1.26	0.20854	0.868525	287.149	10.0637	-0.29	0.771128	0.963118	287.149	10.0637	-0.91	0.362263	0.832181	287.149	10.0637	-0.87	0.383882	0.736051	287.149	10.0637
pk13019	-1.14	0.25636	0.872737	531.402	16.7895	-0.73	0.462977	0.856495	531.402	16.7895	-1.51	0.130135	0.660977	531.402	16.7895	1.21	0.226045	0.602092	531.402	16.7895
pk1302	1.55	0.121759	0.857555	119.034	0.684637	0.96	0.336414	0.789056	119.034	0.684637	1.32	0.188152	0.716308	119.034	0.684637	0.13	0.89487	0.969217	119.034	0.684637
pk13021	1.36	0.174136	0.862125	331.001	5.57814	1.56	0.118545	0.566352	331.001	5.57814	2.15	0.031986	0.5437	331.001	5.57814	-2.79	0.00526168	0.15683	331.001	5.57814
pk13022	-1.19	0.234362	0.87108	241.071	4.3264	-0.4	0.689168	0.944198	241.071	4.3264	-0.99	0.324713	0.80784	241.071	4.3264	-0.39	0.693617	0.895535	241.071	4.3264
pk13023	1.02	0.309331	0.882402	373.044	6.03901	0.36	0.718803	0.951573	373.044	6.03901	1.3	0.193487	0.721572	373.044	6.03901	-0.67	0.505704	0.808264	373.044	6.03901
pk13026	-0.61	0.540631	0.941246	486.363	17.4929	1.4	0.161904	0.635948	486.363	17.4929	-0.64	0.5211	0.892466	486.363	17.4929	-1.21	0.224762	0.600005	486.363	17.4929
pk1303	-1.68	0.0929886	0.854455	153.052	4.13082	-0.54	0.591833	0.908982	153.052	4.13082	-1.75	0.0800776	0.606181	153.052	4.13082	0.2	0.839805	0.952024	153.052	4.13082
pk13033	-1.25	0.21039	0.868525	289.092	4.86853	-0.62	0.537311	0.885062	289.092	4.86853	-1.56	0.119776	0.648693	289.092	4.86853	0.88	0.381439	0.733994	289.092	4.86853
pk13036	-2.46	0.0140358	0.832144	593.333	13.1376	-0.34	0.735967	0.956617	593.333	13.1376	-2.6	0.00945753	0.453136	593.333	13.1376	0.01	0.994832	0.998395	593.333	13.1376
pk13039	-0.26	0.792256	0.978717	151.037	8.59799	-0.16	0.87043	0.975373	151.037	8.59799	-0.16	0.872166	0.975805	151.037	8.59799	-0.15	0.881705	0.964192	151.037	8.59799
pk13042	-3.13	0.00178468	0.832144	519.366	15.8393	-2.23	0.0257655	0.303555	519.366	15.8393	-2.71	0.00687692	0.449811	519.366	15.8393	0.13	0.898389	0.969765	519.366	15.8393
pk13044	-0.77	0.441863	0.923852	264.24	16.5325	0.4	0.6928	0.945264	264.24	16.5325	-0.32	0.747702	0.956469	264.24	16.5325	-1.48	0.139187	0.497607	264.24	16.5325
pk13046	-1.75	0.0798149	0.842265	362.238	15.1526	-1.43	0.153844	0.621184	362.238	15.1526	-1.41	0.158116	0.691555	362.238	15.1526	-0.03	0.972431	0.99169	362.238	15.1526
pk1305	1.13	0.256705	0.872884	283.107	17.0475	1.15	0.249823	0.720998	283.107	17.0475	1.71	0.0877005	0.613129	283.107	17.0475	-2	0.0456369	0.330078	283.107	17.0475
pk13056	0.17	0.864591	0.986665	629.438	16.5237	-1.61	0.106635	0.54299	629.438	16.5237	-0.06	0.952257	0.991189	629.438	16.5237	1.87	0.0620851	0.369391	629.438	16.5237
pk13057	0.16	0.87532	0.987347	371.133	6.8499	0.06	0.955369	0.986856	371.133	6.8499	0.43	0.66696	0.940012	371.133	6.8499	-0.62	0.535405	0.822572	371.133	6.8499
pk13063	-0.25	0.804455	0.979718	374.208	18.5717	1.77	0.0761085	0.475884	374.208	18.5717	0.04	0.968082	0.992871	374.208	18.5717	-2.12	0.0337079	0.29507	374.208	18.5717
pk1307	-0.47	0.637296	0.954685	204.01	1.62399	0.47	0.637369	0.926388	204.01	1.62399	-0.66	0.512154	0.888608	204.01	1.62399	-0.06	0.951513	0.984894	204.01	1.62399
pk13077	-0.26	0.796667	0.978717	403.245	14.4486	-0.69	0.487577	0.862547	403.245	14.4486	-0.63	0.530543	0.895434	403.245	14.4486	1.39	0.164451	0.531586	403.245	14.4486
pk13080	-0.19	0.852558	0.985848	197.961	0.835721	0.51	0.607421	0.9124	197.961	0.835721	-0.59	0.557797	0.902353	197.961	0.835721	0.42	0.674786	0.887181	197.961	0.835721
pk13089	1.06	0.289999	0.877875	283.079	6.54502	-0.59	0.557114	0.894666	283.079	6.54502	1.59	0.111187	0.635851	283.079	6.54502	-0.51	0.60813	0.855982	283.079	6.54502
pk1309	1.75	0.0804811	0.842265	114.128	6.4604	0.62	0.537866	0.885495	114.128	6.4604	2.36	0.0184248	0.507661	114.128	6.4604	-1.51	0.132059	0.488375	114.128	6.4604
pk13091	-1.25	0.211708	0.868525	189.164	14.8128	0.16	0.872421	0.975994	189.164	14.8128	-1.84	0.065717	0.577481	189.164	14.8128	0.99	0.322785	0.689769	189.164	14.8128
pk13093	1	0.316201	0.88741	339.105	6.34078	0.03	0.973149	0.991202	339.105	6.34078	1.25	0.213148	0.738082	339.105	6.34078	-0.36	0.715864	0.905303	339.105	6.34078
pk13095	0.15	0.879148	0.988483	823.528	18.0283	1.05	0.29225	0.75721	823.528	18.0283	0.23	0.819815	0.96835	823.528	18.0283	-1	0.315441	0.684278	823.528	18.0283
pk1311	0.03	0.972663	0.995615	143.032	0.837445	-0.08	0.938836	0.986111	143.032	0.837445	0.55	0.584439	0.912605	143.032	0.837445	-1.17	0.241157	0.618931	143.032	0.837445
pk13113	-1.78	0.0760332	0.832144	579.423	16.4532	-1.17	0.240928	0.712559	579.423	16.4532	-0.6	0.550333	0.899971	579.423	16.4532	-2.27	0.0235335	0.257295	579.423	16.4532
pk13115	-0.4	0.686229	0.963171	458.296	15.2332	-1.86	0.0625286	0.437526	458.296	15.2332	-0.89	0.375399	0.837643	458.296	15.2332	2.56	0.0104108	0.196266	458.296	15.2332
pk13119	0.49	0.627026	0.954685	315.232	13.7813	1.09	0.276353	0.741795	315.232	13.7813	-0.22	0.82774	0.970026	315.232	13.7813	0.93	0.352952	0.711199	315.232	13.7813
pk13121	-0.61	0.542658	0.941246	453.393	16.9624	-1.42	0.154563	0.621896	453.393	16.9624	-1.08	0.27989	0.776583	453.393	16.9624	2.12	0.0337652	0.29507	453.393	16.9624
pk13129	-0.23	0.819405	0.980258	446.782	18.5757	0.54	0.587482	0.908519	446.782	18.5757	0.12	0.904613	0.982219	446.782	18.5757	-1.31	0.190913	0.562383	446.782	18.5757
pk13130	1.83	0.0671916	0.832144	411.126	6.00774	0.97	0.334508	0.786548	411.126	6.00774	1.66	0.0966557	0.622502	411.126	6.00774	0.06	0.954924	0.985867	411.126	6.00774
pk13140	0.46	0.648567	0.956385	77.0055	0.764935	-0.55	0.582076	0.906518	77.0055	0.764935	0.26	0.797026	0.965171	77.0055	0.764935	1.04	0.298237	0.666741	77.0055	0.764935
pk13141	-0.51	0.613218	0.953411	469.292	14.2741	0.51	0.613586	0.915027	469.292	14.2741	-1.19	0.233037	0.75216	469.292	14.2741	1.07	0.286524	0.658087	469.292	14.2741
pk13142	-0.03	0.972582	0.995615	301.22	8.975	0.03	0.97754	0.992985	301.22	8.975	0.95	0.340335	0.816067	301.22	8.975	-2.41	0.0160641	0.219299	301.22	8.975
pk13143	-0.12	0.902182	0.991182	115.095	8.73904	0.25	0.803334	0.968689	115.095	8.73904	-0.87	0.382687	0.841779	115.095	8.73904	1.52	0.128238	0.483269	115.095	8.73904
pk13145	-0.2	0.837946	0.982472	316.239	10.4408	-1.52	0.129006	0.583964	316.239	10.4408	-0.5	0.620515	0.924847	316.239	10.4408	1.82	0.0687291	0.386764	316.239	10.4408
pk13146	-1.1	0.272344	0.877282	198.009	1.48713	1.31	0.190078	0.666337	198.009	1.48713	-1.24	0.213779	0.738082	198.009	1.48713	-0.99	0.321248	0.688442	198.009	1.48713
pk13169	0.89	0.375162	0.904128	341.091	8.43469	-0.48	0.629025	0.922662	341.091	8.43469	1.85	0.063846	0.569691	341.091	8.43469	-1.64	0.100961	0.444276	341.091	8.43469
pk13175	1.85	0.0639649	0.832144	309.094	7.05257	0.77	0.442911	0.846098	309.094	7.05257	1.73	0.0844232	0.609166	309.094	7.05257	0.17	0.866994	0.960362	309.094	7.05257
pk13179	0.08	0.937401	0.991182	355.138	7.78728	-1.92	0.0545798	0.413027	355.138	7.78728	-0.14	0.88609	0.978037	355.138	7.78728	2.18	0.0293799	0.282965	355.138	7.78728
pk13180	-0.63	0.530954	0.940614	180.069	0.772882	-0.25	0.801643	0.968252	180.069	0.772882	-0.06	0.949473	0.991189	180.069	0.772882	-1.25	0.212241	0.586021	180.069	0.772882
pk13185	0.19	0.847112	0.985727	233.033	2.61395	0.61	0.538844	0.885555	233.033	2.61395	0.26	0.794217	0.965171	233.033	2.61395	-0.58	0.564974	0.838959	233.033	2.61395
pk13187	0.62	0.535058	0.940727	464.314	15.3161	-0.35	0.72658	0.953067	464.314	15.3161	0.54	0.591034	0.914953	464.314	15.3161	0.6	0.549333	0.829597	464.314	15.3161
pk1319	2.01	0.0442453	0.832144	234	0.501783	0.9	0.366021	0.808103	234	0.501783	1.39	0.164908	0.700811	234	0.501783	1.16	0.24768	0.62309	234	0.501783
pk13193	0.48	0.631683	0.954685	480.335	18.5703	1.32	0.187619	0.663816	480.335	18.5703	0.81	0.415184	0.854978	480.335	18.5703	-1.73	0.0841579	0.417625	480.335	18.5703
pk13199	0.19	0.847339	0.985727	519.022	1.27152	1.38	0.166251	0.642774	519.022	1.27152	0.62	0.533117	0.896847	519.022	1.27152	-2.08	0.0375045	0.30413	519.022	1.27152
pk13203	-0.83	0.404191	0.911444	204.087	0.884846	0.26	0.793185	0.966664	204.087	0.884846	-1.81	0.069819	0.589655	204.087	0.884846	1.86	0.0625694	0.370467	204.087	0.884846
pk13204	0.42	0.676487	0.962205	796.525	18.1913	0.88	0.38025	0.813759	796.525	18.1913	0.17	0.868296	0.975591	796.525	18.1913	-0.03	0.97973	0.99388	796.525	18.1913
pk13205	-1.26	0.20749	0.868525	145.101	14.0385	-0.18	0.859484	0.973627	145.101	14.0385	-1.56	0.118732	0.647681	145.101	14.0385	0.54	0.588647	0.845969	145.101	14.0385
pk1321	-0.23	0.814298	0.980258	435.344	16.6507	-1.05	0.293512	0.758827	435.344	16.6507	-0.58	0.559168	0.903752	435.344	16.6507	1.62	0.10461	0.450932	435.344	16.6507
pk13211	-0.21	0.833911	0.98242	233.055	1.02517	2.45	0.014312	0.23999	233.055	1.02517	-0.87	0.382115	0.841779	233.055	1.02517	-0.42	0.677538	0.888266	233.055	1.02517
pk13216	-2.59	0.0095745	0.832144	250.969	1.68796	-0.58	0.564833	0.897793	250.969	1.68796	-2.95	0.00319142	0.401983	250.969	1.68796	0.69	0.491053	0.800022	250.969	1.68796
pk13219	-0.48	0.629269	0.954685	304.15	4.71255	1.06	0.289694	0.755343	304.15	4.71255	-1.12	0.261222	0.769714	304.15	4.71255	0.54	0.588202	0.845969	304.15	4.71255
pk13220	-0.63	0.527424	0.940493	212.043	0.80667	-1.27	0.203448	0.682273	212.043	0.80667	-0.66	0.511221	0.888448	212.043	0.80667	0.93	0.353975	0.712384	212.043	0.80667
pk13224	-1.34	0.180671	0.862125	196.515	1.52629	0.06	0.948607	0.986111	196.515	1.52629	-1.41	0.158903	0.692126	196.515	1.52629	-0.21	0.830144	0.94953	196.515	1.52629
pk13229	1.07	0.282904	0.877875	395.266	18.4053	-0.76	0.445927	0.847716	395.266	18.4053	1.71	0.0866512	0.610862	395.266	18.4053	-0.54	0.588581	0.845969	395.266	18.4053
pk1323	1.1	0.271633	0.877282	224.1	11.7167	1.21	0.228296	0.703316	224.1	11.7167	1.61	0.106691	0.628012	224.1	11.7167	-1.96	0.0506371	0.345219	224.1	11.7167
pk13232	0.71	0.475374	0.927698	281.069	8.50334	0.14	0.885858	0.97701	281.069	8.50334	1.31	0.189274	0.716308	281.069	8.50334	-1.34	0.180285	0.551037	281.069	8.50334
pk13233	-3.61	0.000311639	0.832144	473.307	12.6531	-1.63	0.102943	0.536367	473.307	12.6531	-3.59	0.000340505	0.330915	473.307	12.6531	0.4	0.686208	0.890248	473.307	12.6531
pk13234	0.65	0.517755	0.939255	359.298	12.8637	-0.24	0.808906	0.969656	359.298	12.8637	1.73	0.0845401	0.609166	359.298	12.8637	-2.22	0.0263531	0.270081	359.298	12.8637
pk13235	1.06	0.288866	0.877875	266.108	7.55058	-0.29	0.768217	0.963063	266.108	7.55058	1.52	0.128261	0.658098	266.108	7.55058	-0.54	0.588297	0.845969	266.108	7.55058
pk13239	-0.26	0.797046	0.978717	489.295	16.3457	-1	0.315784	0.773973	489.295	16.3457	-0.73	0.465191	0.871285	489.295	16.3457	1.85	0.0640114	0.373541	489.295	16.3457
pk1324	0.62	0.535831	0.940727	384.119	0.638921	-0.11	0.915665	0.980081	384.119	0.638921	-0.69	0.487971	0.879367	384.119	0.638921	3.33	0.000895009	0.0935036	384.119	0.638921
pk13244	1.13	0.259106	0.873597	192.11	10.9543	-0.8	0.421457	0.836515	192.11	10.9543	1.39	0.163547	0.69782	192.11	10.9543	0.32	0.749879	0.921364	192.11	10.9543
pk13245	-0.91	0.360316	0.892509	188.025	0.825645	0.62	0.532116	0.883961	188.025	0.825645	-0.95	0.344183	0.818562	188.025	0.825645	-0.68	0.499122	0.804069	188.025	0.825645
pk13250	0.75	0.451276	0.927175	154.522	1.34647	0.36	0.721797	0.95168	154.522	1.34647	0.8	0.421587	0.858054	154.522	1.34647	-0.23	0.814359	0.944731	154.522	1.34647
pk13258	0.41	0.684673	0.963171	983.938	13.6969	-0.22	0.823112	0.970543	983.938	13.6969	0.94	0.346789	0.819492	983.938	13.6969	-0.99	0.324355	0.690575	983.938	13.6969
pk1326	0.47	0.639707	0.954795	464.236	14.0145	0.38	0.704954	0.947062	464.236	14.0145	0.22	0.824411	0.96835	464.236	14.0145	0.39	0.696781	0.897899	464.236	14.0145
pk13260	-0.73	0.467399	0.927608	242.158	2.17325	1.77	0.0774688	0.479605	242.158	2.17325	-0.32	0.74812	0.956469	242.158	2.17325	-2.49	0.0127602	0.211414	242.158	2.17325
pk13262	0.72	0.471986	0.927608	445.365	16.7276	-3.05	0.0022889	0.115895	445.365	16.7276	0.89	0.37375	0.837643	445.365	16.7276	2.22	0.0267128	0.271043	445.365	16.7276
pk13274	-1.63	0.103477	0.854455	465.393	16.9565	-1.53	0.125592	0.576388	465.393	16.9565	-1.9	0.0571496	0.567724	465.393	16.9565	1.49	0.135075	0.492263	465.393	16.9565
pk13276	-0.45	0.650203	0.956544	443.349	17.0486	-0.86	0.390477	0.818733	443.349	17.0486	-0.4	0.686269	0.943196	443.349	17.0486	0.46	0.644014	0.872975	443.349	17.0486
pk1328	-0.83	0.406122	0.911773	512.335	13.5394	1.18	0.238895	0.709983	512.335	13.5394	-1.05	0.293247	0.787787	512.335	13.5394	-0.6	0.546546	0.82802	512.335	13.5394
pk13288	1	0.318095	0.88741	331.106	5.22021	2.73	0.00641549	0.180149	331.106	5.22021	-0.77	0.444138	0.865984	331.106	5.22021	2.3	0.0216655	0.251493	331.106	5.22021
pk13293	0.3	0.766063	0.978338	301.202	12.1113	-3.05	0.00229996	0.115895	301.202	12.1113	0.95	0.344423	0.818562	301.202	12.1113	0.89	0.375389	0.729632	301.202	12.1113
pk13296	-0.76	0.445101	0.924363	464.35	18.516	0.44	0.658267	0.932342	464.35	18.516	0.25	0.804304	0.966141	464.35	18.516	-2.9	0.00378633	0.138849	464.35	18.516
pk13297	-0.87	0.382853	0.908491	428.285	16.0962	1.09	0.273868	0.74135	428.285	16.0962	-0.88	0.378913	0.839277	428.285	16.0962	-1.02	0.305782	0.673527	428.285	16.0962
pk13299	-1.88	0.0604958	0.832144	308.191	14.0187	-0.49	0.624497	0.920253	308.191	14.0187	-1.96	0.0503065	0.557083	308.191	14.0187	0.17	0.864244	0.960101	308.191	14.0187
pk133	0.97	0.331927	0.889204	263.089	11.7168	1.13	0.260428	0.730947	263.089	11.7168	1.38	0.166655	0.703641	263.089	11.7168	-1.69	0.0916283	0.428625	263.089	11.7168
pk1330	-0.27	0.784092	0.978717	135.028	1.07778	0.09	0.931581	0.984148	135.028	1.07778	-0.58	0.563145	0.905798	135.028	1.07778	0.56	0.573014	0.841866	135.028	1.07778
pk13301	-0.41	0.683109	0.963171	268.015	1.33005	-0.1	0.917455	0.980081	268.015	1.33005	-0.37	0.707966	0.95061	268.015	1.33005	-0.11	0.915086	0.974991	268.015	1.33005
pk13304	1.03	0.304875	0.881895	377.157	10.1992	1.06	0.289805	0.755343	377.157	10.1992	1.11	0.265004	0.771018	377.157	10.1992	-0.8	0.423372	0.763791	377.157	10.1992
pk13305	-0.06	0.953194	0.992436	451.303	15.9897	-0.05	0.961224	0.98953	451.303	15.9897	-0.14	0.886254	0.978037	451.303	15.9897	0.26	0.792868	0.937729	451.303	15.9897
pk13306	0.45	0.650599	0.956544	312.983	1.29241	1.63	0.1026	0.535945	312.983	1.29241	0.22	0.823973	0.96835	312.983	1.29241	-0.64	0.521803	0.816107	312.983	1.29241
pk13308	-0.29	0.768528	0.978338	1015.58	14.1962	-0.14	0.8898	0.977937	1015.58	14.1962	0.36	0.722581	0.95395	1015.58	14.1962	-1.48	0.137695	0.495378	1015.58	14.1962
pk13313	0.4	0.690703	0.963182	181.097	6.20093	1.57	0.1171	0.564218	181.097	6.20093	-0.35	0.730097	0.954066	181.097	6.20093	0.56	0.573303	0.841866	181.097	6.20093
pk13319	-0.44	0.656613	0.958463	353.123	7.41109	-1.19	0.232981	0.704657	353.123	7.41109	-0.17	0.867859	0.975591	353.123	7.41109	0.24	0.811439	0.944188	353.123	7.41109
pk13329	0.51	0.608698	0.953411	263.168	2.79794	1.53	0.125137	0.576388	263.168	2.79794	-0.2	0.837774	0.970842	263.168	2.79794	0.55	0.581546	0.845091	263.168	2.79794
pk1333	0.17	0.86662	0.986665	435.977	1.21484	0.98	0.326642	0.780915	435.977	1.21484	0.11	0.912676	0.983307	435.977	1.21484	-0.67	0.502448	0.806878	435.977	1.21484
pk13334	0.29	0.773652	0.978338	426.774	18.973	0.11	0.916148	0.980081	426.774	18.973	0.51	0.607614	0.919271	426.774	18.973	-0.52	0.603461	0.855007	426.774	18.973
pk13339	-0.36	0.72172	0.96835	549.413	16.3212	-1.31	0.189551	0.66595	549.413	16.3212	-1.17	0.243998	0.756315	549.413	16.3212	2.85	0.00440639	0.143484	549.413	16.3212
pk13342	-1.2	0.2309	0.87108	315.002	2.71064	0.04	0.967121	0.990771	315.002	2.71064	-1.22	0.221586	0.746326	315.002	2.71064	-0.28	0.776145	0.931455	315.002	2.71064
pk13345	-1.38	0.169179	0.862125	174.048	1.51757	-0.51	0.611666	0.914329	174.048	1.51757	-1.75	0.0803294	0.606181	174.048	1.51757	0.94	0.346138	0.705508	174.048	1.51757
pk13346	-0.39	0.697983	0.964877	426.756	18.4164	1.06	0.29016	0.755481	426.756	18.4164	-0.29	0.769063	0.961424	426.756	18.4164	-1.16	0.24448	0.621491	426.756	18.4164
pk13349	-1.28	0.200997	0.868525	323.116	12.0337	1.24	0.215478	0.691347	323.116	12.0337	-1.75	0.080235	0.606181	323.116	12.0337	-0.19	0.850589	0.955516	323.116	12.0337
pk1335	-0.04	0.968468	0.99496	290.638	15.8175	0.36	0.72212	0.95168	290.638	15.8175	0.09	0.930023	0.985582	290.638	15.8175	-0.57	0.570311	0.840978	290.638	15.8175
pk13352	-1.47	0.141606	0.862125	287.04	1.61737	-0.82	0.413886	0.833994	287.04	1.61737	-1.72	0.0857463	0.610027	287.04	1.61737	0.87	0.383725	0.736051	287.04	1.61737
pk13353	-1.63	0.103324	0.854455	302.215	12.4866	-1.28	0.19948	0.676505	302.215	12.4866	-0.8	0.42154	0.858054	302.215	12.4866	-1.3	0.192629	0.563002	302.215	12.4866
pk13354	1.39	0.166196	0.862125	115.095	8.97206	0.43	0.670029	0.937018	115.095	8.97206	0.7	0.484686	0.878548	115.095	8.97206	1.59	0.112355	0.465109	115.095	8.97206
pk13357	-0.5	0.616188	0.953411	487.367	17.739	1.06	0.29033	0.755662	487.367	17.739	0.25	0.805752	0.966204	487.367	17.739	-2.76	0.00589112	0.159746	487.367	17.739
pk1336	2.01	0.0442854	0.832144	181.122	11.2863	-0.4	0.691592	0.944787	181.122	11.2863	2.27	0.023559	0.525224	181.122	11.2863	0.22	0.82269	0.948867	181.122	11.2863
pk13360	0.83	0.40722	0.911773	246.039	5.56895	0.89	0.373143	0.809804	246.039	5.56895	0.2	0.842238	0.971451	246.039	5.56895	0.94	0.348856	0.708068	246.039	5.56895
pk13361	1.22	0.22291	0.87108	247.998	3.05525	-0.29	0.770711	0.963063	247.998	3.05525	0.7	0.486516	0.879367	247.998	3.05525	1.74	0.0811327	0.413887	247.998	3.05525
pk13373	0.59	0.557404	0.944111	291.131	15.2714	0.51	0.609327	0.913418	291.131	15.2714	0.72	0.474617	0.874423	291.131	15.2714	-0.55	0.583509	0.845166	291.131	15.2714
pk13377	0.49	0.622133	0.954685	253.071	5.85411	-1.39	0.163333	0.637896	253.071	5.85411	1.21	0.226462	0.747997	253.071	5.85411	-0.43	0.668245	0.883346	253.071	5.85411
pk13387	-1.25	0.211366	0.868525	432.316	16.4917	-0.9	0.368541	0.808606	432.316	16.4917	-1.94	0.0522574	0.561335	432.316	16.4917	2.13	0.0328771	0.293811	432.316	16.4917
pk13388	1.21	0.226149	0.87108	259.012	3.50151	1.5	0.132957	0.590876	259.012	3.50151	1.18	0.23857	0.755115	259.012	3.50151	-0.84	0.399223	0.746491	259.012	3.50151
pk13389	-0.18	0.855966	0.985848	288.119	1.95616	0.33	0.743316	0.958386	288.119	1.95616	-0.72	0.470408	0.873498	288.119	1.95616	0.93	0.352848	0.711199	288.119	1.95616
pk1339	0.19	0.848663	0.985848	491.371	16.1534	-1.19	0.235865	0.706845	491.371	16.1534	-0.09	0.926109	0.984609	491.371	16.1534	1.66	0.0978603	0.440155	491.371	16.1534
pk13391	0.87	0.384772	0.908491	238.598	3.65648	1.31	0.191733	0.668579	238.598	3.65648	1.21	0.226064	0.747997	238.598	3.65648	-1.68	0.0937853	0.433173	238.598	3.65648
pk13392	1.61	0.107081	0.855247	411.096	8.04718	0.17	0.866193	0.9745	411.096	8.04718	2.07	0.0381596	0.5437	411.096	8.04718	-0.81	0.42005	0.760987	411.096	8.04718
pk13395	-0.8	0.425767	0.920041	203.143	9.29079	-0.7	0.485489	0.861505	203.143	9.29079	-1.73	0.0830898	0.60857	203.143	9.29079	2.58	0.00991724	0.19376	203.143	9.29079
pk13403	-1.25	0.210695	0.868525	270.65	15.0252	-0.18	0.854795	0.972986	270.65	15.0252	-0.62	0.535339	0.897952	270.65	15.0252	-1.53	0.126205	0.483039	270.65	15.0252
pk13405	0.13	0.895926	0.990214	447.381	17.3444	-1.75	0.079784	0.486727	447.381	17.3444	0.35	0.722951	0.95395	447.381	17.3444	0.88	0.380406	0.732756	447.381	17.3444
pk13407	-0.58	0.565161	0.946858	219.138	9.4819	0.3	0.765344	0.963063	219.138	9.4819	-1.11	0.2683	0.771018	219.138	9.4819	0.87	0.381717	0.734342	219.138	9.4819
pk13408	0.25	0.799633	0.978717	314.008	5.12403	-0.79	0.428837	0.840272	314.008	5.12403	0.61	0.539544	0.899601	314.008	5.12403	-0.11	0.912869	0.974387	314.008	5.12403
pk13410	-1.7	0.0898386	0.848303	287.112	6.40323	-1.13	0.260641	0.731273	287.112	6.40323	-1.93	0.0536579	0.562815	287.112	6.40323	1.05	0.293963	0.665588	287.112	6.40323
pk13418	-0.31	0.758494	0.977776	162.137	0.847099	2.83	0.00469798	0.153644	162.137	0.847099	-0.79	0.431217	0.860832	162.137	0.847099	-1.21	0.227328	0.6038	162.137	0.847099
pk1342	-1.38	0.168687	0.862125	589.48	19.169	3.04	0.00238947	0.118247	589.48	19.169	-1.97	0.0488619	0.557083	589.48	19.169	-1.14	0.256456	0.631096	589.48	19.169
pk13421	-0.13	0.894845	0.990214	361.139	7.5989	-0.18	0.854287	0.972986	361.139	7.5989	-0.49	0.626468	0.925306	361.139	7.5989	0.92	0.35665	0.715964	361.139	7.5989
pk13422	0.88	0.378286	0.904128	178.09	3.937	-0.2	0.842732	0.971869	178.09	3.937	0.83	0.406933	0.852762	178.09	3.937	0.47	0.637959	0.870188	178.09	3.937
pk13423	-1.95	0.0516367	0.832144	329.09	8.47381	-1.63	0.103396	0.537615	329.09	8.47381	-1.41	0.157497	0.691555	329.09	8.47381	-0.4	0.687081	0.890766	329.09	8.47381
pk13425	-1.35	0.175877	0.862125	243.063	10.0838	-0.84	0.399925	0.825305	243.063	10.0838	-0.2	0.842337	0.971451	243.063	10.0838	-2.39	0.0171275	0.225233	243.063	10.0838
pk13426	-0.1	0.919658	0.991182	948.653	12.3265	0.97	0.33323	0.785036	948.653	12.3265	0.38	0.704982	0.949774	948.653	12.3265	-1.98	0.047481	0.335985	948.653	12.3265
pk1343	1.43	0.15344	0.862125	441.282	15.7554	1.82	0.0684371	0.455964	441.282	15.7554	1.3	0.194022	0.721778	441.282	15.7554	-0.84	0.40281	0.748503	441.282	15.7554
pk13430	0.63	0.531843	0.940614	187.94	1.47815	0.48	0.63157	0.922998	187.94	1.47815	-0.3	0.762069	0.958677	187.94	1.47815	1.91	0.0556352	0.356454	187.94	1.47815
pk13440	-0.9	0.369175	0.899559	180.087	0.808614	-0.43	0.670368	0.937018	180.087	0.808614	-1.07	0.285028	0.780944	180.087	0.808614	0.51	0.611816	0.857244	180.087	0.808614
pk13443	0.08	0.938812	0.991182	321.013	1.31803	2.77	0.00560156	0.165235	321.013	1.31803	0.29	0.771554	0.96198	321.013	1.31803	-2.69	0.00713365	0.176511	321.013	1.31803
pk1345	0.51	0.608641	0.953411	197.042	3.08021	0.48	0.629984	0.922831	197.042	3.08021	0.15	0.883979	0.978037	197.042	3.08021	0.57	0.568963	0.840711	197.042	3.08021
pk13453	-1.33	0.182239	0.862125	433.292	14.9417	-2.28	0.0228574	0.287996	433.292	14.9417	-1.28	0.200559	0.724599	433.292	14.9417	1.42	0.154743	0.517422	433.292	14.9417
pk13461	1.19	0.232347	0.87108	446.371	17.4701	1.49	0.136303	0.599576	446.371	17.4701	1.31	0.191882	0.719767	446.371	17.4701	-1.16	0.244603	0.621554	446.371	17.4701
pk13464	-0.32	0.751512	0.974799	277.147	2.31866	0.33	0.740032	0.957827	277.147	2.31866	-0.48	0.631139	0.925306	277.147	2.31866	0	0.998707	0.999692	277.147	2.31866
pk13465	-2.04	0.041816	0.832144	419.388	16.9777	-2.59	0.0096375	0.204783	419.388	16.9777	-1.98	0.0477476	0.557083	419.388	16.9777	1.49	0.136623	0.494377	419.388	16.9777
pk13466	-1.81	0.0702255	0.832144	260.048	2.70089	-0.13	0.897147	0.978191	260.048	2.70089	-2.17	0.030215	0.5437	260.048	2.70089	0.48	0.632516	0.866957	260.048	2.70089
pk13468	0.53	0.597225	0.950551	789.03	18.1841	0.31	0.759171	0.96272	789.03	18.1841	0.8	0.424666	0.859253	789.03	18.1841	-0.77	0.443535	0.773897	789.03	18.1841
pk1347	0.41	0.683906	0.963171	126.03	1.1654	0.45	0.653928	0.932212	126.03	1.1654	-0.6	0.546647	0.899601	126.03	1.1654	2.13	0.0336891	0.29507	126.03	1.1654
pk13472	1.01	0.314802	0.88741	545.477	1.2857	0.42	0.672371	0.93782	545.477	1.2857	1.28	0.20227	0.725896	545.477	1.2857	-0.69	0.489025	0.799698	545.477	1.2857
pk13473	0.6	0.545863	0.941246	266.108	8.98383	0.52	0.605525	0.9124	266.108	8.98383	1.32	0.18652	0.716308	266.108	8.98383	-1.94	0.0530348	0.350516	266.108	8.98383
pk13476	-1.56	0.119894	0.857168	485.399	16.5162	-0.78	0.437848	0.843188	485.399	16.5162	-1.43	0.151579	0.687269	485.399	16.5162	-0.02	0.982206	0.995038	485.399	16.5162
pk13477	-1.01	0.310973	0.885031	311.11	8.39325	-0.76	0.445493	0.84771	311.11	8.39325	-0.65	0.517416	0.891026	311.11	8.39325	-0.47	0.635743	0.868527	311.11	8.39325
pk1348	1.24	0.214563	0.870739	190.09	6.0396	-0.17	0.867199	0.974756	190.09	6.0396	1.32	0.185452	0.716308	190.09	6.0396	0.27	0.786421	0.935366	190.09	6.0396
pk13482	-0.92	0.35888	0.892509	605.475	16.8704	-2.93	0.00342451	0.13849	605.475	16.8704	-1.13	0.257721	0.765474	605.475	16.8704	2.64	0.00826471	0.18516	605.475	16.8704
pk13487	3.05	0.00235231	0.832144	327.075	7.45986	1.35	0.178196	0.651904	327.075	7.45986	3.46	0.00056023	0.330915	327.075	7.45986	-1.3	0.194092	0.564471	327.075	7.45986
pk13488	-0.35	0.723311	0.96835	125	1.90001	0.84	0.403084	0.826792	125	1.90001	0.13	0.892708	0.980442	125	1.90001	-1.89	0.0586881	0.362143	125	1.90001
pk13489	1.21	0.225182	0.87108	373.149	8.51031	-0.11	0.912492	0.979948	373.149	8.51031	1.41	0.160031	0.694301	373.149	8.51031	-0.04	0.970715	0.99169	373.149	8.51031
pk1349	-1.15	0.24993	0.87108	301.118	8.98202	-0.56	0.572627	0.901675	301.118	8.98202	-1.39	0.164519	0.699952	301.118	8.98202	0.72	0.47105	0.787912	301.118	8.98202
pk13493	-0.2	0.84126	0.983013	193.056	9.9313	-0.11	0.91024	0.979123	193.056	9.9313	-0.34	0.736673	0.955666	193.056	9.9313	0.4	0.68681	0.890568	193.056	9.9313
pk13499	1.06	0.290836	0.877875	337.128	7.53779	0.49	0.623839	0.920253	337.128	7.53779	0.71	0.479391	0.877794	337.128	7.53779	0.69	0.491759	0.80023	337.128	7.53779
pk13503	-0.08	0.932413	0.991182	280.09	2.17229	0.73	0.462788	0.85646	280.09	2.17229	0.43	0.669514	0.940562	280.09	2.17229	-1.79	0.0731512	0.39685	280.09	2.17229
pk1351	-1.13	0.25839	0.873597	299.258	16.9968	-1.68	0.0937745	0.514374	299.258	16.9968	-1.01	0.312776	0.801439	299.258	16.9968	0.8	0.424922	0.764223	299.258	16.9968
pk13517	-0.94	0.347426	0.892509	486.363	16.8757	-2.26	0.0237724	0.29459	486.363	16.8757	-0.7	0.487129	0.879367	486.363	16.8757	1.02	0.30609	0.674008	486.363	16.8757
pk13519	-0.47	0.64166	0.954795	417.261	14.6539	0.32	0.745301	0.959629	417.261	14.6539	-0.73	0.465768	0.871519	417.261	14.6539	0.25	0.804024	0.941858	417.261	14.6539
pk13522	-0.17	0.862627	0.986665	145.101	12.1784	-0.32	0.750892	0.960194	145.101	12.1784	0.16	0.871752	0.975805	145.101	12.1784	-0.59	0.5568	0.834979	145.101	12.1784
pk13524	0.91	0.36393	0.894016	341.091	7.83697	-0.21	0.831363	0.971705	341.091	7.83697	1.47	0.142433	0.677449	341.091	7.83697	-0.87	0.384174	0.736051	341.091	7.83697
pk1353	1.53	0.126456	0.862125	201.974	0.501988	1.53	0.125277	0.576388	201.974	0.501988	1.2	0.230334	0.750914	201.974	0.501988	-0.17	0.866504	0.960201	201.974	0.501988
pk13532	-0.42	0.674697	0.961394	312.641	15.7158	0.18	0.859218	0.973627	312.641	15.7158	-0.66	0.509562	0.888448	312.641	15.7158	0.36	0.715501	0.905286	312.641	15.7158
pk13536	0.63	0.528312	0.940493	459.344	16.0391	-1.59	0.112678	0.556929	459.344	16.0391	0.83	0.40918	0.853064	459.344	16.0391	0.96	0.336657	0.699234	459.344	16.0391
pk13539	-0.01	0.995847	0.998502	209.044	9.84221	-2.96	0.00306457	0.13155	209.044	9.84221	0.36	0.721513	0.95395	209.044	9.84221	1.53	0.125076	0.481733	209.044	9.84221
pk13541	-0.11	0.911252	0.991182	260.185	6.10654	-0.08	0.932961	0.984339	260.185	6.10654	-0.4	0.69246	0.945763	260.185	6.10654	0.69	0.487193	0.798577	260.185	6.10654
pk13550	-1.72	0.0859296	0.842344	289.023	3.18767	-0.04	0.964266	0.9902	289.023	3.18767	-1.84	0.0663946	0.580721	289.023	3.18767	-0.09	0.927982	0.979903	289.023	3.18767
pk13554	1.66	0.0961624	0.854455	233.07	3.86309	-0.24	0.80977	0.969841	233.07	3.86309	1.63	0.102708	0.628012	233.07	3.86309	0.65	0.513265	0.811389	233.07	3.86309
pk13555	1.07	0.285684	0.877875	214.087	5.16757	1.1	0.273579	0.74135	214.087	5.16757	1.66	0.0979039	0.622502	214.087	5.16757	-2.05	0.0408122	0.313933	214.087	5.16757
pk13559	0.41	0.685254	0.963171	575.392	16.074	-1.95	0.0507277	0.403782	575.392	16.074	0.32	0.751211	0.956469	575.392	16.074	1.87	0.0612699	0.368574	575.392	16.074
pk13567	1.21	0.22648	0.87108	299.044	6.09079	0.51	0.611071	0.914329	299.044	6.09079	1.15	0.249451	0.757302	299.044	6.09079	0.03	0.980033	0.994042	299.044	6.09079
pk13568	0.88	0.377115	0.904128	245.158	4.61916	1.27	0.205416	0.683237	245.158	4.61916	1.16	0.244412	0.756315	245.158	4.61916	-1.48	0.139686	0.498443	245.158	4.61916
pk1357	2.09	0.0363816	0.832144	141.052	3.8696	1.69	0.0903333	0.508854	141.052	3.8696	2.52	0.0116956	0.4606	141.052	3.8696	-1.89	0.0584431	0.36129	141.052	3.8696
pk13582	-0.15	0.879573	0.988666	798.569	18.4865	0.92	0.358372	0.804917	798.569	18.4865	-0.58	0.559423	0.903965	798.569	18.4865	0.25	0.804718	0.941858	798.569	18.4865
pk13584	1.97	0.0494838	0.832144	309.094	7.37303	-0.09	0.9247	0.98219	309.094	7.37303	2.26	0.0239131	0.526358	309.094	7.37303	-0.16	0.874608	0.961809	309.094	7.37303
pk13585	-0.95	0.340267	0.891018	483.307	16.057	0.35	0.726163	0.952764	483.307	16.057	-0.81	0.41984	0.857537	483.307	16.057	-0.81	0.416163	0.75796	483.307	16.057
pk13588	-0.5	0.620538	0.954321	203.143	9.91112	-0.12	0.905275	0.978679	203.143	9.91112	-0.66	0.506156	0.885753	203.143	9.91112	0.37	0.71109	0.903301	203.143	9.91112
pk1359	-0.48	0.627877	0.954685	204.01	1.50807	0.18	0.855068	0.972986	204.01	1.50807	-0.37	0.70929	0.951419	204.01	1.50807	-0.52	0.600716	0.85283	204.01	1.50807
pk13593	0.58	0.563799	0.946627	184.033	5.22945	2.06	0.0399575	0.36125	184.033	5.22945	0.93	0.354036	0.82719	184.033	5.22945	-2.34	0.0192595	0.235945	184.033	5.22945
pk13594	-1.25	0.210604	0.868525	305.157	5.40672	-2.11	0.0347467	0.345164	305.157	5.40672	-0.89	0.375494	0.837643	305.157	5.40672	0.59	0.558544	0.836059	305.157	5.40672
pk13598	-1.72	0.0850727	0.842265	588.431	16.7086	-2.51	0.0121766	0.226714	588.431	16.7086	-1.96	0.0503412	0.557083	588.431	16.7086	2.18	0.029344	0.282965	588.431	16.7086
pk13599	0.61	0.540292	0.941246	483.368	15.7208	-0.99	0.322833	0.778428	483.368	15.7208	0.41	0.681118	0.942563	483.368	15.7208	1.47	0.14292	0.502828	483.368	15.7208
pk1360	-0.33	0.745076	0.974265	263.052	0.74714	-0.21	0.83548	0.971869	263.052	0.74714	-1.35	0.178241	0.714593	263.052	0.74714	2.5	0.0123559	0.207922	263.052	0.74714
pk13607	1.84	0.0663781	0.832144	423.126	7.83328	0.69	0.491741	0.864185	423.126	7.83328	2	0.045104	0.550488	423.126	7.83328	-0.48	0.634647	0.868306	423.126	7.83328
pk13608	1.99	0.0472189	0.832144	355.138	8.49619	-0.06	0.949321	0.986281	355.138	8.49619	1.88	0.0605523	0.567724	355.138	8.49619	0.77	0.441702	0.772491	355.138	8.49619
pk13609	-1.97	0.0495021	0.832144	842.603	18.8295	-1.61	0.107479	0.544417	842.603	18.8295	-0.92	0.356735	0.829301	842.603	18.8295	-1.63	0.102997	0.448703	842.603	18.8295
pk13612	-1.22	0.223494	0.87108	345.122	10.4285	0.19	0.849626	0.971937	345.122	10.4285	-1.59	0.112441	0.63766	345.122	10.4285	0.44	0.662194	0.880039	345.122	10.4285
pk1362	-0.18	0.854079	0.985848	162.076	1.45637	-0.62	0.536502	0.884484	162.076	1.45637	-0.5	0.617709	0.923923	162.076	1.45637	1.18	0.236489	0.615314	162.076	1.45637
pk13621	-1.38	0.166959	0.862125	445.292	15.7399	-1.72	0.0849104	0.497523	445.292	15.7399	-1.08	0.279459	0.77631	445.292	15.7399	0.35	0.725979	0.908958	445.292	15.7399
pk13624	-1.39	0.16449	0.862125	193.065	4.31342	-1.61	0.107931	0.544504	193.065	4.31342	-1.78	0.0744088	0.599896	193.065	4.31342	1.9	0.0582075	0.36129	193.065	4.31342
pk13638	0.25	0.801022	0.979411	196.072	1.32014	-0.29	0.769559	0.963063	196.072	1.32014	0.21	0.834625	0.970365	196.072	1.32014	0.36	0.721322	0.906919	196.072	1.32014
pk1364	-0.84	0.399448	0.910235	132.066	1.82892	-0.93	0.353226	0.799522	132.066	1.82892	-0.8	0.423813	0.859253	132.066	1.82892	0.45	0.652852	0.876398	132.066	1.82892
pk13649	-1.03	0.301398	0.881895	432.747	17.9161	0.85	0.394851	0.820879	432.747	17.9161	-0.59	0.553371	0.900543	432.747	17.9161	-1.91	0.0557112	0.356454	432.747	17.9161
pk1365	-1.91	0.0564254	0.832144	259.045	1.9097	-0.67	0.505928	0.870612	259.045	1.9097	-2.15	0.0313876	0.5437	259.045	1.9097	0.64	0.519891	0.815563	259.045	1.9097
pk13650	2	0.0454621	0.832144	355.178	15.0776	0.58	0.564141	0.897793	355.178	15.0776	1.66	0.0967279	0.622502	355.178	15.0776	0.79	0.43054	0.765861	355.178	15.0776
pk13651	-1.78	0.0755882	0.832144	263.04	1.00959	-1.4	0.163086	0.637896	263.04	1.00959	-1.88	0.0606563	0.567724	263.04	1.00959	0.93	0.354014	0.712384	263.04	1.00959
pk13653	-0.1	0.921019	0.991182	300.953	1.30939	0.37	0.708982	0.948908	300.953	1.30939	0.21	0.830879	0.970242	300.953	1.30939	-1.04	0.29618	0.666741	300.953	1.30939
pk13655	0.01	0.988836	0.997931	401.259	18.5696	-1.18	0.2367	0.707366	401.259	18.5696	1.07	0.284825	0.780944	401.259	18.5696	-1.55	0.122006	0.475754	401.259	18.5696
pk13656	-1.81	0.07075	0.832144	117.018	1.51242	-1.73	0.0831606	0.495277	117.018	1.51242	-1.88	0.0602517	0.567724	117.018	1.51242	1.14	0.255462	0.630648	117.018	1.51242
pk13658	0.45	0.65034	0.956544	208.097	7.33443	-0.34	0.736883	0.957117	208.097	7.33443	-0.68	0.497669	0.882828	208.097	7.33443	3	0.00273145	0.129206	208.097	7.33443
pk1366	1.11	0.266201	0.877282	113.06	4.83814	-1.62	0.106005	0.542524	113.06	4.83814	1.15	0.251729	0.759224	113.06	4.83814	1.51	0.130263	0.48555	113.06	4.83814
pk13660	-0.01	0.995522	0.998442	317.127	10.3524	-0.35	0.724736	0.951888	317.127	10.3524	0.14	0.889407	0.978869	317.127	10.3524	-0.08	0.935445	0.981096	317.127	10.3524
pk13664	1.41	0.159521	0.862125	290.095	6.03999	-1.06	0.287611	0.75497	290.095	6.03999	1.6	0.110535	0.634692	290.095	6.03999	0.79	0.428734	0.765315	290.095	6.03999
pk13667	-0.11	0.915352	0.991182	271.042	1.48905	-0.14	0.887961	0.977329	271.042	1.48905	-0.3	0.760489	0.958512	271.042	1.48905	0.56	0.573971	0.841866	271.042	1.48905
pk13670	-0.48	0.634165	0.954685	247.049	3.78104	0.13	0.893352	0.977937	247.049	3.78104	-0.64	0.525281	0.894752	247.049	3.78104	0.21	0.835269	0.95082	247.049	3.78104
pk13672	0.84	0.400767	0.910235	303.988	1.51563	0.72	0.47117	0.858231	303.988	1.51563	0.74	0.456829	0.869033	303.988	1.51563	-0.15	0.881316	0.964115	303.988	1.51563
pk13678	2.44	0.0149053	0.832144	305.086	5.72177	-0.06	0.954646	0.986856	305.086	5.72177	2.39	0.0170175	0.503781	305.086	5.72177	0.78	0.437878	0.769856	305.086	5.72177
pk13679	0.64	0.523718	0.940493	359.065	4.99383	0.2	0.838606	0.971869	359.065	4.99383	1.26	0.207324	0.732787	359.065	4.99383	-1.46	0.143562	0.503204	359.065	4.99383
pk1368	-0.76	0.448694	0.926923	120.089	15.5382	0.23	0.818619	0.970543	120.089	15.5382	-0.83	0.408891	0.853064	120.089	15.5382	-0.15	0.879872	0.963516	120.089	15.5382
pk13681	1.18	0.236566	0.87108	186.149	1.37048	1.29	0.198806	0.676355	186.149	1.37048	1.52	0.127466	0.657162	186.149	1.37048	-1.63	0.103836	0.449742	186.149	1.37048
pk13685	-0.48	0.628055	0.954685	169.066	3.66548	0.52	0.599948	0.9124	169.066	3.66548	-0.86	0.39104	0.847204	169.066	3.66548	0.29	0.771196	0.931428	169.066	3.66548
pk13687	1.15	0.250698	0.87108	327.075	8.79664	0.63	0.528706	0.88335	327.075	8.79664	1.51	0.132417	0.662679	327.075	8.79664	-1.03	0.301407	0.668983	327.075	8.79664
pk13689	1.07	0.284687	0.877875	381.758	18.0593	-1.18	0.237112	0.707366	381.758	18.0593	1.86	0.0631299	0.568957	381.758	18.0593	-0.56	0.578649	0.844018	381.758	18.0593
pk1369	-0.1	0.922125	0.991182	808.638	19.2964	0.89	0.375102	0.809849	808.638	19.2964	0.66	0.511856	0.888608	808.638	19.2964	-2.48	0.0131769	0.214801	808.638	19.2964
pk13696	-0.23	0.818732	0.980258	261.06	2.79167	0.45	0.653145	0.932022	261.06	2.79167	-0.97	0.331104	0.811101	261.06	2.79167	1.3	0.194947	0.5653	261.06	2.79167
pk13697	1.68	0.092654	0.854455	315.081	8.44731	0.69	0.49	0.863383	315.081	8.44731	2.61	0.00915675	0.453136	315.081	8.44731	-2.35	0.0187181	0.234255	315.081	8.44731
pk13700	-1.28	0.199058	0.868525	265.075	9.33753	-0.97	0.331898	0.78453	265.075	9.33753	-0.28	0.780934	0.964391	265.075	9.33753	-1.87	0.0621217	0.369391	265.075	9.33753
pk13704	0.78	0.433351	0.923415	226.079	6.46357	-0.45	0.650535	0.932017	226.079	6.46357	0.98	0.328143	0.809427	226.079	6.46357	0.13	0.899961	0.969897	226.079	6.46357
pk13706	0.07	0.940304	0.991182	82.0651	0.77458	0.52	0.60609	0.9124	82.0651	0.77458	-0.13	0.899867	0.981529	82.0651	0.77458	0.12	0.904588	0.971824	82.0651	0.77458
pk1371	-0.92	0.35573	0.892509	189.134	0.622895	0.2	0.840495	0.971869	189.134	0.622895	-1.28	0.19927	0.724599	189.134	0.622895	0.44	0.661177	0.879464	189.134	0.622895
pk13711	0.36	0.722497	0.96835	229.066	5.38141	-0.65	0.512924	0.876769	229.066	5.38141	1.43	0.154017	0.689681	229.066	5.38141	-1.93	0.0533008	0.351331	229.066	5.38141
pk13716	2.66	0.00779547	0.832144	269.102	6.70908	1.22	0.22304	0.701855	269.102	6.70908	2.8	0.00508843	0.428748	269.102	6.70908	-0.64	0.519163	0.81476	269.102	6.70908
pk13717	0.93	0.35034	0.892509	828.551	18.4036	0.36	0.720119	0.95168	828.551	18.4036	0.91	0.364926	0.833047	828.551	18.4036	-0.05	0.957702	0.986782	828.551	18.4036
pk13727	-1.46	0.144365	0.862125	174.018	1.89301	0.9	0.365836	0.807933	174.018	1.89301	-1.6	0.108676	0.631104	174.018	1.89301	-0.76	0.44927	0.778792	174.018	1.89301
pk1373	-0.23	0.821421	0.980258	110.071	0.575185	0.3	0.767626	0.963063	110.071	0.575185	-1	0.317353	0.801588	110.071	0.575185	1.55	0.120463	0.47317	110.071	0.575185
pk13737	-0.27	0.787027	0.978717	795.573	18.8238	2.09	0.0368507	0.350874	795.573	18.8238	-0.44	0.656849	0.936324	795.573	18.8238	-1.24	0.213782	0.588525	795.573	18.8238
pk13743	0.39	0.692903	0.9634	209.044	9.59452	-0.01	0.990586	0.996931	209.044	9.59452	0.54	0.586392	0.912812	209.044	9.59452	-0.21	0.833267	0.950309	209.044	9.59452
pk1375	-1.24	0.214039	0.870271	509.381	16.0085	-1.02	0.308867	0.768794	509.381	16.0085	-0.89	0.373926	0.837643	509.381	16.0085	-0.3	0.761098	0.926504	509.381	16.0085
pk1376	0.01	0.991679	0.997931	329.247	16.2705	0.16	0.871894	0.975994	329.247	16.2705	0.77	0.440893	0.865259	329.247	16.2705	-1.91	0.0556965	0.356454	329.247	16.2705
pk13760	1.74	0.0816199	0.842265	266.072	6.4647	0.27	0.790759	0.966664	266.072	6.4647	1.95	0.0508618	0.558514	266.072	6.4647	-0.31	0.754238	0.923582	266.072	6.4647
pk13762	-0.44	0.65813	0.958679	377.157	9.44587	0.34	0.733729	0.956184	377.157	9.44587	-0.42	0.677531	0.941128	377.157	9.44587	-0.44	0.661438	0.879631	377.157	9.44587
pk13763	0.38	0.704181	0.965199	448.35	15.698	-1.18	0.237367	0.707451	448.35	15.698	-0.32	0.752078	0.956469	448.35	15.698	2.72	0.00663457	0.168031	448.35	15.698
pk13771	-0.66	0.510635	0.937742	271.006	0.814864	-1.4	0.160847	0.634658	271.006	0.814864	-0.81	0.418951	0.857277	271.006	0.814864	1.33	0.183877	0.553509	271.006	0.814864
pk13788	-0.38	0.704036	0.965199	246.976	0.85234	1.02	0.305558	0.766479	246.976	0.85234	-0.39	0.699021	0.947735	246.976	0.85234	-0.88	0.37673	0.729892	246.976	0.85234
pk13789	-1.22	0.221217	0.87108	611.427	16.533	-1.61	0.106675	0.54299	611.427	16.533	-1.34	0.180716	0.716308	611.427	16.533	1.31	0.189487	0.560268	611.427	16.533
pk13790	-0.4	0.688921	0.963182	308.091	0.76153	-1.27	0.205897	0.683237	308.091	0.76153	-0.22	0.822452	0.96835	308.091	0.76153	0.57	0.570712	0.840978	308.091	0.76153
pk13792	-0.11	0.911961	0.991182	313.22	9.53455	-0.47	0.638408	0.92651	313.22	9.53455	0.06	0.952903	0.991189	313.22	9.53455	-0.1	0.918531	0.976425	313.22	9.53455
pk13793	-0.21	0.833277	0.98242	271.081	5.85807	0.71	0.47879	0.859707	271.081	5.85807	-0.25	0.79879	0.965171	271.081	5.85807	-0.48	0.629281	0.865506	271.081	5.85807
pk13794	-0.15	0.877938	0.987805	462.363	16.8548	0.2	0.84064	0.971869	462.363	16.8548	-0.55	0.58467	0.912605	462.363	16.8548	0.74	0.460295	0.782096	462.363	16.8548
pk13798	1.13	0.257381	0.872884	381.195	14.484	-2.09	0.0363868	0.349109	381.195	14.484	1.92	0.0544723	0.562828	381.195	14.484	0.08	0.932965	0.980306	381.195	14.484
pk138	0.49	0.626234	0.954685	118.086	1.3048	0.91	0.363201	0.806793	118.086	1.3048	0.38	0.702711	0.948911	118.086	1.3048	-0.37	0.708099	0.902257	118.086	1.3048
pk13805	0.08	0.936171	0.991182	499.302	15.0908	-1.47	0.141211	0.608412	499.302	15.0908	0.02	0.983251	0.995477	499.302	15.0908	1.32	0.188226	0.559791	499.302	15.0908
pk13807	0.96	0.337052	0.889522	396.135	9.01615	0.31	0.757383	0.961919	396.135	9.01615	1.64	0.101645	0.628012	396.135	9.01615	-1.57	0.11551	0.469659	396.135	9.01615
pk13808	-2.12	0.033862	0.832144	174.087	0.765332	2.15	0.03185	0.334603	174.087	0.765332	-2.48	0.0131283	0.467354	174.087	0.765332	-1.35	0.176371	0.544832	174.087	0.765332
pk1381	0.07	0.945021	0.991182	195.039	1.20806	-1.48	0.138939	0.605731	195.039	1.20806	0.18	0.855023	0.9747	195.039	1.20806	0.94	0.346376	0.705508	195.039	1.20806
pk13810	1.42	0.155295	0.862125	117.102	0.104917	-0.48	0.63049	0.922927	117.102	0.104917	1.48	0.139236	0.673097	117.102	0.104917	0.58	0.559779	0.836288	117.102	0.104917
pk13811	-1.05	0.295823	0.880348	266.033	6.45947	-1.03	0.303479	0.764235	266.033	6.45947	-1.14	0.25334	0.761945	266.033	6.45947	0.76	0.444481	0.77449	266.033	6.45947
pk13812	0.27	0.787445	0.978717	431.315	13.7854	-0.21	0.834523	0.971772	431.315	13.7854	-0.05	0.956708	0.991293	431.315	13.7854	0.96	0.338011	0.69984	431.315	13.7854
pk13813	-0.91	0.360459	0.892509	296.118	9.0533	-0.51	0.613258	0.915027	296.118	9.0533	-1.28	0.201193	0.72477	296.118	9.0533	1.08	0.282365	0.654327	296.118	9.0533
pk1382	2.96	0.00313484	0.832144	402.902	0.543334	-0.61	0.541868	0.886395	402.902	0.543334	2.87	0.00411254	0.401983	402.902	0.543334	1.36	0.17404	0.541569	402.902	0.543334
pk13820	-1	0.318984	0.88741	469.292	13.9596	0.6	0.547016	0.889933	469.292	13.9596	-1.4	0.161609	0.696099	469.292	13.9596	0.2	0.83846	0.951519	469.292	13.9596
pk13829	-0.2	0.844057	0.984188	246.103	5.30714	0.62	0.533703	0.883997	246.103	5.30714	-0.21	0.831274	0.970307	246.103	5.30714	-0.48	0.629263	0.865506	246.103	5.30714
pk13831	-0.87	0.384688	0.908491	288.102	13.2152	0.23	0.815036	0.970543	288.102	13.2152	-1	0.3183	0.801647	288.102	13.2152	-0.09	0.931504	0.980306	288.102	13.2152
pk13835	1.38	0.16801	0.862125	271.081	6.73828	-0.66	0.507001	0.871227	271.081	6.73828	1.54	0.12348	0.651662	271.081	6.73828	0.52	0.603753	0.855019	271.081	6.73828
pk13843	-2.03	0.0427091	0.832144	574.453	16.9976	-2.61	0.00901036	0.201116	574.453	16.9976	-2.11	0.0347512	0.5437	574.453	16.9976	1.85	0.0650228	0.375654	574.453	16.9976
pk13858	0.62	0.53461	0.940727	359.065	5.85381	-0.05	0.957313	0.987778	359.065	5.85381	1.21	0.227998	0.748626	359.065	5.85381	-1.16	0.247308	0.622992	359.065	5.85381
pk13859	-0.69	0.488093	0.931945	299.044	4.98748	1.56	0.117865	0.565421	299.044	4.98748	-0.02	0.986861	0.996131	299.044	4.98748	-2.96	0.00315499	0.133493	299.044	4.98748
pk1386	-0.09	0.926901	0.991182	131.053	1.37722	0.27	0.785262	0.966664	131.053	1.37722	-0.34	0.730927	0.954066	131.053	1.37722	0.37	0.714478	0.905222	131.053	1.37722
pk1387	-0.84	0.400442	0.910235	461.323	16.0202	-1.89	0.0585146	0.428244	461.323	16.0202	-1.25	0.210707	0.736173	461.323	16.0202	2.29	0.0223109	0.254277	461.323	16.0202
pk13870	0.77	0.442304	0.923852	267.09	11.9444	0.31	0.760346	0.962813	267.09	11.9444	0.83	0.404744	0.852327	267.09	11.9444	-0.22	0.828396	0.94953	267.09	11.9444
pk13872	0.85	0.395495	0.910235	144.035	0.828223	0.54	0.587234	0.908519	144.035	0.828223	1.07	0.283714	0.780217	144.035	0.828223	-0.81	0.417115	0.758746	144.035	0.828223
pk13879	1.53	0.12646	0.862125	319.117	9.4442	-0.08	0.932828	0.984339	319.117	9.4442	1.69	0.090415	0.616593	319.117	9.4442	0.07	0.944842	0.983001	319.117	9.4442
pk1388	1.22	0.22372	0.87108	203.053	5.02088	1.07	0.285023	0.752831	203.053	5.02088	1.69	0.0914059	0.617548	203.053	5.02088	-1.73	0.0834087	0.417476	203.053	5.02088
pk13880	1.02	0.307186	0.881895	276.029	5.76415	-0.42	0.677397	0.940758	276.029	5.76415	1.4	0.1622	0.696385	276.029	5.76415	-0.3	0.766055	0.929203	276.029	5.76415
pk13882	-0.58	0.5603	0.945117	213.512	1.2807	0.66	0.510081	0.873887	213.512	1.2807	-0.28	0.782859	0.964407	213.512	1.2807	-1.38	0.166792	0.534559	213.512	1.2807
pk13884	0.03	0.973318	0.995615	316.175	4.83665	-0.14	0.888068	0.977329	316.175	4.83665	0.54	0.586526	0.912812	316.175	4.83665	-1.07	0.282795	0.654922	316.175	4.83665
pk13890	-1.06	0.289949	0.877875	333.081	4.2259	-1.45	0.148367	0.614884	333.081	4.2259	-0.72	0.470393	0.873498	333.081	4.2259	0.14	0.885179	0.966654	333.081	4.2259
pk13894	0.32	0.749499	0.974707	288.208	8.06668	0.9	0.367126	0.808408	288.208	8.06668	0.04	0.965734	0.991929	288.208	8.06668	-0.05	0.958582	0.987124	288.208	8.06668
pk13898	2.03	0.0427428	0.832144	315.111	10.785	0.6	0.547187	0.889933	315.111	10.785	1.89	0.0584977	0.567724	315.111	10.785	0.36	0.719572	0.906266	315.111	10.785
pk13908	0.21	0.831818	0.982224	214.014	0.90114	3.19	0.00145158	0.103799	214.014	0.90114	-0.34	0.73167	0.954066	214.014	0.90114	-1.17	0.2409	0.618931	214.014	0.90114
pk13910	-0.47	0.637593	0.954685	389.23	14.0422	0.01	0.989	0.996804	389.23	14.0422	-0.42	0.672976	0.941128	389.23	14.0422	-0.26	0.795384	0.938829	389.23	14.0422
pk13912	0.3	0.766912	0.978338	258.98	0.858855	0.33	0.741863	0.957827	258.98	0.858855	1.11	0.265521	0.771018	258.98	0.858855	-2.11	0.0351002	0.297099	258.98	0.858855
pk13914	0.06	0.95574	0.992436	258.65	15.1239	1.33	0.184259	0.658743	258.65	15.1239	0.37	0.709714	0.951419	258.65	15.1239	-1.76	0.0781595	0.409983	258.65	15.1239
pk13925	1.78	0.0749716	0.832144	379.173	10.284	2.04	0.0418792	0.36887	379.173	10.284	1.4	0.16196	0.696385	379.173	10.284	-0.31	0.755093	0.92372	379.173	10.284
pk1393	0.15	0.881769	0.989297	183.063	3.29572	-0.32	0.750651	0.960194	183.063	3.29572	0.13	0.897518	0.980442	183.063	3.29572	0.32	0.751566	0.922708	183.063	3.29572
pk13937	-0.61	0.542982	0.941246	430.339	16.5203	-0.46	0.644218	0.930957	430.339	16.5203	-0.59	0.554739	0.900851	430.339	16.5203	0.2	0.841135	0.952217	430.339	16.5203
pk1394	2.37	0.0176556	0.832144	113.06	8.00724	0.22	0.823357	0.970543	113.06	8.00724	2.46	0.013953	0.477066	113.06	8.00724	0.2	0.84181	0.952217	113.06	8.00724
pk13941	-0.96	0.335247	0.889204	283.085	9.49971	-1.65	0.0980891	0.525143	283.085	9.49971	-0.59	0.552049	0.900543	283.085	9.49971	0.24	0.812873	0.944731	283.085	9.49971
pk13942	-0.45	0.651111	0.956544	391.357	16.003	-0.64	0.522786	0.879473	391.357	16.003	-0.78	0.436457	0.862817	391.357	16.003	1.16	0.2469	0.622648	391.357	16.003
pk13943	-1.67	0.0952192	0.854455	667.336	13.9983	-0.37	0.71097	0.949441	667.336	13.9983	-1.81	0.0705327	0.589655	667.336	13.9983	0.23	0.814637	0.944837	667.336	13.9983
pk13944	-0.57	0.567132	0.947621	415.145	14.8465	-0.41	0.680475	0.94192	415.145	14.8465	-0.18	0.855506	0.9747	415.145	14.8465	-0.73	0.467146	0.786461	415.145	14.8465
pk13948	-2.58	0.010047	0.832144	170.065	2.13956	0.81	0.417452	0.835502	170.065	2.13956	-2.94	0.00329443	0.401983	170.065	2.13956	-0.43	0.664908	0.881885	170.065	2.13956
pk1395	0.26	0.798469	0.978717	159.967	0.573311	-0.39	0.69577	0.945779	159.967	0.573311	0.23	0.814397	0.96835	159.967	0.573311	0.43	0.664239	0.881355	159.967	0.573311
pk13950	0.39	0.698556	0.964877	432.28	15.743	0.62	0.53329	0.883997	432.28	15.743	0.56	0.576382	0.91018	432.28	15.743	-0.8	0.423431	0.763791	432.28	15.743
pk13951	-1.79	0.0740053	0.832144	467.334	15.537	-2.42	0.0156507	0.249466	467.334	15.537	-2.02	0.0432274	0.550488	467.334	15.537	2.09	0.0364838	0.301977	467.334	15.537
pk13952	1.24	0.213368	0.870271	177.525	2.20431	0.12	0.904504	0.978679	177.525	2.20431	1.1	0.273424	0.771115	177.525	2.20431	0.51	0.609737	0.855982	177.525	2.20431
pk13953	-0.78	0.436854	0.923602	216.098	0.833621	1.84	0.0665689	0.44949	216.098	0.833621	-1.09	0.277928	0.774861	216.098	0.833621	-0.95	0.343632	0.703533	216.098	0.833621
pk13962	0.9	0.369142	0.899559	303.141	7.05445	2.26	0.0237252	0.294489	303.141	7.05445	0.94	0.345173	0.818914	303.141	7.05445	-1.7	0.0899245	0.425684	303.141	7.05445
pk13963	0.47	0.63577	0.954685	778.563	17.9911	-0.58	0.562966	0.897197	778.563	17.9911	0.52	0.601955	0.918067	778.563	17.9911	0.47	0.639198	0.870587	778.563	17.9911
pk13968	-0.97	0.330813	0.889204	193.056	12.4665	0.03	0.975836	0.992506	193.056	12.4665	-0.34	0.731466	0.954066	193.056	12.4665	-1.72	0.0859659	0.420699	193.056	12.4665
pk13969	-0.31	0.757714	0.977776	296.118	9.35175	0.71	0.480205	0.859707	296.118	9.35175	-0.13	0.900366	0.981529	296.118	9.35175	-1.1	0.271338	0.646092	296.118	9.35175
pk1397	-0.27	0.784403	0.978717	615.035	1.21914	-0.83	0.405066	0.827444	615.035	1.21914	0.31	0.757289	0.957229	615.035	1.21914	-0.75	0.451244	0.778792	615.035	1.21914
pk13978	1.85	0.063897	0.832144	359.146	12.7485	0.86	0.389803	0.818561	359.146	12.7485	1.69	0.0908607	0.616722	359.146	12.7485	0.13	0.898026	0.969563	359.146	12.7485
pk1398	-0.87	0.38573	0.908491	497.36	16.7506	-1.08	0.281818	0.748529	497.36	16.7506	-1.34	0.180644	0.716308	497.36	16.7506	1.81	0.0699393	0.38998	497.36	16.7506
pk13985	1.24	0.215274	0.870958	299.127	15.036	1.71	0.0865074	0.499253	299.127	15.036	1.62	0.105999	0.628012	299.127	15.036	-2.02	0.0431402	0.322092	299.127	15.036
pk13989	-1.36	0.173665	0.862125	253.068	5.14628	-0.65	0.515691	0.877107	253.068	5.14628	-2.15	0.031711	0.5437	253.068	5.14628	2.04	0.0418599	0.317507	253.068	5.14628
pk1399	-0.27	0.789507	0.978717	420.756	18.3395	0.25	0.806193	0.969184	420.756	18.3395	0.12	0.90681	0.982219	420.756	18.3395	-1.13	0.257537	0.632243	420.756	18.3395
pk13993	-1.24	0.216127	0.870958	315.111	8.50004	1.31	0.19091	0.667608	315.111	8.50004	-1.53	0.126047	0.65569	315.111	8.50004	-0.65	0.518055	0.813871	315.111	8.50004
pk13999	-0.02	0.983788	0.997312	232.136	11.3635	0.97	0.333424	0.785052	232.136	11.3635	-0.27	0.783761	0.964407	232.136	11.3635	-0.11	0.90873	0.973021	232.136	11.3635
pk14	-1.25	0.211157	0.868525	139.003	1.20817	-0.98	0.328985	0.782392	139.003	1.20817	-0.8	0.426522	0.859253	139.003	1.20817	-0.54	0.587533	0.845969	139.003	1.20817
pk140	-0.55	0.585466	0.949835	544.337	15.8261	0.17	0.86469	0.97427	544.337	15.8261	-0.6	0.550616	0.899971	544.337	15.8261	-0.09	0.926452	0.979903	544.337	15.8261
pk14000	-0.13	0.899233	0.990922	267.127	13.8795	-2.71	0.00686029	0.185107	267.127	13.8795	0.29	0.773192	0.963099	267.127	13.8795	1.1	0.269771	0.644434	267.127	13.8795
pk14003	-2.3	0.0216997	0.832144	446.332	16.654	-0.75	0.455402	0.849902	446.332	16.654	-2.6	0.00948281	0.453136	446.332	16.654	0.84	0.402432	0.748274	446.332	16.654
pk1401	-0.6	0.549561	0.941246	784.572	18.5724	0.84	0.401118	0.825479	784.572	18.5724	-1.15	0.250394	0.757302	784.572	18.5724	0.47	0.640646	0.871167	784.572	18.5724
pk14014	-0.25	0.805203	0.979718	421.292	15.685	-1.55	0.122474	0.572558	421.292	15.685	-0.74	0.460619	0.869956	421.292	15.685	2.35	0.0188963	0.234941	421.292	15.685
pk14024	2.2	0.0282512	0.832144	972.272	13.6742	0.26	0.793291	0.966664	972.272	13.6742	2.8	0.00516805	0.428748	972.272	13.6742	-1.16	0.246	0.621554	972.272	13.6742
pk14036	-0.14	0.888332	0.989608	164.034	2.97381	-0.67	0.504072	0.870114	164.034	2.97381	-0.09	0.927407	0.984609	164.034	2.97381	0.36	0.720896	0.906786	164.034	2.97381
pk14038	1.53	0.126778	0.862125	343.106	10.6624	-0.52	0.602963	0.9124	343.106	10.6624	2.11	0.0350598	0.5437	343.106	10.6624	-0.56	0.574283	0.841866	343.106	10.6624
pk1404	0.41	0.67992	0.963091	248.992	1.29527	2.94	0.00329128	0.136028	248.992	1.29527	0.17	0.867074	0.975591	248.992	1.29527	-1.71	0.0879791	0.423549	248.992	1.29527
pk14048	0.68	0.493488	0.932014	180.11	7.89384	0.17	0.864694	0.97427	180.11	7.89384	1.15	0.249618	0.757302	180.11	7.89384	-1.03	0.302765	0.669627	180.11	7.89384
pk14050	-0.94	0.346283	0.892509	540.434	16.3717	-0.81	0.420884	0.836515	540.434	16.3717	-1.3	0.192238	0.719767	540.434	16.3717	1.29	0.197488	0.568147	540.434	16.3717
pk14052	-0.01	0.992951	0.997931	286.201	8.37186	-0.7	0.485245	0.861505	286.201	8.37186	-0.02	0.98073	0.995361	286.201	8.37186	0.55	0.582786	0.845166	286.201	8.37186
pk14058	-2.18	0.0292772	0.832144	578.41	16.4888	-1.95	0.0518315	0.405699	578.41	16.4888	-2.37	0.0179491	0.503781	578.41	16.4888	1.51	0.132456	0.488963	578.41	16.4888
pk14059	-0.79	0.428222	0.920713	243.159	11.8332	-1.63	0.10392	0.538353	243.159	11.8332	-1.04	0.298981	0.792823	243.159	11.8332	1.7	0.0887241	0.424455	243.159	11.8332
pk1406	0.6	0.546708	0.941246	532.224	14.014	0.54	0.591568	0.908982	532.224	14.014	0.33	0.740423	0.956189	532.224	14.014	0.37	0.71213	0.903922	532.224	14.014
pk14060	-1.42	0.155522	0.862125	273.097	6.0334	-0.85	0.394	0.820879	273.097	6.0334	-1.91	0.0561838	0.567371	273.097	6.0334	1.49	0.13634	0.494246	273.097	6.0334
pk14068	-0.13	0.893568	0.990214	501.355	15.1435	-0.18	0.858869	0.973555	501.355	15.1435	0.13	0.897448	0.980442	501.355	15.1435	-0.51	0.609738	0.855982	501.355	15.1435
pk1407	0.6	0.547403	0.941246	110.96	0.497771	0.18	0.85735	0.972986	110.96	0.497771	-0.19	0.847094	0.973543	110.96	0.497771	1.87	0.0615625	0.368574	110.96	0.497771
pk14075	-0.34	0.735678	0.970667	293.018	0.843445	2.57	0.0102104	0.210243	293.018	0.843445	-0.35	0.724815	0.953991	293.018	0.843445	-2.11	0.0351265	0.297099	293.018	0.843445
pk14080	-0.61	0.544143	0.941246	418.301	16.3052	-2	0.0456964	0.381921	418.301	16.3052	-0.88	0.379926	0.840022	418.301	16.3052	2.11	0.0346072	0.297099	418.301	16.3052
pk14084	-0.03	0.977078	0.996283	214.144	2.98494	1.27	0.203028	0.681168	214.144	2.98494	-0.35	0.722913	0.95395	214.144	2.98494	-0.29	0.774353	0.931455	214.144	2.98494
pk14087	0.48	0.630877	0.954685	423.126	8.23023	0.29	0.769801	0.963063	423.126	8.23023	0.42	0.672298	0.941128	423.126	8.23023	0.06	0.949774	0.984609	423.126	8.23023
pk14091	-1.48	0.139597	0.862125	342.997	1.88419	0.63	0.525668	0.881082	342.997	1.88419	-1.77	0.0773006	0.606181	342.997	1.88419	-0.2	0.840504	0.952149	342.997	1.88419
pk14097	0.14	0.890437	0.989608	410.246	18.1877	-0.34	0.733812	0.956184	410.246	18.1877	0.63	0.529988	0.895434	410.246	18.1877	-0.86	0.390211	0.73987	410.246	18.1877
pk14099	-0.3	0.764754	0.978338	441.261	14.6575	0.51	0.611974	0.914329	441.261	14.6575	-1.24	0.216488	0.742598	441.261	14.6575	1.71	0.0878326	0.423549	441.261	14.6575
pk141	-2.06	0.0396131	0.832144	140.006	1.20851	-1.4	0.160932	0.634658	140.006	1.20851	-1.66	0.0975452	0.622502	140.006	1.20851	-0.27	0.785237	0.934964	140.006	1.20851
pk14103	-0.06	0.950183	0.992051	211.105	0.965994	0.08	0.933325	0.984477	211.105	0.965994	0.43	0.669597	0.940562	211.105	0.965994	-1.25	0.210895	0.58432	211.105	0.965994
pk14105	-0.55	0.58104	0.949835	261.144	2.64655	0.26	0.793282	0.966664	261.144	2.64655	-1.06	0.287015	0.780944	261.144	2.64655	0.9	0.365786	0.723872	261.144	2.64655
pk14107	0.92	0.358695	0.892509	209.998	1.06816	1.95	0.0513229	0.404239	209.998	1.06816	0.45	0.650512	0.934643	209.998	1.06816	-0.31	0.758937	0.925987	209.998	1.06816
pk14110	-0.16	0.876182	0.987365	238.001	0.809238	1.11	0.265236	0.735116	238.001	0.809238	-0.24	0.811902	0.968285	238.001	0.809238	-0.76	0.447695	0.777727	238.001	0.809238
pk14115	-0.42	0.67203	0.961268	555.365	16.5254	-1.53	0.126542	0.57742	555.365	16.5254	-0.75	0.452551	0.867345	555.365	16.5254	1.9	0.0573624	0.360769	555.365	16.5254
pk14116	0.04	0.966985	0.994959	523.303	16.0773	-0.92	0.358159	0.804917	523.303	16.0773	-0.14	0.888811	0.978434	523.303	16.0773	1.19	0.233518	0.611177	523.303	16.0773
pk14119	0.94	0.348116	0.892509	281.106	12.1476	-0.98	0.328713	0.782392	281.106	12.1476	1.22	0.220721	0.746326	281.106	12.1476	0.32	0.748219	0.92067	281.106	12.1476
pk1412	-0.18	0.859696	0.986665	294.154	15.5382	0.84	0.40057	0.825476	294.154	15.5382	-0.36	0.720146	0.95395	294.154	15.5382	-0.27	0.786584	0.935366	294.154	15.5382
pk14120	0.95	0.344229	0.892509	469.312	14.6549	2.46	0.0139619	0.238388	469.312	14.6549	1.16	0.244307	0.756315	469.312	14.6549	-2.27	0.0233477	0.257295	469.312	14.6549
pk14121	-0.25	0.804064	0.979718	178.086	1.53298	2.59	0.00978222	0.206112	178.086	1.53298	-0.33	0.738311	0.95603	178.086	1.53298	-1.94	0.052374	0.349562	178.086	1.53298
pk14131	0.21	0.832495	0.982224	319.117	8.38506	-1.2	0.230956	0.703385	319.117	8.38506	0.61	0.542599	0.899601	319.117	8.38506	0.13	0.898471	0.969765	319.117	8.38506
pk14134	-0.56	0.572394	0.949256	271.09	0.789684	-0.18	0.859767	0.973627	271.09	0.789684	-0.92	0.357148	0.829301	271.09	0.789684	0.82	0.411157	0.754732	271.09	0.789684
pk14136	-2.21	0.0269259	0.832144	307.106	4.31343	-1.89	0.0590998	0.428244	307.106	4.31343	-2.5	0.0125978	0.467211	307.106	4.31343	1.67	0.0945972	0.435205	307.106	4.31343
pk14137	0.78	0.437555	0.923602	225.977	0.825505	0.37	0.709859	0.949246	225.977	0.825505	1.04	0.300269	0.793355	225.977	0.825505	-0.75	0.451547	0.778792	225.977	0.825505
pk14142	0.1	0.923841	0.991182	222.11	9.36445	0.75	0.453419	0.849629	222.11	9.36445	0.33	0.741667	0.956433	222.11	9.36445	-1.18	0.236665	0.615345	222.11	9.36445
pk14143	0.47	0.63695	0.954685	339.073	5.56854	2.18	0.0294977	0.322136	339.073	5.56854	-0.64	0.522393	0.893273	339.073	5.56854	1.03	0.303755	0.67102	339.073	5.56854
pk14153	-2.37	0.0179864	0.832144	882.25	13.6933	-0.61	0.543527	0.886997	882.25	13.6933	-1.43	0.152743	0.688135	882.25	13.6933	-2.27	0.023503	0.257295	882.25	13.6933
pk1416	-0.01	0.988121	0.997931	277.216	14.8918	-1.98	0.0474035	0.389307	277.216	14.8918	0.63	0.529727	0.895434	277.216	14.8918	0.07	0.940593	0.982386	277.216	14.8918
pk14169	0	0.997806	0.999281	234.079	4.58708	1.64	0.102051	0.535515	234.079	4.58708	-0.31	0.756512	0.956893	234.079	4.58708	-0.56	0.573053	0.841866	234.079	4.58708
pk14176	-0.67	0.501768	0.93229	182.051	4.15885	-0.42	0.677937	0.940804	182.051	4.15885	-0.96	0.335264	0.813249	182.051	4.15885	0.83	0.406697	0.751263	182.051	4.15885
pk1418	-1.88	0.0602982	0.832144	183.063	6.1662	-0.1	0.919273	0.980135	183.063	6.1662	-2.09	0.036332	0.5437	183.063	6.1662	0.13	0.899098	0.969833	183.063	6.1662
pk14183	-0.34	0.737592	0.970987	457.366	16.7661	-2.69	0.00727875	0.188931	457.366	16.7661	-0.25	0.801438	0.965273	457.366	16.7661	1.91	0.0564641	0.358719	457.366	16.7661
pk14184	-0.92	0.360009	0.892509	247.169	15.7017	-1.63	0.10379	0.538322	247.169	15.7017	-1.41	0.157996	0.691555	247.169	15.7017	2.27	0.0234967	0.257295	247.169	15.7017
pk14189	0.08	0.9348	0.991182	313.016	0.816763	0.91	0.362533	0.806664	313.016	0.816763	-0.28	0.778942	0.964391	313.016	0.816763	0.13	0.897703	0.969563	313.016	0.816763
pk1419	1.19	0.2331	0.87108	339.183	16.6438	1.67	0.094709	0.515688	339.183	16.6438	1.52	0.12742	0.657162	339.183	16.6438	-1.87	0.0619588	0.369391	339.183	16.6438
pk14191	0.81	0.41874	0.916209	296.955	1.62473	-0.13	0.897898	0.978191	296.955	1.62473	0.37	0.712121	0.952111	296.955	1.62473	1.31	0.190996	0.562383	296.955	1.62473
pk1420	2.8	0.0052106	0.832144	151.045	0.49875	-0.52	0.602018	0.9124	151.045	0.49875	2.15	0.0318129	0.5437	151.045	0.49875	2.54	0.0112898	0.202451	151.045	0.49875
pk14216	1.92	0.0548279	0.832144	313.073	10.972	0.32	0.751136	0.960194	313.073	10.972	2.16	0.0308928	0.5437	313.073	10.972	-0.33	0.744893	0.918353	313.073	10.972
pk14220	2.35	0.0187041	0.832144	216.062	7.99462	-0.12	0.905807	0.978679	216.062	7.99462	2.77	0.00570112	0.443747	216.062	7.99462	-0.3	0.762394	0.927499	216.062	7.99462
pk14223	-0.29	0.771175	0.978338	292.114	0.764241	0.57	0.5707	0.900532	292.114	0.764241	-0.98	0.329296	0.810288	292.114	0.764241	1.08	0.27854	0.651687	292.114	0.764241
pk14224	-0.38	0.705716	0.965309	397.147	9.28948	0.84	0.400728	0.825476	397.147	9.28948	-0.48	0.630683	0.925306	397.147	9.28948	-0.51	0.610887	0.856494	397.147	9.28948
pk14226	0.83	0.404217	0.911444	675.543	17.5898	0.34	0.73216	0.955789	675.543	17.5898	1.4	0.162023	0.696385	675.543	17.5898	-1.43	0.153728	0.516916	675.543	17.5898
pk14227	1.17	0.242127	0.87108	353.123	6.87141	1.11	0.267627	0.738208	353.123	6.87141	0.86	0.3907	0.847204	353.123	6.87141	0.17	0.865911	0.960201	353.123	6.87141
pk14229	0.42	0.674378	0.961394	74.0236	1.74918	-0.42	0.672508	0.93782	74.0236	1.74918	-0.04	0.96516	0.991929	74.0236	1.74918	1.55	0.122149	0.475997	74.0236	1.74918
pk14230	-1.5	0.133166	0.862125	547.397	16.3988	-1.18	0.237081	0.707366	547.397	16.3988	-1.67	0.0951115	0.622502	547.397	16.3988	1	0.318128	0.686418	547.397	16.3988
pk14234	1.32	0.186011	0.862468	846.538	18.3008	0.59	0.55767	0.895367	846.538	18.3008	1.04	0.296621	0.791136	846.538	18.3008	0.46	0.647348	0.875154	846.538	18.3008
pk14235	0.66	0.51126	0.938433	483.344	16.7292	-1.51	0.13056	0.587362	483.344	16.7292	0.76	0.44449	0.865984	483.344	16.7292	1.09	0.277067	0.650213	483.344	16.7292
pk14238	-2.82	0.00484175	0.832144	505.267	13.3417	-1.75	0.081089	0.490315	505.267	13.3417	-2.74	0.00628125	0.447947	505.267	13.3417	0.51	0.60952	0.855982	505.267	13.3417
pk1424	-1.73	0.0828887	0.842265	834.6	18.4018	1.27	0.205213	0.683237	834.6	18.4018	-1.8	0.0722382	0.593778	834.6	18.4018	-1.18	0.23744	0.616152	834.6	18.4018
pk14249	-0.09	0.931069	0.991182	383.116	0.81941	0.07	0.946677	0.986111	383.116	0.81941	-0.24	0.814136	0.96835	383.116	0.81941	0.23	0.817977	0.946442	383.116	0.81941
pk1425	0.78	0.436733	0.923602	176.015	1.38882	-1.16	0.246774	0.71808	176.015	1.38882	1.47	0.142783	0.677449	176.015	1.38882	-0.49	0.624814	0.863207	176.015	1.38882
pk14251	0.87	0.381776	0.907622	158.997	3.29974	0.75	0.4522	0.849506	158.997	3.29974	1.32	0.188638	0.716308	158.997	3.29974	-1.43	0.152263	0.514752	158.997	3.29974
pk14254	0.59	0.552823	0.942055	351.088	3.16852	0.72	0.473782	0.858527	351.088	3.16852	-0.08	0.938445	0.988514	351.088	3.16852	1.09	0.27766	0.650844	351.088	3.16852
pk14258	0.51	0.613067	0.953411	227.175	2.32786	-1.24	0.215358	0.691347	227.175	2.32786	0.53	0.597765	0.916681	227.175	2.32786	1.07	0.283642	0.655624	227.175	2.32786
pk14259	-0.93	0.35176	0.892509	332.243	7.91858	-0.24	0.811592	0.970506	332.243	7.91858	-0.92	0.355477	0.828602	332.243	7.91858	-0.08	0.934369	0.980803	332.243	7.91858
pk1426	-0.47	0.64	0.954795	100.076	1.67834	0.06	0.952446	0.986422	100.076	1.67834	-0.49	0.620831	0.924894	100.076	1.67834	-0.1	0.916404	0.975405	100.076	1.67834
pk14261	0.18	0.85733	0.986068	242.158	1.66247	0.53	0.595342	0.911307	242.158	1.66247	0.74	0.460885	0.869956	242.158	1.66247	-1.7	0.0901415	0.426443	242.158	1.66247
pk14264	0.49	0.626343	0.954685	134.06	4.81528	-0.17	0.866453	0.9745	134.06	4.81528	0.1	0.923796	0.984206	134.06	4.81528	1.14	0.255751	0.630672	134.06	4.81528
pk14268	1.93	0.0536343	0.832144	331.07	5.90478	1	0.318427	0.775243	331.07	5.90478	2.57	0.0102531	0.453136	331.07	5.90478	-1.82	0.0682486	0.386059	331.07	5.90478
pk14272	-1.63	0.103472	0.854455	327.253	16.9936	-2.4	0.016599	0.252751	327.253	16.9936	-1.54	0.12258	0.651621	327.253	16.9936	1.34	0.181303	0.551517	327.253	16.9936
pk14278	0.44	0.65837	0.958679	222.118	10.0473	0.67	0.504623	0.87039	222.118	10.0473	0.5	0.618912	0.924585	222.118	10.0473	-0.57	0.570022	0.840727	222.118	10.0473
pk14292	0.06	0.952333	0.992436	334.477	1.41455	0.65	0.514126	0.877107	334.477	1.41455	0.69	0.493289	0.880522	334.477	1.41455	-1.97	0.0493757	0.341641	334.477	1.41455
pk14299	-1.89	0.0587805	0.832144	284.099	2.74203	-0.38	0.701146	0.946012	284.099	2.74203	-1.69	0.0902797	0.61637	284.099	2.74203	-0.58	0.561164	0.836851	284.099	2.74203
pk1430	0.89	0.375603	0.904128	343.178	16.0974	1.8	0.0717584	0.463355	343.178	16.0974	1.04	0.300558	0.793355	343.178	16.0974	-1.66	0.0967412	0.437657	343.178	16.0974
pk14307	0.05	0.958517	0.9925	323.977	3.22082	-0.51	0.607693	0.9124	323.977	3.22082	-0.36	0.718195	0.95395	323.977	3.22082	1.36	0.172586	0.53979	323.977	3.22082
pk14315	0.34	0.731594	0.970288	401.144	7.50627	-0.53	0.59636	0.911424	401.144	7.50627	-0.63	0.525905	0.894752	401.144	7.50627	2.82	0.00479734	0.15162	401.144	7.50627
pk14325	1.48	0.138216	0.862125	277.03	1.31734	1.88	0.0601674	0.430418	277.03	1.31734	1.55	0.12075	0.649979	277.03	1.31734	-1.3	0.192168	0.562885	277.03	1.31734
pk14338	1.35	0.177239	0.862125	514.286	15.5585	1.83	0.0674368	0.452103	514.286	15.5585	1.47	0.140648	0.676007	514.286	15.5585	-1.43	0.153055	0.515821	514.286	15.5585
pk1434	0.17	0.863709	0.986665	420.248	18.1206	0.46	0.647793	0.931551	420.248	18.1206	0.62	0.535276	0.897952	420.248	18.1206	-1.38	0.168557	0.535772	420.248	18.1206
pk14345	-0.95	0.341431	0.892141	287.2	10.9926	-1.12	0.261424	0.732346	287.2	10.9926	-0.78	0.438309	0.863853	287.2	10.9926	0.28	0.778934	0.932027	287.2	10.9926
pk14347	-1.15	0.251296	0.87108	447.272	14.5309	-2.33	0.0199165	0.273379	447.272	14.5309	-1.8	0.0727	0.595287	447.272	14.5309	3.15	0.00163612	0.107726	447.272	14.5309
pk14348	-0.73	0.463917	0.927608	280.16	12.7324	-1.93	0.0539531	0.411748	280.16	12.7324	0.21	0.834863	0.970365	280.16	12.7324	-0.85	0.395428	0.745093	280.16	12.7324
pk1435	0.22	0.824006	0.980413	202.964	1.46637	-1.44	0.149234	0.616002	202.964	1.46637	0.51	0.610175	0.921079	202.964	1.46637	0.57	0.570432	0.840978	202.964	1.46637
pk14350	0.33	0.739317	0.971649	321.062	5.21771	3.04	0.00241363	0.118662	321.062	5.21771	-1.05	0.293462	0.788083	321.062	5.21771	0.97	0.331197	0.694506	321.062	5.21771
pk14351	-0.2	0.838723	0.982992	249.977	2.2055	0.51	0.609036	0.91331	249.977	2.2055	-0.89	0.376014	0.837643	249.977	2.2055	1.15	0.249355	0.623827	249.977	2.2055
pk14358	-0.77	0.440827	0.923602	267.054	9.31378	-1.09	0.274927	0.741728	267.054	9.31378	-0.19	0.846764	0.973326	267.054	9.31378	-0.63	0.528941	0.819541	267.054	9.31378
pk14361	-0.34	0.731658	0.970288	327.068	3.65832	0.2	0.841991	0.971869	327.068	3.65832	-0.52	0.604038	0.918833	327.068	3.65832	0.18	0.858988	0.958561	327.068	3.65832
pk14362	-0.28	0.783153	0.978717	278.125	2.37145	-0.93	0.349998	0.798705	278.125	2.37145	0.05	0.956765	0.991293	278.125	2.37145	-0.1	0.918706	0.976474	278.125	2.37145
pk14377	-1.56	0.119602	0.857168	209.042	3.21741	-0.57	0.567682	0.898567	209.042	3.21741	-1.62	0.10465	0.628012	209.042	3.21741	0.26	0.796905	0.939122	209.042	3.21741
pk1438	0.15	0.883043	0.989297	979.833	13.6832	-0.67	0.503891	0.870114	979.833	13.6832	0.24	0.806639	0.966477	979.833	13.6832	0.36	0.721725	0.906919	979.833	13.6832
pk14384	-1.32	0.18622	0.862468	392.36	16.6459	-2.38	0.0174717	0.258196	392.36	16.6459	-1.36	0.173447	0.711765	392.36	16.6459	1.73	0.0831896	0.417476	392.36	16.6459
pk14392	-0.79	0.426775	0.920355	158.997	2.4483	0.75	0.451464	0.849506	158.997	2.4483	-0.77	0.441371	0.865259	158.997	2.4483	-0.86	0.387923	0.738735	158.997	2.4483
pk14397	0.14	0.890805	0.989608	281.949	2.20814	1.47	0.14165	0.609129	281.949	2.20814	-0.01	0.993266	0.998423	281.949	2.20814	-0.84	0.40366	0.749155	281.949	2.20814
pk14404	0.18	0.855626	0.985848	214.087	5.31927	-0.61	0.54153	0.886372	214.087	5.31927	0.56	0.572895	0.908181	214.087	5.31927	-0.39	0.698522	0.898475	214.087	5.31927
pk14407	0.17	0.866313	0.986665	981.389	13.6158	0.99	0.322831	0.778428	981.389	13.6158	0.44	0.660241	0.938461	981.389	13.6158	-1.4	0.1629	0.529227	981.389	13.6158
pk14410	0.55	0.580656	0.949835	302.039	1.30346	0.68	0.495414	0.865525	302.039	1.30346	0.51	0.611844	0.921848	302.039	1.30346	-0.34	0.734921	0.913558	302.039	1.30346
pk14411	1.33	0.182812	0.862125	315.111	12.1769	-1.9	0.0578811	0.426845	315.111	12.1769	1.64	0.100905	0.628012	315.111	12.1769	1.07	0.285595	0.657605	315.111	12.1769
pk14412	0.28	0.777616	0.978338	238.002	1.33309	0.12	0.903311	0.978679	238.002	1.33309	0.42	0.677207	0.941128	238.002	1.33309	-0.34	0.733087	0.913111	238.002	1.33309
pk14420	0.34	0.733516	0.970288	319.117	7.54581	-0.43	0.669813	0.937018	319.117	7.54581	-0.23	0.816763	0.96835	319.117	7.54581	1.78	0.0757285	0.404229	319.117	7.54581
pk14425	2.08	0.0374483	0.832144	315.107	6.26006	0.56	0.577864	0.903796	315.107	6.26006	1.96	0.0505834	0.557083	315.107	6.26006	0.35	0.7231	0.907901	315.107	6.26006
pk14428	0.38	0.70689	0.965854	130.022	2.61586	0.5	0.620529	0.9181	130.022	2.61586	0.22	0.827087	0.969964	130.022	2.61586	0.06	0.955858	0.986413	130.022	2.61586
pk14431	1.16	0.247842	0.87108	315.089	13.3171	1.01	0.312646	0.772336	315.089	13.3171	1.25	0.209665	0.736173	315.089	13.3171	-0.82	0.415018	0.757355	315.089	13.3171
pk14433	-0.4	0.692041	0.9634	178.056	4.91911	0.53	0.598	0.912167	178.056	4.91911	-0.56	0.576406	0.91018	178.056	4.91911	-0.13	0.892931	0.968451	178.056	4.91911
pk14434	1.59	0.112058	0.857168	279.039	2.20867	3.35	0.000830058	0.0859571	279.039	2.20867	1	0.316025	0.801439	279.039	2.20867	-0.94	0.34672	0.705827	279.039	2.20867
pk14437	1.41	0.159332	0.862125	158.997	2.90505	0.83	0.403939	0.827009	158.997	2.90505	0.81	0.416289	0.855502	158.997	2.90505	1.03	0.301538	0.669017	158.997	2.90505
pk14445	-1.06	0.288229	0.877875	231.05	1.49102	-1	0.319752	0.776112	231.05	1.49102	-1.36	0.174669	0.714052	231.05	1.49102	1.23	0.217093	0.592672	231.05	1.49102
pk14446	-1.45	0.147142	0.862125	278.964	1.60606	0.23	0.818259	0.970543	278.964	1.60606	-1.94	0.0524651	0.561369	278.964	1.60606	0.61	0.541236	0.825411	278.964	1.60606
pk14452	-1.18	0.237095	0.87108	151.037	7.34385	0.21	0.833766	0.971772	151.037	7.34385	-0.71	0.476224	0.875433	151.037	7.34385	-1.55	0.120831	0.47344	151.037	7.34385
pk14457	-0.41	0.682304	0.963171	541.369	14.4734	-0.2	0.841022	0.971869	541.369	14.4734	-0.3	0.761323	0.95858	541.369	14.4734	-0.16	0.870679	0.96115	541.369	14.4734
pk14462	-0.16	0.870871	0.987254	317.121	7.13374	0.44	0.661962	0.934374	317.121	7.13374	-0.24	0.813639	0.96835	317.121	7.13374	-0.17	0.861982	0.959372	317.121	7.13374
pk1447	0.04	0.965982	0.994959	489.355	15.7615	-1.51	0.13126	0.588467	489.355	15.7615	-0.3	0.765571	0.960035	489.355	15.7615	2.02	0.0434982	0.322949	489.355	15.7615
pk14470	1.47	0.140538	0.862125	168.52	1.99772	1.02	0.307841	0.768397	168.52	1.99772	1.42	0.155669	0.690861	168.52	1.99772	-0.38	0.707494	0.902257	168.52	1.99772
pk14474	-2.16	0.0305717	0.832144	259.081	4.29925	-0.78	0.43295	0.840526	259.081	4.29925	-1.39	0.165513	0.702195	259.081	4.29925	-1.7	0.0890426	0.424717	259.081	4.29925
pk14477	-0.71	0.477967	0.92901	478.397	16.945	-0.96	0.334734	0.786834	478.397	16.945	-1.07	0.285328	0.780944	478.397	16.945	1.46	0.145686	0.506635	478.397	16.945
pk14478	0.07	0.943273	0.991182	275.106	6.51298	0.67	0.501677	0.870114	275.106	6.51298	-0.07	0.942296	0.989172	275.106	6.51298	-0.2	0.838893	0.951615	275.106	6.51298
pk1448	1.56	0.119739	0.857168	91.024	0.498514	0.01	0.992298	0.997536	91.024	0.498514	1.14	0.253997	0.7627	91.024	0.498514	1.29	0.197515	0.568147	91.024	0.498514
pk14486	0.25	0.80329	0.979718	208.06	1.47332	0.89	0.372274	0.809323	208.06	1.47332	-0.49	0.62306	0.924894	208.06	1.47332	1.06	0.28756	0.659973	208.06	1.47332
pk1449	-0.2	0.839702	0.983013	409.019	1.08889	1.42	0.154549	0.621896	409.019	1.08889	-0.22	0.824062	0.96835	409.019	1.08889	-1.13	0.257425	0.632176	409.019	1.08889
pk14490	-0.4	0.691191	0.963182	175.071	0.809064	0.26	0.793945	0.966664	175.071	0.809064	-1.07	0.285021	0.780944	175.071	0.809064	1.25	0.210855	0.58432	175.071	0.809064
pk14491	0.58	0.561337	0.945238	325.132	13.8257	-1.36	0.172803	0.647358	325.132	13.8257	0.55	0.582602	0.912605	325.132	13.8257	1.31	0.192012	0.562866	325.132	13.8257
pk14493	1.49	0.136304	0.862125	331.001	5.22528	1.15	0.249795	0.720998	331.001	5.22528	1.64	0.100936	0.628012	331.001	5.22528	-0.94	0.348417	0.707725	331.001	5.22528
pk145	0.34	0.730934	0.970288	342.248	16.8807	0.39	0.694548	0.945769	342.248	16.8807	0.27	0.790837	0.965162	342.248	16.8807	-0.03	0.976333	0.992832	342.248	16.8807
pk14503	-0.11	0.914219	0.991182	323.11	7.53644	0.93	0.351274	0.798799	323.11	7.53644	-0.41	0.684579	0.942945	323.11	7.53644	-0.08	0.932468	0.980306	323.11	7.53644
pk14507	-2.57	0.0103309	0.832144	374.238	15.3342	-1.21	0.225517	0.703316	374.238	15.3342	-3.27	0.00110534	0.360535	374.238	15.3342	2.08	0.0378642	0.305268	374.238	15.3342
pk14509	-0.68	0.496185	0.932023	406.376	16.5624	-0.63	0.529873	0.883458	406.376	16.5624	-0.35	0.727914	0.954066	406.376	16.5624	-0.45	0.653852	0.876398	406.376	16.5624
pk14516	-0.51	0.612462	0.953411	266.063	1.85762	-2.19	0.0284046	0.315598	266.063	1.85762	0.03	0.973562	0.993267	266.063	1.85762	0.36	0.72168	0.906919	266.063	1.85762
pk1452	1.94	0.0519126	0.832144	181.122	10.9043	-0.05	0.959505	0.988685	181.122	10.9043	2.25	0.0248091	0.533286	181.122	10.9043	-0.18	0.853342	0.955904	181.122	10.9043
pk14520	-1.06	0.289699	0.877875	206.049	5.39397	-0.03	0.979274	0.993673	206.049	5.39397	-0.7	0.484255	0.878505	206.049	5.39397	-1.05	0.293231	0.665385	206.049	5.39397
pk14523	-0.18	0.854034	0.985848	303.195	10.9107	0.19	0.846299	0.971937	303.195	10.9107	-0.75	0.453218	0.867345	303.195	10.9107	1.15	0.24874	0.623782	303.195	10.9107
pk14538	1.18	0.236928	0.87108	405.152	9.68575	1.08	0.280932	0.747723	405.152	9.68575	0.97	0.333589	0.813202	405.152	9.68575	-0.07	0.945675	0.983324	405.152	9.68575
pk14545	-1.45	0.148228	0.862125	261.06	3.26747	0.2	0.839614	0.971869	261.06	3.26747	-2.17	0.0302916	0.5437	261.06	3.26747	1.15	0.248825	0.623782	261.06	3.26747
pk14546	0.03	0.975508	0.996171	133.105	3.3006	1.27	0.203875	0.682789	133.105	3.3006	-1.11	0.268948	0.771018	133.105	3.3006	1.71	0.0880916	0.423549	133.105	3.3006
pk14547	0.57	0.565446	0.946858	236.023	3.96251	-0.39	0.695327	0.945779	236.023	3.96251	0.17	0.86476	0.975591	236.023	3.96251	1.35	0.178398	0.548423	236.023	3.96251
pk14549	-0.23	0.821038	0.980258	151.037	8.86876	-0.4	0.68606	0.942907	151.037	8.86876	0.11	0.915768	0.983422	151.037	8.86876	-0.49	0.624246	0.863207	151.037	8.86876
pk1455	1.17	0.243722	0.87108	148.015	0.499839	0.37	0.712034	0.949441	148.015	0.499839	0.56	0.574179	0.909668	148.015	0.499839	1.35	0.175836	0.544293	148.015	0.499839
pk14550	-1.1	0.269992	0.877282	203.139	2.53407	-2.11	0.0353434	0.345164	203.139	2.53407	-1.11	0.266334	0.771018	203.139	2.53407	1.52	0.127899	0.483203	203.139	2.53407
pk14560	0.93	0.353935	0.892509	316.994	0.783796	1.24	0.213707	0.689336	316.994	0.783796	0.74	0.457792	0.869033	316.994	0.783796	-0.36	0.721579	0.906919	316.994	0.783796
pk14566	0.44	0.660967	0.959805	599.25	11.048	1.1	0.273204	0.74135	599.25	11.048	0.34	0.733439	0.954066	599.25	11.048	-0.59	0.555481	0.834093	599.25	11.048
pk14579	-1.87	0.0621661	0.832144	284.029	1.58588	0.11	0.908978	0.978945	284.029	1.58588	-2.18	0.0291008	0.5437	284.029	1.58588	0.21	0.834452	0.950735	284.029	1.58588
pk1458	-0.98	0.329525	0.888101	377.341	16.5108	-0.66	0.506332	0.870612	377.341	16.5108	-1.17	0.243309	0.756315	377.341	16.5108	0.76	0.444493	0.77449	377.341	16.5108
pk14583	0.79	0.431347	0.922378	129.957	1.36686	-0.05	0.96275	0.989994	129.957	1.36686	0.8	0.422513	0.858724	129.957	1.36686	0.18	0.853447	0.955904	129.957	1.36686
pk14585	-1.83	0.0675538	0.832144	268.123	8.48839	-0.78	0.436698	0.842187	268.123	8.48839	-1.75	0.0798255	0.606181	268.123	8.48839	0.03	0.975317	0.992604	268.123	8.48839
pk14586	0.48	0.631407	0.954685	345.122	11.3202	-0.62	0.533696	0.883997	345.122	11.3202	0.78	0.435689	0.862817	345.122	11.3202	-0.08	0.937823	0.9814	345.122	11.3202
pk14587	1.53	0.126466	0.862125	273.028	5.20476	-0.21	0.836428	0.971869	273.028	5.20476	2.07	0.0383464	0.543751	273.028	5.20476	-0.72	0.473157	0.78919	273.028	5.20476
pk14589	0.71	0.479523	0.929772	201.043	5.239	1.6	0.109175	0.549306	201.043	5.239	0.27	0.790601	0.965162	201.043	5.239	-0.1	0.916826	0.975569	201.043	5.239
pk1459	0.43	0.668872	0.961268	181.008	0.692608	1.01	0.311434	0.771756	181.008	0.692608	1.16	0.244631	0.756315	181.008	0.692608	-2.42	0.0158029	0.218191	181.008	0.692608
pk14593	0.77	0.438821	0.923602	981.501	13.6363	-1.43	0.152198	0.618827	981.501	13.6363	1.27	0.203201	0.72715	981.501	13.6363	0.17	0.866164	0.960201	981.501	13.6363
pk146	-0.95	0.343611	0.892509	167.086	11.8242	-0.49	0.627367	0.92162	167.086	11.8242	-0.21	0.833497	0.970365	167.086	11.8242	-1.57	0.116428	0.470394	167.086	11.8242
pk14600	-0.48	0.632132	0.954685	287.112	6.69387	-0.89	0.373442	0.809849	287.112	6.69387	-0.79	0.430729	0.860664	287.112	6.69387	1.37	0.170296	0.536667	287.112	6.69387
pk14603	-1.36	0.1742	0.862125	345.203	14.4053	-2.17	0.0303813	0.323777	345.203	14.4053	-1.87	0.0615072	0.567724	345.203	14.4053	2.65	0.00817027	0.184734	345.203	14.4053
pk1461	-0.14	0.886819	0.989608	145.017	0.497993	-0.96	0.338447	0.789885	145.017	0.497993	0.25	0.803173	0.965273	145.017	0.497993	-0.21	0.835274	0.95082	145.017	0.497993
pk14618	1.37	0.171744	0.862125	360.014	5.90647	-0.38	0.701973	0.94628	360.014	5.90647	1.44	0.149492	0.685612	360.014	5.90647	0.47	0.641722	0.871936	360.014	5.90647
pk1462	-0.4	0.68948	0.963182	189.005	1.09707	0.2	0.841598	0.971869	189.005	1.09707	-0.27	0.783528	0.964407	189.005	1.09707	-0.54	0.588074	0.845969	189.005	1.09707
pk14623	-0.96	0.337793	0.890406	399.128	7.39888	-1.38	0.168069	0.644426	399.128	7.39888	-0.7	0.48312	0.878505	399.128	7.39888	0.34	0.736507	0.914047	399.128	7.39888
pk14627	-0.23	0.82095	0.980258	266.063	2.21773	0.45	0.649568	0.932017	266.063	2.21773	-0.27	0.789581	0.965162	266.063	2.21773	-0.32	0.745622	0.918986	266.063	2.21773
pk14635	-2.67	0.00754203	0.832144	243.05	2.57733	-0.71	0.479844	0.859707	243.05	2.57733	-3.14	0.00171374	0.385756	243.05	2.57733	1.02	0.306884	0.674883	243.05	2.57733
pk14636	1.83	0.0672479	0.832144	355.138	8.34495	-0.13	0.894237	0.977937	355.138	8.34495	1.49	0.136041	0.665214	355.138	8.34495	1.34	0.179802	0.550851	355.138	8.34495
pk14637	0.5	0.614675	0.953411	338.277	15.9344	0.83	0.406906	0.829696	338.277	15.9344	0.84	0.40252	0.851005	338.277	15.9344	-1.27	0.205095	0.5778	338.277	15.9344
pk1464	-0.73	0.463234	0.927608	118.065	1.57038	0.28	0.781527	0.964942	118.065	1.57038	-1.07	0.28682	0.780944	118.065	1.57038	0.4	0.68601	0.890144	118.065	1.57038
pk14640	-0.54	0.590486	0.949835	264.092	6.5289	-0.87	0.385494	0.816393	264.092	6.5289	-0.21	0.833799	0.970365	264.092	6.5289	-0.21	0.834282	0.950735	264.092	6.5289
pk14641	0.87	0.383685	0.908491	176.068	3.64933	-0.14	0.890843	0.977937	176.068	3.64933	0.56	0.57881	0.910647	176.068	3.64933	1.06	0.288163	0.660033	176.068	3.64933
pk14650	-2.52	0.0119718	0.832144	227.139	2.284	-1.29	0.196362	0.67265	227.139	2.284	-2.84	0.004549	0.402559	227.139	2.284	1.22	0.222042	0.595897	227.139	2.284
pk14651	-1.15	0.251596	0.87108	478.395	17.092	-1.12	0.26491	0.735116	478.395	17.092	-1.2	0.232183	0.75216	478.395	17.092	0.74	0.460249	0.782096	478.395	17.092
pk1466	-1.4	0.161387	0.862125	175.024	0.808264	-0.63	0.525657	0.881082	175.024	0.808264	-1.33	0.183736	0.716308	175.024	0.808264	-0.03	0.975716	0.992692	175.024	0.808264
pk14666	-0.82	0.412047	0.913473	399.128	6.96047	-1.64	0.101717	0.535257	399.128	6.96047	-0.07	0.943014	0.989172	399.128	6.96047	-0.6	0.546398	0.827962	399.128	6.96047
pk1467	-1.52	0.127472	0.862125	565.434	16.4976	-3.11	0.00189512	0.113161	565.434	16.4976	-1.55	0.120688	0.649979	565.434	16.4976	2.19	0.0283556	0.277001	565.434	16.4976
pk14672	-0.4	0.689118	0.963182	368.352	14.2684	0.57	0.568883	0.899386	368.352	14.2684	-0.13	0.898723	0.981303	368.352	14.2684	-1.12	0.262903	0.638004	368.352	14.2684
pk14674	0.82	0.413417	0.913941	501.355	16.0777	-0.57	0.566295	0.897793	501.355	16.0777	0.19	0.845663	0.972791	501.355	16.0777	2.13	0.0329278	0.293811	501.355	16.0777
pk14676	-1.58	0.114159	0.857168	978.051	13.6883	-0.81	0.419762	0.836515	978.051	13.6883	-1.47	0.140533	0.676007	978.051	13.6883	0.06	0.955595	0.986277	978.051	13.6883
pk14677	1.78	0.0746746	0.832144	158.997	4.30622	0.84	0.402496	0.825997	158.997	4.30622	1.74	0.0816801	0.606181	158.997	4.30622	-0.17	0.868011	0.960647	158.997	4.30622
pk14679	-0.32	0.747396	0.974265	193.056	10.6842	-0.03	0.972378	0.990956	193.056	10.6842	-0.08	0.933878	0.987194	193.056	10.6842	-0.62	0.533409	0.82152	193.056	10.6842
pk1468	-0.42	0.673285	0.961296	161.137	0.848442	2.98	0.00287588	0.128764	161.137	0.848442	-0.81	0.41641	0.855502	161.137	0.848442	-1.56	0.118709	0.470729	161.137	0.848442
pk14680	0.01	0.988307	0.997931	184.133	2.16118	0.46	0.645049	0.930957	184.133	2.16118	-0.59	0.556759	0.902302	184.133	2.16118	0.99	0.32011	0.688396	184.133	2.16118
pk14683	0.53	0.598479	0.951143	283.085	10.7956	-0.42	0.675341	0.939932	283.085	10.7956	0.85	0.393961	0.849718	283.085	10.7956	-0.27	0.786272	0.935366	283.085	10.7956
pk14691	1.18	0.237741	0.87108	465.357	15.0781	-1.69	0.0917447	0.511567	465.357	15.0781	1.11	0.269266	0.771018	465.357	15.0781	1.84	0.0665561	0.380422	465.357	15.0781
pk14692	1.63	0.102619	0.854455	269.031	5.22089	2.47	0.0137438	0.23657	269.031	5.22089	1.54	0.12359	0.651662	269.031	5.22089	-1.37	0.171645	0.537965	269.031	5.22089
pk147	-0.25	0.805255	0.979718	308.523	1.23314	0.99	0.322334	0.778428	308.523	1.23314	0.08	0.932409	0.98682	308.523	1.23314	-1.63	0.104275	0.450538	308.523	1.23314
pk1470	1.44	0.150603	0.862125	181.122	10.6694	0.08	0.934867	0.985025	181.122	10.6694	1.59	0.111435	0.635851	181.122	10.6694	-0.05	0.957308	0.986743	181.122	10.6694
pk1471	0.12	0.901954	0.991182	310.017	1.09941	1.05	0.295223	0.759755	310.017	1.09941	0.78	0.432677	0.861231	310.017	1.09941	-2.39	0.0167595	0.222162	310.017	1.09941
pk14710	-0.83	0.405565	0.911773	629.438	16.7007	-3.23	0.00123548	0.10056	629.438	16.7007	-0.48	0.631696	0.925306	629.438	16.7007	1.58	0.113722	0.466885	629.438	16.7007
pk14712	1.21	0.225297	0.87108	151.037	6.5377	-0.27	0.790894	0.966664	151.037	6.5377	1.98	0.048242	0.557083	151.037	6.5377	-1.29	0.1977	0.568245	151.037	6.5377
pk14713	0.67	0.504009	0.932882	283.064	13.2882	0.95	0.341003	0.791211	283.064	13.2882	0.28	0.776936	0.964391	283.064	13.2882	0.25	0.80162	0.941031	283.064	13.2882
pk14714	0.25	0.804411	0.979718	449.219	15.9907	0.27	0.785152	0.966664	449.219	15.9907	-0.46	0.64686	0.933694	449.219	15.9907	1.53	0.127339	0.483039	449.219	15.9907
pk1472	-0.5	0.619283	0.954321	394.986	1.21403	0.56	0.576538	0.903482	394.986	1.21403	-0.54	0.590995	0.914953	394.986	1.21403	-0.48	0.630016	0.866283	394.986	1.21403
pk14722	-0.03	0.972586	0.995615	250.045	7.17403	1.02	0.306515	0.767113	250.045	7.17403	-0.05	0.958157	0.991438	250.045	7.17403	-0.82	0.412216	0.755713	250.045	7.17403
pk14724	-1.52	0.129916	0.862125	379.018	1.69315	-0.91	0.362194	0.806613	379.018	1.69315	-1.46	0.145225	0.678926	379.018	1.69315	0.26	0.792082	0.937371	379.018	1.69315
pk1473	-1.6	0.110262	0.857168	307.151	9.61296	-0.1	0.918513	0.980081	307.151	9.61296	-1.59	0.112039	0.636522	307.151	9.61296	-0.32	0.752245	0.922845	307.151	9.61296
pk14745	0.28	0.779453	0.978338	176.517	1.45992	-1.57	0.116559	0.564218	176.517	1.45992	0.42	0.677255	0.941128	176.517	1.45992	1.03	0.304574	0.671931	176.517	1.45992
pk1475	1.78	0.0748183	0.832144	202.97	0.502529	1.23	0.217317	0.692723	202.97	0.502529	1.62	0.106112	0.628012	202.97	0.502529	-0.25	0.798796	0.939887	202.97	0.502529
pk14756	-0.29	0.772008	0.978338	283.154	7.77708	-0.3	0.761922	0.963063	283.154	7.77708	-1	0.315345	0.801439	283.154	7.77708	1.85	0.0649285	0.375397	283.154	7.77708
pk14757	0.04	0.967988	0.99496	529.349	16.338	-0.9	0.370096	0.808606	529.349	16.338	-0.22	0.82824	0.970026	529.349	16.338	1.29	0.196788	0.567339	529.349	16.338
pk14760	-0.28	0.778459	0.978338	967.935	13.7007	0.36	0.715569	0.950167	967.935	13.7007	1.06	0.291106	0.785749	967.935	13.7007	-3.61	0.000318623	0.0684767	967.935	13.7007
pk1477	-0.34	0.737148	0.970987	515.313	15.6361	-0.13	0.89399	0.977937	515.313	15.6361	-0.25	0.805757	0.966204	515.313	15.6361	-0.16	0.87081	0.96115	515.313	15.6361
pk14773	-0.06	0.953527	0.992436	375.06	5.11632	0.19	0.846305	0.971937	375.06	5.11632	0.23	0.820703	0.96835	375.06	5.11632	-0.81	0.418846	0.75972	375.06	5.11632
pk14775	0.1	0.921342	0.991182	347.167	7.71976	0.69	0.489804	0.863383	347.167	7.71976	0.32	0.745823	0.956469	347.167	7.71976	-1.04	0.297055	0.666741	347.167	7.71976
pk14778	-0.63	0.532024	0.940614	343.263	15.8516	-1.77	0.0765376	0.476724	343.263	15.8516	-0.6	0.546163	0.899601	343.263	15.8516	1.24	0.213568	0.588232	343.263	15.8516
pk14780	0.32	0.748644	0.974319	210.007	4.27399	-0.02	0.982003	0.995039	210.007	4.27399	0.68	0.499469	0.884076	210.007	4.27399	-0.74	0.457781	0.782058	210.007	4.27399
pk14787	-0.1	0.918024	0.991182	268.123	8.20796	-0.07	0.946534	0.986111	268.123	8.20796	-0.47	0.641333	0.930038	268.123	8.20796	0.87	0.386987	0.738248	268.123	8.20796
pk1479	1.2	0.230949	0.87108	256.126	11.7167	1	0.316653	0.774342	256.126	11.7167	1.68	0.0924424	0.620849	256.126	11.7167	-1.7	0.0887321	0.424455	256.126	11.7167
pk14790	-1.41	0.159606	0.862125	197.081	4.98907	-2.72	0.00651471	0.180987	197.081	4.98907	-1.73	0.0832343	0.609036	197.081	4.98907	2.62	0.00897076	0.18671	197.081	4.98907
pk14793	0.47	0.636593	0.954685	234.018	2.01859	0.12	0.907712	0.978679	234.018	2.01859	0.21	0.8332	0.970365	234.018	2.01859	0.62	0.537703	0.8242	234.018	2.01859
pk14794	1.86	0.0633105	0.832144	411.126	6.84704	1.46	0.144367	0.611966	411.126	6.84704	2.13	0.0332209	0.5437	411.126	6.84704	-1.37	0.170541	0.536667	411.126	6.84704
pk148	-0.03	0.973095	0.995615	317.245	16.9204	0.4	0.685829	0.942796	317.245	16.9204	0.34	0.731186	0.954066	317.245	16.9204	-1.15	0.248264	0.623782	317.245	16.9204
pk14813	2.91	0.00366889	0.832144	247.081	5.54006	-0.57	0.565845	0.897793	247.081	5.54006	2.96	0.00310235	0.401983	247.081	5.54006	1.02	0.305621	0.673369	247.081	5.54006
pk14815	-1.2	0.23053	0.87108	339.105	7.18092	0.6	0.550645	0.891158	339.105	7.18092	-1.12	0.263253	0.771018	339.105	7.18092	-0.94	0.349371	0.70873	339.105	7.18092
pk14816	1	0.317813	0.88741	506.353	15.0347	-1.2	0.229265	0.703316	506.353	15.0347	0.75	0.452282	0.867345	506.353	15.0347	1.76	0.0784453	0.410416	506.353	15.0347
pk14828	-1.67	0.0952937	0.854455	239.014	1.60249	0.39	0.699825	0.945779	239.014	1.60249	-1.55	0.121008	0.649979	239.014	1.60249	-0.99	0.323781	0.690575	239.014	1.60249
pk1483	1.32	0.188043	0.862468	153.052	2.36898	0.17	0.867685	0.975157	153.052	2.36898	1.37	0.169285	0.706334	153.052	2.36898	0.07	0.941584	0.982465	153.052	2.36898
pk1484	0.05	0.956799	0.992436	183.051	3.1162	0.77	0.441269	0.845142	183.051	3.1162	0.6	0.549954	0.899971	183.051	3.1162	-1.93	0.0543504	0.352454	183.051	3.1162
pk1485	-0.89	0.371723	0.902216	334.148	9.36749	-0.14	0.886448	0.97701	334.148	9.36749	-1.22	0.222778	0.746326	334.148	9.36749	0.65	0.514755	0.812078	334.148	9.36749
pk14852	0.75	0.454217	0.927608	355.143	11.1026	0.06	0.951597	0.986422	355.143	11.1026	0.6	0.548498	0.899601	355.143	11.1026	0.51	0.607171	0.855982	355.143	11.1026
pk1486	1.5	0.132797	0.862125	249.11	11.2654	0.16	0.873504	0.975994	249.11	11.2654	1.92	0.055238	0.565139	249.11	11.2654	-0.75	0.456062	0.781539	249.11	11.2654
pk14866	0.15	0.880532	0.988737	243.05	2.88868	0.25	0.799073	0.967827	243.05	2.88868	-0.65	0.518416	0.891243	243.05	2.88868	1.66	0.0967592	0.437657	243.05	2.88868
pk1487	-0.38	0.700926	0.965033	510.355	15.8765	1.32	0.187983	0.664473	510.355	15.8765	0.18	0.853682	0.974358	510.355	15.8765	-2.48	0.0132061	0.214801	510.355	15.8765
pk14875	-1.6	0.108987	0.857168	289.023	2.80996	-0.14	0.886227	0.97701	289.023	2.80996	-2.03	0.042978	0.550488	289.023	2.80996	0.7	0.48382	0.795475	289.023	2.80996
pk14877	-1.95	0.0518247	0.832144	369.152	9.50693	-2.22	0.0265534	0.305873	369.152	9.50693	-1.45	0.148605	0.684641	369.152	9.50693	0.14	0.886803	0.966654	369.152	9.50693
pk14879	-1.37	0.16981	0.862125	446.263	18.4247	0.41	0.679835	0.941753	446.263	18.4247	-1.29	0.195664	0.722527	446.263	18.4247	-0.84	0.402748	0.748503	446.263	18.4247
pk14883	0.69	0.490859	0.931945	250.045	5.57247	1.65	0.0987073	0.526579	250.045	5.57247	-0.38	0.706485	0.950046	250.045	5.57247	1.37	0.171137	0.537491	250.045	5.57247
pk14887	1.05	0.294387	0.879759	345.283	12.316	-0.72	0.46885	0.858231	345.283	12.316	1.07	0.284955	0.780944	345.283	12.316	0.74	0.460963	0.782877	345.283	12.316
pk14889	0.26	0.798405	0.978717	315.111	9.84824	-0.01	0.988281	0.996804	315.111	9.84824	0.32	0.747439	0.956469	315.111	9.84824	-0.05	0.962504	0.988636	315.111	9.84824
pk149	0.72	0.472499	0.927608	144.081	4.41109	-0.22	0.822849	0.970543	144.081	4.41109	0.41	0.685426	0.942945	144.081	4.41109	1.09	0.277238	0.650213	144.081	4.41109
pk14901	-0.69	0.489024	0.931945	572.437	16.7438	-3.79	0.000152075	0.0447215	572.437	16.7438	-0.63	0.531724	0.896175	572.437	16.7438	2.71	0.00680959	0.170739	572.437	16.7438
pk14906	-0.05	0.957218	0.992436	356.261	13.6678	-1.38	0.168565	0.644426	356.261	13.6678	0.5	0.620045	0.924659	356.261	13.6678	-0.28	0.782805	0.933607	356.261	13.6678
pk14911	0.86	0.390202	0.910235	294.014	1.03881	0.71	0.475136	0.859335	294.014	1.03881	0.81	0.417559	0.855825	294.014	1.03881	-0.28	0.779379	0.932033	294.014	1.03881
pk14918	-1.06	0.291313	0.878151	229.071	4.84896	-1.9	0.0581521	0.427774	229.071	4.84896	-1.18	0.238008	0.754764	229.071	4.84896	1.56	0.118299	0.470729	229.071	4.84896
pk14920	-0.02	0.983674	0.997312	379.173	9.9336	0.61	0.539683	0.886052	379.173	9.9336	0.37	0.710339	0.951589	379.173	9.9336	-1.39	0.164368	0.531546	379.173	9.9336
pk14926	-1.06	0.289501	0.877875	167.07	4.36186	-1.04	0.299092	0.762617	167.07	4.36186	-1.86	0.0624688	0.56866	167.07	4.36186	2.42	0.0157572	0.218191	167.07	4.36186
pk14938	-1.77	0.0764091	0.832144	280.049	6.46183	-0.19	0.846461	0.971937	280.049	6.46183	-1.69	0.0903005	0.61637	280.049	6.46183	-0.46	0.648043	0.875778	280.049	6.46183
pk1494	-0.19	0.847745	0.985848	215.016	5.22332	0.37	0.712034	0.949441	215.016	5.22332	-1.01	0.31474	0.801439	215.016	5.22332	1.61	0.107781	0.456437	215.016	5.22332
pk14952	0.25	0.806088	0.979718	405.154	16.33	0.93	0.351515	0.79882	405.154	16.33	0.09	0.930611	0.985784	405.154	16.33	-0.37	0.709006	0.902279	405.154	16.33
pk14958	-0.91	0.361887	0.89302	405.336	15.507	-0.95	0.339862	0.790922	405.336	15.507	-1.17	0.241736	0.756315	405.336	15.507	1.18	0.23661	0.615345	405.336	15.507
pk1496	0.35	0.725496	0.969762	706.538	17.9131	2.39	0.0170303	0.254882	706.538	17.9131	0.39	0.695705	0.945796	706.538	17.9131	-1.86	0.0626047	0.370467	706.538	17.9131
pk1497	0.32	0.74778	0.974265	181.053	0.947653	-0.52	0.606584	0.9124	181.053	0.947653	-0.4	0.691415	0.945763	181.053	0.947653	2.11	0.035072	0.297099	181.053	0.947653
pk14989	-1.16	0.244629	0.87108	273.133	9.04649	-0.69	0.489184	0.863383	273.133	9.04649	-1.55	0.122025	0.651434	273.133	9.04649	1.18	0.236328	0.615108	273.133	9.04649
pk1499	-1.15	0.251978	0.87108	588.814	0.506979	-1	0.315337	0.77386	588.814	0.506979	-0.78	0.435416	0.862817	588.814	0.506979	-0.33	0.740749	0.916045	588.814	0.506979
pk14991	-0.44	0.662165	0.959868	220.064	2.91802	1	0.318474	0.775243	220.064	2.91802	-0.14	0.886124	0.978037	220.064	2.91802	-1.6	0.110597	0.461918	220.064	2.91802
pk14993	-0.5	0.616728	0.953411	981.835	13.5801	0.24	0.812425	0.970543	981.835	13.5801	-0.92	0.360021	0.829426	981.835	13.5801	0.67	0.502301	0.806878	981.835	13.5801
pk14999	-1.61	0.107637	0.855247	209.044	9.1171	-1.64	0.101875	0.535501	209.044	9.1171	-1.33	0.183014	0.716308	209.044	9.1171	0.29	0.774944	0.931455	209.044	9.1171
pk15006	0.27	0.788618	0.978717	429.261	13.0499	-0.61	0.541991	0.886395	429.261	13.0499	0.57	0.567022	0.906946	429.261	13.0499	-0.13	0.898023	0.969563	429.261	13.0499
pk1501	0.55	0.582351	0.949835	545.343	15.269	0.18	0.859763	0.973627	545.343	15.269	0.77	0.441372	0.865259	545.343	15.269	-0.53	0.598068	0.851376	545.343	15.269
pk15010	-0.32	0.747596	0.974265	327.111	11.1692	0.26	0.791837	0.966664	327.111	11.1692	-0.25	0.800131	0.965171	327.111	11.1692	-0.46	0.642109	0.871988	327.111	11.1692
pk15011	-1.54	0.124525	0.862125	363.325	16.4852	-1.37	0.171074	0.645843	363.325	16.4852	-1.79	0.0734405	0.595921	363.325	16.4852	1.36	0.173655	0.541569	363.325	16.4852
pk15016	-0.42	0.672233	0.961268	267.002	1.55378	0.52	0.605517	0.9124	267.002	1.55378	0.04	0.964541	0.991852	267.002	1.55378	-1.61	0.108465	0.457328	267.002	1.55378
pk1502	0.69	0.492767	0.932008	178.086	1.01363	3.03	0.00247872	0.12029	178.086	1.01363	0.78	0.436267	0.862817	178.086	1.01363	-2.48	0.0132717	0.214801	178.086	1.01363
pk15021	-1.4	0.160506	0.862125	151.037	5.56294	-1.88	0.060315	0.430418	151.037	5.56294	-0.23	0.81658	0.96835	151.037	5.56294	-1.57	0.116486	0.470394	151.037	5.56294
pk1503	1.52	0.128445	0.862125	287.161	5.47292	1.26	0.207435	0.683588	287.161	5.47292	1.3	0.19518	0.722467	287.161	5.47292	-0.13	0.897575	0.969563	287.161	5.47292
pk15033	-1.11	0.266078	0.877282	178.043	1.58792	-0.51	0.613581	0.915027	178.043	1.58792	-1.38	0.167974	0.706259	178.043	1.58792	0.73	0.466612	0.786461	178.043	1.58792
pk15038	-0.69	0.491595	0.931945	759.572	18.9604	-0.2	0.845164	0.971937	759.572	18.9604	-0.6	0.547683	0.899601	759.572	18.9604	-0.16	0.875086	0.961809	759.572	18.9604
pk1504	1.03	0.302648	0.881895	353.245	16.4506	2.12	0.0338433	0.343365	353.245	16.4506	1.28	0.201368	0.72477	353.245	16.4506	-2.14	0.0326247	0.293215	353.245	16.4506
pk15042	1.29	0.195921	0.867038	367.141	14.4904	-1.27	0.204576	0.683237	367.141	14.4904	1.99	0.0471557	0.553326	367.141	14.4904	-0.33	0.744579	0.918151	367.141	14.4904
pk1505	0.1	0.92137	0.991182	75.0441	1.21176	0.04	0.969729	0.990771	75.0441	1.21176	-0.58	0.561631	0.905678	75.0441	1.21176	1.59	0.112275	0.465109	75.0441	1.21176
pk15053	-0.24	0.810285	0.980233	434.332	16.5724	0.48	0.630859	0.922927	434.332	16.5724	-0.07	0.946961	0.990847	434.332	16.5724	-0.88	0.377907	0.730375	434.332	16.5724
pk15057	0.22	0.82456	0.980452	512.342	16.0232	-1.75	0.0799212	0.48717	512.342	16.0232	-0.29	0.775069	0.963807	512.342	16.0232	2.66	0.00787561	0.181719	512.342	16.0232
pk15059	0.66	0.512071	0.938932	502.329	18.7988	0.79	0.431225	0.840272	502.329	18.7988	1.11	0.267878	0.771018	502.329	18.7988	-1.53	0.126584	0.483039	502.329	18.7988
pk1506	1.29	0.197035	0.867229	781.557	17.7675	2.01	0.0444574	0.376586	781.557	17.7675	1.04	0.296702	0.791136	781.557	17.7675	-0.74	0.45873	0.782096	781.557	17.7675
pk15063	-0.36	0.719284	0.967544	966.495	13.6944	-0.66	0.506372	0.870612	966.495	13.6944	-0.08	0.933481	0.987018	966.495	13.6944	-0.2	0.837881	0.951519	966.495	13.6944
pk15064	-0.07	0.940584	0.991182	249.054	1.64483	2.46	0.014154	0.239699	249.054	1.64483	-1.29	0.197622	0.724599	249.054	1.64483	0.9	0.368902	0.726456	249.054	1.64483
pk15078	-0.53	0.594353	0.950457	229.118	4.48171	-0.17	0.868755	0.975339	229.118	4.48171	-0.28	0.77792	0.964391	229.118	4.48171	-0.6	0.547128	0.828525	229.118	4.48171
pk15085	-0.85	0.395851	0.910235	820.075	18.4449	0.31	0.753201	0.960431	820.075	18.4449	-1.08	0.279583	0.77631	820.075	18.4449	0.12	0.906666	0.972234	820.075	18.4449
pk15090	0.2	0.839973	0.983013	281.063	5.59239	0.71	0.475535	0.85955	281.063	5.59239	-0.66	0.507932	0.886612	281.063	5.59239	1.5	0.134148	0.491984	281.063	5.59239
pk15094	0.62	0.534633	0.940727	337.089	6.66293	0.65	0.513997	0.877107	337.089	6.66293	0.38	0.706665	0.950046	337.089	6.66293	0.23	0.814363	0.944731	337.089	6.66293
pk15096	0.65	0.516156	0.939255	129.993	1.01532	-0.6	0.546085	0.889294	129.993	1.01532	0.67	0.505963	0.885753	129.993	1.01532	0.64	0.523039	0.817055	129.993	1.01532
pk15097	-1.93	0.0531252	0.832144	306.996	2.98448	-0.81	0.419446	0.836515	306.996	2.98448	-2.34	0.0191561	0.508249	306.996	2.98448	1.09	0.274815	0.649304	306.996	2.98448
pk15101	2.44	0.0147801	0.832144	209.044	12.5078	1.58	0.114897	0.562666	209.044	12.5078	1.97	0.049235	0.557083	209.044	12.5078	0.41	0.684219	0.889557	209.044	12.5078
pk15103	-1.01	0.314003	0.886931	151.037	6.00172	-1.42	0.156969	0.626575	151.037	6.00172	-0.24	0.808943	0.966926	151.037	6.00172	-0.89	0.372781	0.72812	151.037	6.00172
pk15107	-0.39	0.695985	0.964029	151.037	7.06491	-0.06	0.95036	0.986422	151.037	7.06491	0.3	0.76643	0.960528	151.037	7.06491	-1.65	0.0995914	0.442665	151.037	7.06491
pk1511	0.5	0.61406	0.953411	195.038	1.1193	-0.03	0.973555	0.991347	195.038	1.1193	0.36	0.721114	0.95395	195.038	1.1193	0.51	0.607407	0.855982	195.038	1.1193
pk15113	0.44	0.660938	0.959805	353.001	1.82404	-1.43	0.152366	0.619087	353.001	1.82404	0.57	0.567027	0.906946	353.001	1.82404	0.89	0.371289	0.72791	353.001	1.82404
pk15117	-0.89	0.371975	0.902216	305.05	1.38369	-0.68	0.493497	0.864684	305.05	1.38369	-1.28	0.200632	0.724599	305.05	1.38369	1.24	0.213998	0.588768	305.05	1.38369
pk15119	0.63	0.526763	0.940493	267.017	5.56854	0.32	0.746757	0.959788	267.017	5.56854	-0.05	0.962541	0.991763	267.017	5.56854	1.48	0.139876	0.498884	267.017	5.56854
pk1512	0.16	0.872418	0.987254	188.128	0.846596	0.45	0.651005	0.932017	188.128	0.846596	-0.22	0.829015	0.970026	188.128	0.846596	0.51	0.612908	0.857728	188.128	0.846596
pk15137	-0.77	0.443034	0.923852	323.116	9.95768	0.78	0.433552	0.840796	323.116	9.95768	-0.54	0.590653	0.91474	323.116	9.95768	-1.32	0.185792	0.555457	323.116	9.95768
pk15142	-1.71	0.0878964	0.848303	282.118	0.7522	-0.83	0.409218	0.831061	282.118	0.7522	-1.89	0.0582745	0.567724	282.118	0.7522	0.67	0.506033	0.808264	282.118	0.7522
pk15152	-0.65	0.517439	0.939255	197.053	0.820128	-0.09	0.926805	0.982414	197.053	0.820128	-1.32	0.187318	0.716308	197.053	0.820128	1.44	0.149088	0.511491	197.053	0.820128
pk15157	-1.57	0.116982	0.857168	245.05	4.31087	-1.3	0.1931	0.668579	245.05	4.31087	-1.68	0.0929651	0.621329	245.05	4.31087	0.94	0.345491	0.705236	245.05	4.31087
pk15173	-0.65	0.518178	0.939255	509.309	14.6586	-0.29	0.770457	0.963063	509.309	14.6586	0.45	0.656126	0.936258	509.309	14.6586	-2.51	0.0122792	0.207922	509.309	14.6586
pk15177	-1.63	0.102441	0.854455	497.272	14.426	-2.78	0.00546162	0.162806	497.272	14.426	-1.31	0.189314	0.716308	497.272	14.426	1.1	0.273128	0.647262	497.272	14.426
pk1518	0.9	0.367775	0.897892	184.073	17.5217	2.18	0.0293107	0.322089	184.073	17.5217	1.25	0.211295	0.737179	184.073	17.5217	-2.36	0.0183876	0.232616	184.073	17.5217
pk15189	-1.27	0.204787	0.868525	397.31	14.41	0.37	0.712775	0.949441	397.31	14.41	-1.7	0.0886201	0.613129	397.31	14.41	0.41	0.680457	0.888266	397.31	14.41
pk15191	0.38	0.70081	0.965033	188.034	4.90629	-0.79	0.432345	0.840526	188.034	4.90629	0.9	0.369755	0.836086	188.034	4.90629	-0.46	0.645338	0.873849	188.034	4.90629
pk15195	-0.11	0.910869	0.991182	170.079	1.42193	1.21	0.226586	0.703316	170.079	1.42193	0.16	0.875002	0.975805	170.079	1.42193	-1.66	0.096866	0.43769	170.079	1.42193
pk15196	1.08	0.2812	0.877875	136.048	4.874	2.32	0.0201743	0.274415	136.048	4.874	1.83	0.0679927	0.583837	136.048	4.874	-3.41	0.000660139	0.0814761	136.048	4.874
pk15197	0.66	0.512272	0.938932	159.117	8.82292	1.21	0.227181	0.703316	159.117	8.82292	0.01	0.992521	0.998276	159.117	8.82292	0.65	0.515261	0.81227	159.117	8.82292
pk152	0.5	0.614269	0.953411	491.37	16.6032	-1.75	0.0806904	0.489478	491.37	16.6032	0.67	0.506088	0.885753	491.37	16.6032	1.11	0.266117	0.641228	491.37	16.6032
pk1520	-1.2	0.232115	0.87108	187.021	0.825772	-0.64	0.523454	0.879473	187.021	0.825772	-1.33	0.183488	0.716308	187.021	0.825772	0.55	0.584644	0.845221	187.021	0.825772
pk15201	-2.35	0.0187884	0.832144	640.46	16.9662	-1.68	0.0923496	0.513011	640.46	16.9662	-2.09	0.0369737	0.5437	640.46	16.9662	0.21	0.833428	0.950309	640.46	16.9662
pk1521	-0.07	0.940724	0.991182	229.12	13.4492	0.41	0.685334	0.942796	229.12	13.4492	-0.24	0.808023	0.966902	229.12	13.4492	0.03	0.972313	0.99169	229.12	13.4492
pk15213	-0.28	0.778804	0.978338	457.364	17.0905	-1.32	0.188184	0.664473	457.364	17.0905	0.74	0.462358	0.87059	457.364	17.0905	-1.38	0.169272	0.536667	457.364	17.0905
pk1522	0.19	0.849193	0.985848	150.014	0.617381	-1.7	0.0893059	0.506606	150.014	0.617381	0.07	0.941929	0.989172	150.014	0.617381	1.65	0.0985703	0.441337	150.014	0.617381
pk15220	-0.12	0.903477	0.991182	752.547	17.8258	1.57	0.117553	0.564283	752.547	17.8258	-0.03	0.974515	0.993267	752.547	17.8258	-1.49	0.136517	0.494377	752.547	17.8258
pk15222	0.03	0.979417	0.996477	289.059	3.07619	-0.99	0.322982	0.778428	289.059	3.07619	-0.15	0.878837	0.976312	289.059	3.07619	1.22	0.22169	0.595768	289.059	3.07619
pk15225	1.57	0.115478	0.857168	209.044	11.878	0.71	0.480295	0.859707	209.044	11.878	1.98	0.0478858	0.557083	209.044	11.878	-1.17	0.240974	0.618931	209.044	11.878
pk15227	2.5	0.0126011	0.832144	192.102	2.04908	2.96	0.00307218	0.13155	192.102	2.04908	2.45	0.0142814	0.477856	192.102	2.04908	-1.74	0.0815023	0.41423	192.102	2.04908
pk1523	0.41	0.678655	0.962271	217.069	5.98386	1.76	0.0788416	0.484119	217.069	5.98386	1.06	0.287066	0.780944	217.069	5.98386	-2.88	0.00402024	0.142634	217.069	5.98386
pk15234	0.22	0.828362	0.981952	782.605	18.7568	-0.11	0.91627	0.980081	782.605	18.7568	0.62	0.536669	0.898594	782.605	18.7568	-0.83	0.404792	0.749409	782.605	18.7568
pk15236	0.13	0.89515	0.990214	192.063	3.80091	-0.46	0.648114	0.93161	192.063	3.80091	0.22	0.823043	0.96835	192.063	3.80091	0.17	0.867044	0.960362	192.063	3.80091
pk15237	-1.36	0.17344	0.862125	389.229	14.5648	0.33	0.743469	0.958418	389.229	14.5648	-0.78	0.433466	0.861662	389.229	14.5648	-1.9	0.0577522	0.36129	389.229	14.5648
pk15240	0.46	0.648389	0.956347	299.116	13.1607	-0.33	0.745213	0.959629	299.116	13.1607	0.27	0.786212	0.965162	299.116	13.1607	0.8	0.424589	0.764193	299.116	13.1607
pk1525	1.86	0.0628697	0.832144	179.07	5.91332	0.32	0.74598	0.959788	179.07	5.91332	1.71	0.0882132	0.613129	179.07	5.91332	0.55	0.585558	0.845245	179.07	5.91332
pk15254	-1.83	0.0676041	0.832144	273.06	2.69014	-0.33	0.740512	0.957827	273.06	2.69014	-2.42	0.0157027	0.489353	273.06	2.69014	1.2	0.231243	0.608465	273.06	2.69014
pk15258	2.16	0.0307121	0.832144	195.024	1.99654	1.8	0.0719009	0.463841	195.024	1.99654	1.97	0.0489789	0.557083	195.024	1.99654	-0.51	0.6125	0.857636	195.024	1.99654
pk15274	-1.94	0.0523398	0.832144	556.368	16.0202	-0.42	0.67117	0.937018	556.368	16.0202	-2.33	0.0198589	0.508249	556.368	16.0202	0.82	0.412996	0.755852	556.368	16.0202
pk15279	-0.35	0.723752	0.96835	265.085	1.80802	0	0.996735	0.998593	265.085	1.80802	-0.05	0.957613	0.991438	265.085	1.80802	-0.78	0.434804	0.768984	265.085	1.80802
pk15282	1.07	0.284109	0.877875	317.054	6.12479	0.48	0.634114	0.924775	317.054	6.12479	0.79	0.431828	0.861227	317.054	6.12479	0.5	0.619469	0.861305	317.054	6.12479
pk15287	-0.15	0.884287	0.989528	472.311	15.838	-2.29	0.0219807	0.28388	472.311	15.838	-0.23	0.82178	0.96835	472.311	15.838	2.04	0.0418076	0.317507	472.311	15.838
pk1529	-0.1	0.923297	0.991182	616.463	16.6627	-2.3	0.0214061	0.281523	616.463	16.6627	0.03	0.972989	0.993255	616.463	16.6627	1.53	0.125555	0.482587	616.463	16.6627
pk15290	0.19	0.847343	0.985727	439.076	1.83554	-1.93	0.0539106	0.411748	439.076	1.83554	0.47	0.638185	0.928728	439.076	1.83554	0.92	0.3591	0.718201	439.076	1.83554
pk15293	-1.54	0.124542	0.862125	279.987	1.60404	0.67	0.505899	0.870612	279.987	1.60404	-2.08	0.0378368	0.5437	279.987	1.60404	0.34	0.736917	0.914098	279.987	1.60404
pk1530	0.49	0.626889	0.954685	379.742	17.5325	0.21	0.834059	0.971772	379.742	17.5325	1.36	0.175421	0.714593	379.742	17.5325	-2.07	0.0381845	0.306376	379.742	17.5325
pk15306	-1.39	0.164286	0.862125	169.058	1.78991	0.5	0.618581	0.917762	169.058	1.78991	-1.54	0.123627	0.651662	169.058	1.78991	-0.36	0.716131	0.905333	169.058	1.78991
pk15318	0.07	0.94417	0.991182	305.018	1.58746	1.32	0.187138	0.663271	305.018	1.58746	0.48	0.631653	0.925306	305.018	1.58746	-2.01	0.0446371	0.325853	305.018	1.58746
pk15319	1.41	0.159779	0.862125	603.423	16.3295	-1.54	0.123226	0.573937	603.423	16.3295	0.96	0.335462	0.813249	603.423	16.3295	2.59	0.00969709	0.191611	603.423	16.3295
pk15321	-0.24	0.809553	0.980225	349.237	10.6773	0.8	0.425196	0.83836	349.237	10.6773	-0.6	0.550222	0.899971	349.237	10.6773	0.1	0.923079	0.978754	349.237	10.6773
pk15322	0.25	0.799017	0.978717	484.33	15.2837	0.86	0.387519	0.817246	484.33	15.2837	1.19	0.232372	0.75216	484.33	15.2837	-2.74	0.00610834	0.161217	484.33	15.2837
pk15327	-0.11	0.910286	0.991182	267.077	3.78392	1.15	0.252064	0.722697	267.077	3.78392	0.43	0.668614	0.940494	267.077	3.78392	-2.24	0.0249765	0.266334	267.077	3.78392
pk1533	0.35	0.728105	0.970288	165.952	3.32696	-0.75	0.453617	0.849629	165.952	3.32696	-0.33	0.740231	0.956189	165.952	3.32696	2.26	0.0237325	0.258719	165.952	3.32696
pk15331	0.16	0.87242	0.987254	300.12	11.6564	0.19	0.848079	0.971937	300.12	11.6564	0.35	0.729175	0.954066	300.12	11.6564	-0.59	0.555489	0.834093	300.12	11.6564
pk15336	-0.21	0.830067	0.982167	438.235	7.92656	1.23	0.217158	0.692723	438.235	7.92656	-0.94	0.347154	0.819564	438.235	7.92656	0.69	0.491894	0.80023	438.235	7.92656
pk15337	-2.35	0.0187042	0.832144	203.139	3.65088	-0.57	0.572103	0.901184	203.139	3.65088	-2.42	0.0157837	0.489353	203.139	3.65088	0.09	0.930607	0.980306	203.139	3.65088
pk15338	-1.22	0.222728	0.87108	243.05	2.41445	-1	0.318787	0.775365	243.05	2.41445	-1.45	0.14704	0.682316	243.05	2.41445	1.04	0.300538	0.668588	243.05	2.41445
pk15340	-1.36	0.172815	0.862125	374.277	13.1885	1.17	0.241495	0.712559	374.277	13.1885	-1.94	0.0519312	0.559578	374.277	13.1885	0.1	0.923135	0.978754	374.277	13.1885
pk15342	0.58	0.560465	0.945117	428.274	19.2532	-0.26	0.798282	0.967404	428.274	19.2532	1.51	0.131073	0.661072	428.274	19.2532	-1.85	0.063912	0.373346	428.274	19.2532
pk15344	-0.48	0.6318	0.954685	323.116	10.4535	-0.48	0.628256	0.921917	323.116	10.4535	-0.27	0.784032	0.964429	323.116	10.4535	-0.19	0.852381	0.955904	323.116	10.4535
pk15348	0.32	0.749103	0.974702	266.045	5.56966	0.94	0.347077	0.796283	266.045	5.56966	-0.58	0.562499	0.905798	266.045	5.56966	1.43	0.154096	0.51723	266.045	5.56966
pk15350	-1.84	0.0661201	0.832144	275.007	2.53958	0	0.998324	0.999254	275.007	2.53958	-1.88	0.0606854	0.567724	275.007	2.53958	-0.36	0.719934	0.906266	275.007	2.53958
pk15362	0.24	0.811376	0.980258	343.033	5.12219	0.13	0.896665	0.978191	343.033	5.12219	0.57	0.566985	0.906946	343.033	5.12219	-0.79	0.42962	0.765585	343.033	5.12219
pk15365	-1.06	0.288429	0.877875	318.251	15.5593	0.26	0.791305	0.966664	318.251	15.5593	-1.32	0.186853	0.716308	318.251	15.5593	0.18	0.854523	0.956364	318.251	15.5593
pk15366	-0.91	0.360901	0.892509	262.103	0.765086	-0.75	0.45231	0.849506	262.103	0.765086	-0.96	0.33734	0.814188	262.103	0.765086	0.5	0.619527	0.861305	262.103	0.765086
pk1537	0.06	0.950805	0.992051	605.237	17.0473	1.05	0.293829	0.759251	605.237	17.0473	0.87	0.382728	0.841779	605.237	17.0473	-2.76	0.00576887	0.159535	605.237	17.0473
pk15377	0.86	0.388423	0.910235	329.127	9.85575	-0.59	0.552886	0.892348	329.127	9.85575	1.42	0.156574	0.691555	329.127	9.85575	-0.57	0.571409	0.840978	329.127	9.85575
pk15378	-0.51	0.609814	0.953411	240.978	2.22084	1.15	0.25059	0.722016	240.978	2.22084	-0.8	0.425328	0.859253	240.978	2.22084	-0.41	0.681556	0.888349	240.978	2.22084
pk1538	0.39	0.698985	0.964877	132.066	1.43402	-0.75	0.45183	0.849506	132.066	1.43402	0.32	0.748436	0.956469	132.066	1.43402	0.84	0.399757	0.746491	132.066	1.43402
pk15393	-0.83	0.405905	0.911773	140.041	1.84063	-3.07	0.00217436	0.114374	140.041	1.84063	0.06	0.951246	0.991189	140.041	1.84063	0.13	0.897654	0.969563	140.041	1.84063
pk15402	0.34	0.731912	0.970288	343.033	5.29946	-0.5	0.616822	0.916954	343.033	5.29946	1.18	0.236378	0.754078	343.033	5.29946	-1.48	0.138662	0.496483	343.033	5.29946
pk15406	1.23	0.218592	0.870958	345.049	6.0462	-0.88	0.377794	0.812629	345.049	6.0462	1.76	0.0786454	0.606181	345.049	6.0462	-0.21	0.832859	0.950215	345.049	6.0462
pk15411	1.41	0.158985	0.862125	303.232	15.9849	2.61	0.00899748	0.201116	303.232	15.9849	1.74	0.0825776	0.608558	303.232	15.9849	-2.6	0.00937009	0.191611	303.232	15.9849
pk15413	0.87	0.385054	0.908491	336.032	1.82911	-1.66	0.0969044	0.521771	336.032	1.82911	1.41	0.157364	0.691555	336.032	1.82911	0.22	0.826313	0.949286	336.032	1.82911
pk1542	0.93	0.351686	0.892509	289.049	4.4108	1.68	0.0936005	0.514374	289.049	4.4108	1.01	0.311728	0.801439	289.049	4.4108	-1.31	0.189476	0.560268	289.049	4.4108
pk15424	0.28	0.781501	0.978541	798.54	18.5785	0.45	0.654401	0.932342	798.54	18.5785	0.38	0.70589	0.950018	798.54	18.5785	-0.54	0.588	0.845969	798.54	18.5785
pk15429	-2.16	0.030835	0.832144	271.998	2.98648	-0.88	0.376264	0.810951	271.998	2.98648	-2.54	0.0112752	0.453136	271.998	2.98648	1.05	0.294416	0.665786	271.998	2.98648
pk15433	1.29	0.195704	0.867038	273.94	1.63915	0.12	0.905239	0.978679	273.94	1.63915	1.11	0.269206	0.771018	273.94	1.63915	0.63	0.526667	0.818848	273.94	1.63915
pk15436	-0.98	0.325824	0.88741	289.66	14.4728	0.32	0.752535	0.960431	289.66	14.4728	-0.8	0.423977	0.859253	289.66	14.4728	-0.88	0.378228	0.73062	289.66	14.4728
pk15445	-0.26	0.793537	0.978717	614.447	16.9613	-1.97	0.0493704	0.398055	614.447	16.9613	-0.16	0.87325	0.975805	614.447	16.9613	1.3	0.192657	0.563002	614.447	16.9613
pk15449	-1.44	0.150538	0.862125	588.431	16.5399	-1.29	0.195731	0.671669	588.431	16.5399	-1.96	0.0502905	0.557083	588.431	16.5399	1.94	0.0527132	0.350516	588.431	16.5399
pk1545	1.91	0.056367	0.832144	207.018	2.0112	0.32	0.745836	0.959788	207.018	2.0112	1.99	0.0462521	0.550488	207.018	2.0112	-0.03	0.973629	0.991699	207.018	2.0112
pk15459	-1.38	0.168486	0.862125	457.292	15.5711	-3	0.00270199	0.124035	457.292	15.5711	-1.73	0.0839903	0.609166	457.292	15.5711	2.93	0.00337192	0.133493	457.292	15.5711
pk1546	-0.21	0.834418	0.98242	736.576	18.4382	0.59	0.555337	0.89391	736.576	18.4382	-0.28	0.782945	0.964407	736.576	18.4382	-0.32	0.752583	0.923028	736.576	18.4382
pk15472	0.72	0.474244	0.927608	203.122	1.59126	0.93	0.353559	0.799522	203.122	1.59126	0.59	0.557693	0.902353	203.122	1.59126	-0.31	0.755358	0.92372	203.122	1.59126
pk15473	-0.14	0.891343	0.989913	281.063	4.36564	0.35	0.726647	0.953067	281.063	4.36564	-0.52	0.602864	0.918522	281.063	4.36564	0.57	0.569332	0.840711	281.063	4.36564
pk1548	-1.99	0.0463226	0.832144	276.964	1.61878	0.58	0.559406	0.896084	276.964	1.61878	-2.52	0.0117637	0.460868	276.964	1.61878	0.28	0.778319	0.931928	276.964	1.61878
pk15493	1.02	0.308885	0.882402	400.254	15.5895	2.3	0.0213103	0.281523	400.254	15.5895	1.18	0.239542	0.755115	400.254	15.5895	-1.98	0.0481996	0.337263	400.254	15.5895
pk15494	0.69	0.489982	0.931945	281.063	4.85767	0.95	0.340022	0.790922	281.063	4.85767	0.76	0.448765	0.867226	281.063	4.85767	-0.79	0.43058	0.765861	281.063	4.85767
pk15498	0.82	0.411908	0.913434	267.017	5.22054	0.24	0.80836	0.969594	267.017	5.22054	0	0.9973	0.999559	267.017	5.22054	1.91	0.0565921	0.359132	267.017	5.22054
pk155	-0.45	0.650789	0.956544	140.006	1.12155	0.34	0.730635	0.955466	140.006	1.12155	-0.61	0.544644	0.899601	140.006	1.12155	-0.01	0.98857	0.997187	140.006	1.12155
pk15512	-0.71	0.475089	0.927608	360.229	14.4372	-0.88	0.378983	0.812836	360.229	14.4372	0.08	0.935787	0.987374	360.229	14.4372	-1.33	0.183039	0.55299	360.229	14.4372
pk1552	1.42	0.154585	0.862125	297.101	10.8031	-0.05	0.964068	0.9902	297.101	10.8031	1.83	0.0669182	0.581801	297.101	10.8031	-0.55	0.58238	0.845166	297.101	10.8031
pk1553	-0.77	0.440421	0.923602	442.976	1.22684	0.23	0.821581	0.970543	442.976	1.22684	-1.12	0.263036	0.771018	442.976	1.22684	0.44	0.660084	0.878944	442.976	1.22684
pk15531	-0.66	0.506953	0.93555	218.026	2.98409	-0.38	0.704598	0.947062	218.026	2.98409	-1.23	0.219416	0.74495	218.026	2.98409	1.46	0.143765	0.503522	218.026	2.98409
pk15536	0.97	0.331762	0.889204	265.068	5.8388	0.62	0.534572	0.883997	265.068	5.8388	1.21	0.227462	0.748477	265.068	5.8388	-0.8	0.425529	0.764407	265.068	5.8388
pk15539	-1.45	0.147049	0.862125	371.133	6.02972	-0.71	0.475053	0.859335	371.133	6.02972	-1.51	0.131087	0.661072	371.133	6.02972	0.38	0.701282	0.899717	371.133	6.02972
pk15542	-0.54	0.588442	0.949835	360.222	14.8934	-1.33	0.183531	0.657399	360.222	14.8934	-0.78	0.43615	0.862817	360.222	14.8934	1.52	0.128302	0.483269	360.222	14.8934
pk15558	-1.95	0.0509075	0.832144	567.4	16.9719	-1.56	0.119408	0.567396	567.4	16.9719	-2.2	0.0275618	0.540219	567.4	16.9719	1.39	0.16538	0.531802	567.4	16.9719
pk1556	-2.09	0.0362952	0.832144	173.044	1.60845	-0.63	0.527107	0.882658	173.044	1.60845	-2.55	0.0107655	0.453136	173.044	1.60845	1.09	0.277205	0.650213	173.044	1.60845
pk15561	-0.24	0.807423	0.979902	321.013	1.43206	1.42	0.155098	0.621902	321.013	1.43206	-0.44	0.661231	0.938785	321.013	1.43206	-0.72	0.474344	0.789632	321.013	1.43206
pk15576	-0.32	0.75098	0.974799	325.016	0.887354	-0.87	0.386798	0.817045	325.016	0.887354	-0.69	0.489211	0.879367	325.016	0.887354	1.5	0.134285	0.492248	325.016	0.887354
pk15580	0.27	0.789137	0.978717	289.074	12.133	-1	0.315241	0.77386	289.074	12.133	0.89	0.375292	0.837643	289.074	12.133	-0.57	0.5672	0.839661	289.074	12.133
pk1559	-0.82	0.41062	0.913434	223.13	13.299	1.36	0.172586	0.647358	223.13	13.299	-0.64	0.519679	0.891597	223.13	13.299	-1.72	0.0860749	0.420699	223.13	13.299
pk15595	-0.41	0.679518	0.962949	204.085	2.36753	0.93	0.351848	0.799094	204.085	2.36753	-0.91	0.362226	0.832181	204.085	2.36753	0.26	0.792441	0.937371	204.085	2.36753
pk1560	-1.04	0.300446	0.881895	744.58	18.4406	-0.55	0.581288	0.906395	744.58	18.4406	-0.56	0.577998	0.91018	744.58	18.4406	-0.9	0.36701	0.72464	744.58	18.4406
pk1561	-0.12	0.905136	0.991182	177.028	1.2072	-1.48	0.139735	0.606514	177.028	1.2072	0.01	0.988112	0.996502	177.028	1.2072	0.85	0.397555	0.746491	177.028	1.2072
pk15612	-0.94	0.34769	0.892509	493.35	15.9704	-3.35	0.000817953	0.0859571	493.35	15.9704	-0.53	0.594662	0.916407	493.35	15.9704	1.53	0.12538	0.482239	493.35	15.9704
pk15619	0.48	0.633676	0.954685	356.055	9.43684	-0.15	0.877471	0.975994	356.055	9.43684	0.49	0.625827	0.925164	356.055	9.43684	0.25	0.801898	0.941031	356.055	9.43684
pk15622	-0.35	0.725424	0.969762	357.085	8.42311	-1.36	0.173744	0.647358	357.085	8.42311	0.18	0.857867	0.974834	357.085	8.42311	-0.22	0.827836	0.94932	357.085	8.42311
pk15623	1.02	0.305488	0.881895	414.774	19.3187	-0.52	0.605993	0.9124	414.774	19.3187	1.77	0.0767224	0.606181	414.774	19.3187	-1.09	0.27581	0.650213	414.774	19.3187
pk15624	0.64	0.520634	0.940257	280.235	15.52	0.29	0.773252	0.963629	280.235	15.52	-0.06	0.950651	0.991189	280.235	15.52	1.62	0.105586	0.451936	280.235	15.52
pk1563	2.07	0.0386057	0.832144	266.927	0.53689	0.15	0.879521	0.975994	266.927	0.53689	1.73	0.0846202	0.609166	266.927	0.53689	1.12	0.261512	0.637425	266.927	0.53689
pk15634	-0.52	0.604318	0.953372	396.135	8.77618	-0.45	0.651706	0.932017	396.135	8.77618	0.21	0.836278	0.970365	396.135	8.77618	-1.44	0.149435	0.511605	396.135	8.77618
pk15644	-1.45	0.148575	0.862125	329.084	4.8093	-0.26	0.797861	0.967116	329.084	4.8093	-1.66	0.097331	0.622502	329.084	4.8093	0.35	0.724618	0.908345	329.084	4.8093
pk15662	0.25	0.80207	0.979411	273.094	6.30538	0.39	0.698615	0.945779	273.094	6.30538	0.15	0.877602	0.975805	273.094	6.30538	-0.01	0.99237	0.998395	273.094	6.30538
pk15665	2.1	0.0356265	0.832144	315.073	10.8085	-0.94	0.349782	0.798705	315.073	10.8085	2.67	0.00756512	0.451735	315.073	10.8085	-0.08	0.937765	0.9814	315.073	10.8085
pk1567	-0.26	0.795066	0.978717	556.859	0.570248	-0.65	0.512677	0.876645	556.859	0.570248	0.1	0.918481	0.983515	556.859	0.570248	-0.36	0.719369	0.906266	556.859	0.570248
pk15671	1.13	0.259041	0.873597	140.986	1.37155	-0.18	0.860111	0.973627	140.986	1.37155	1.88	0.0602159	0.567724	140.986	1.37155	-1.36	0.173891	0.541569	140.986	1.37155
pk15678	-0.92	0.357182	0.892509	517.31	14.9385	0.75	0.455038	0.849902	517.31	14.9385	-0.96	0.336243	0.813249	517.31	14.9385	-0.66	0.510004	0.809947	517.31	14.9385
pk15681	0.06	0.948802	0.99189	419.277	14.7728	-0.57	0.567906	0.898567	419.277	14.7728	-0.03	0.9751	0.993267	419.277	14.7728	0.64	0.522038	0.816107	419.277	14.7728
pk15686	2.12	0.033863	0.832144	174.036	1.30369	2.29	0.0220402	0.28388	174.036	1.30369	2.68	0.00741707	0.451735	174.036	1.30369	-2.64	0.00832014	0.18516	174.036	1.30369
pk15687	0.05	0.959482	0.992604	220.064	2.97955	-0.58	0.563223	0.897387	220.064	2.97955	-0.18	0.860223	0.975172	220.064	2.97955	1	0.318874	0.687072	220.064	2.97955
pk15688	0.6	0.547205	0.941246	159.117	8.29504	1.03	0.305252	0.766479	159.117	8.29504	-0.18	0.853914	0.974358	159.117	8.29504	1.15	0.248724	0.623782	159.117	8.29504
pk15693	1.26	0.207698	0.868525	305.035	1.07074	1.31	0.189446	0.665893	305.035	1.07074	1.05	0.29511	0.790815	305.035	1.07074	-0.27	0.79101	0.937371	305.035	1.07074
pk15698	-0.68	0.495389	0.932023	545.477	1.38107	0.92	0.356237	0.802279	545.477	1.38107	0.02	0.986378	0.996054	545.477	1.38107	-2.59	0.00974939	0.191611	545.477	1.38107
pk1570	0.17	0.863243	0.986665	490.358	16.5221	-1.7	0.0899219	0.508854	490.358	16.5221	0.26	0.798539	0.965171	490.358	16.5221	1.17	0.243533	0.620127	490.358	16.5221
pk15709	-1.81	0.0706991	0.832144	209.042	3.95236	-1.99	0.0469557	0.387329	209.042	3.95236	-1.8	0.0713564	0.592431	209.042	3.95236	1.15	0.249585	0.623827	209.042	3.95236
pk15712	-0.29	0.774365	0.978338	407.168	9.87815	0.93	0.353882	0.799522	407.168	9.87815	0.13	0.892925	0.980442	407.168	9.87815	-1.81	0.0702329	0.390748	407.168	9.87815
pk15717	0.53	0.596818	0.950551	220.543	2.2133	0.16	0.870077	0.975373	220.543	2.2133	-0.14	0.88573	0.978037	220.543	2.2133	1.55	0.121585	0.475096	220.543	2.2133
pk1572	1.19	0.235997	0.87108	297.101	10.6698	-0.1	0.92329	0.981468	297.101	10.6698	1.47	0.141953	0.677449	297.101	10.6698	-0.28	0.781271	0.932633	297.101	10.6698
pk15727	-0.15	0.884037	0.989528	273.133	10.0604	-1.46	0.144774	0.612825	273.133	10.0604	0.25	0.801786	0.965273	273.133	10.0604	0.21	0.83412	0.950735	273.133	10.0604
pk15733	-0.88	0.377305	0.904128	413.766	18.7066	-1.44	0.15016	0.616613	413.766	18.7066	0.31	0.754833	0.956763	413.766	18.7066	-1.85	0.0647042	0.374916	413.766	18.7066
pk15738	0.54	0.587877	0.949835	450.327	16.0319	-2.26	0.0238282	0.294796	450.327	16.0319	0.1	0.923795	0.984206	450.327	16.0319	2.98	0.00296216	0.133421	450.327	16.0319
pk1574	-0.47	0.638984	0.954685	177.028	1.11883	-0.47	0.640915	0.927822	177.028	1.11883	0	0.99901	0.999597	177.028	1.11883	-0.81	0.419911	0.760919	177.028	1.11883
pk15741	-0.36	0.716176	0.967148	313.201	10.4774	-0.4	0.685559	0.942796	313.201	10.4774	-0.65	0.516886	0.890521	313.201	10.4774	0.9	0.370418	0.727278	313.201	10.4774
pk15765	0.26	0.795847	0.978717	115.095	4.35214	-0.69	0.48883	0.863383	115.095	4.35214	0.17	0.867177	0.975591	115.095	4.35214	0.85	0.397926	0.746491	115.095	4.35214
pk15770	0.1	0.923579	0.991182	769.557	17.8898	1.31	0.190281	0.666337	769.557	17.8898	0.7	0.4818	0.878196	769.557	17.8898	-2.44	0.0146473	0.216649	769.557	17.8898
pk15776	0.97	0.332247	0.889204	216.02	4.38357	0.21	0.83284	0.971772	216.02	4.38357	1.73	0.084516	0.609166	216.02	4.38357	-1.75	0.0806958	0.413887	216.02	4.38357
pk15778	0.74	0.45782	0.927608	389.304	16.0836	-0.67	0.503795	0.870114	389.304	16.0836	0.5	0.620029	0.924659	389.304	16.0836	1.34	0.179611	0.550851	389.304	16.0836
pk15779	-0.41	0.684529	0.963171	647.449	16.4829	-1.45	0.147792	0.614379	647.449	16.4829	-0.68	0.499586	0.884076	647.449	16.4829	1.73	0.0838914	0.417476	647.449	16.4829
pk1578	0.03	0.974707	0.996171	333.115	5.7744	-0.97	0.332866	0.784971	333.115	5.7744	0.37	0.709234	0.951419	333.115	5.7744	-0.01	0.995219	0.998395	333.115	5.7744
pk15784	-0.95	0.3407	0.89108	280.16	12.9412	-1.17	0.24041	0.712234	280.16	12.9412	-0.13	0.895246	0.980442	280.16	12.9412	-1.2	0.229017	0.606359	280.16	12.9412
pk15787	1.13	0.258769	0.873597	216.02	3.37989	0.33	0.738995	0.957827	216.02	3.37989	1.08	0.281011	0.778188	216.02	3.37989	0.11	0.91437	0.974991	216.02	3.37989
pk15789	-1.83	0.0674327	0.832144	255.017	4.31212	-1.63	0.104236	0.538618	255.017	4.31212	-2.25	0.0243682	0.529761	255.017	4.31212	1.88	0.0601731	0.366496	255.017	4.31212
pk15798	0.24	0.812513	0.980258	261.098	2.08726	-0.82	0.413088	0.833713	261.098	2.08726	0.17	0.867073	0.975591	261.098	2.08726	0.89	0.375711	0.729693	261.098	2.08726
pk15799	-1.15	0.250275	0.87108	882.15	13.7056	-0.01	0.988064	0.996804	882.15	13.7056	-0.59	0.558023	0.902483	882.15	13.7056	-1.57	0.116652	0.470394	882.15	13.7056
pk15800	-0.38	0.701131	0.965033	231.05	1.63031	-0.04	0.965405	0.990462	231.05	1.63031	-0.86	0.390573	0.847204	231.05	1.63031	1.05	0.294834	0.666102	231.05	1.63031
pk15807	0.36	0.715216	0.967148	226.023	1.50988	-0.95	0.344679	0.795543	226.023	1.50988	0.54	0.587374	0.913223	226.023	1.50988	0.45	0.655166	0.876398	226.023	1.50988
pk15811	0.65	0.516305	0.939255	294.103	9.68423	-0.79	0.429508	0.840272	294.103	9.68423	1.31	0.19027	0.717348	294.103	9.68423	-0.73	0.46398	0.784458	294.103	9.68423
pk15812	2.53	0.0114666	0.832144	266.108	8.47839	0.56	0.573172	0.902155	266.108	8.47839	2.92	0.0035918	0.401983	266.108	8.47839	-0.74	0.457293	0.782058	266.108	8.47839
pk15819	0.65	0.517999	0.939255	158.997	5.75273	0.04	0.971227	0.990776	158.997	5.75273	0.82	0.412386	0.853188	158.997	5.75273	-0.29	0.775274	0.931455	158.997	5.75273
pk1582	1.09	0.2761	0.877282	249.11	9.85411	-0.04	0.965924	0.99063	249.11	9.85411	1.66	0.0968788	0.622502	249.11	9.85411	-1.02	0.307792	0.675776	249.11	9.85411
pk15826	-2.18	0.0297138	0.832144	298.246	16.9729	-1.39	0.165552	0.642774	298.246	16.9729	-2.27	0.0231236	0.523902	298.246	16.9729	0.86	0.390505	0.739897	298.246	16.9729
pk15833	0.81	0.418446	0.916209	110.031	1.85995	-1.1	0.273417	0.74135	110.031	1.85995	1.33	0.185098	0.716308	110.031	1.85995	-0.13	0.895868	0.969563	110.031	1.85995
pk15836	-0.34	0.732203	0.970288	485.383	15.9131	0.51	0.613268	0.915027	485.383	15.9131	-0.84	0.400763	0.849836	485.383	15.9131	0.72	0.471539	0.788193	485.383	15.9131
pk15846	0.41	0.681148	0.963171	397.114	5.56891	0.75	0.455032	0.849902	397.114	5.56891	-0.46	0.644434	0.931481	397.114	5.56891	1.57	0.116715	0.470394	397.114	5.56891
pk15849	1.79	0.0736572	0.832144	192.032	4.03697	1.67	0.0951036	0.516512	192.032	4.03697	1.3	0.192234	0.719767	192.032	4.03697	0.2	0.84018	0.952024	192.032	4.03697
pk15854	0.28	0.781584	0.978541	353.122	7.77422	-1.18	0.237168	0.707366	353.122	7.77422	0.31	0.756488	0.956893	353.122	7.77422	1	0.315795	0.684292	353.122	7.77422
pk1586	-0.15	0.878019	0.987805	128.042	0.630968	-1.64	0.101485	0.535257	128.042	0.630968	-0.43	0.664583	0.939157	128.042	0.630968	1.91	0.0568872	0.359264	128.042	0.630968
pk15864	0.58	0.558632	0.944974	309.058	4.4891	-0.22	0.822771	0.970543	309.058	4.4891	1.01	0.312658	0.801439	309.058	4.4891	-0.66	0.510218	0.809947	309.058	4.4891
pk15873	-1.14	0.256281	0.872737	279.075	2.2128	-0.23	0.814992	0.970543	279.075	2.2128	-1.18	0.238583	0.755115	279.075	2.2128	0	0.999391	0.999692	279.075	2.2128
pk15887	-1.22	0.221097	0.87108	315.002	2.55315	-0.24	0.808206	0.969594	315.002	2.55315	-1.2	0.231078	0.752129	315.002	2.55315	-0.17	0.864687	0.96019	315.002	2.55315
pk1589	-0.81	0.419293	0.916209	130.065	9.64514	-0.45	0.652093	0.932017	130.065	9.64514	-0.83	0.407938	0.852925	130.065	9.64514	0.2	0.843196	0.952902	130.065	9.64514
pk15895	0.22	0.828191	0.981952	430.324	16.3309	1.56	0.119687	0.567679	430.324	16.3309	0.27	0.78701	0.965162	430.324	16.3309	-1.29	0.198646	0.569471	430.324	16.3309
pk15897	-0.3	0.76366	0.978338	190.086	9.35608	0.09	0.927333	0.982414	190.086	9.35608	0.75	0.453069	0.867345	190.086	9.35608	-2.62	0.00880528	0.186442	190.086	9.35608
pk1590	-0.07	0.94367	0.991182	287.125	10.9159	1.43	0.152426	0.619087	287.125	10.9159	-0.11	0.910371	0.982751	287.125	10.9159	-1.05	0.292873	0.665155	287.125	10.9159
pk15900	0.81	0.416088	0.91596	288.217	8.97273	0.08	0.934867	0.985025	288.217	8.97273	0.9	0.369523	0.836086	288.217	8.97273	-0.07	0.944033	0.982577	288.217	8.97273
pk1591	-0.78	0.434408	0.923415	473.36	16.8923	-1.59	0.111181	0.554576	473.36	16.8923	-1.18	0.237539	0.754764	473.36	16.8923	2.05	0.0409328	0.313933	473.36	16.8923
pk15915	2.25	0.02484	0.832144	373.149	7.53049	-0.69	0.492691	0.86424	373.149	7.53049	2.05	0.0406821	0.550379	373.149	7.53049	1.56	0.119007	0.470729	373.149	7.53049
pk15921	-1.18	0.236431	0.87108	504.345	15.8212	-1.62	0.105758	0.542271	504.345	15.8212	-0.59	0.554429	0.900543	504.345	15.8212	-0.27	0.790078	0.937371	504.345	15.8212
pk15928	0.85	0.396789	0.910235	220.064	3.22669	1.37	0.170762	0.645463	220.064	3.22669	0.36	0.720035	0.95395	220.064	3.22669	0.2	0.839117	0.951663	220.064	3.22669
pk15930	0.45	0.653821	0.957836	389.039	5.11634	-0.65	0.51583	0.877107	389.039	5.11634	1.04	0.300593	0.793355	389.039	5.11634	-0.72	0.473943	0.789318	389.039	5.11634
pk1594	1.03	0.302994	0.881895	385.061	1.20806	-1.07	0.284678	0.752671	385.061	1.20806	0.63	0.528453	0.895434	385.061	1.20806	2.06	0.0390806	0.308075	385.061	1.20806
pk15947	-0.4	0.69155	0.9634	159.121	5.04612	0.46	0.645432	0.930957	159.121	5.04612	0.44	0.659856	0.938269	159.121	5.04612	-2.43	0.0150222	0.216649	159.121	5.04612
pk1595	0.62	0.535045	0.940727	98.9188	0.618038	-0.39	0.698352	0.945779	98.9188	0.618038	0.96	0.336113	0.813249	98.9188	0.618038	-0.32	0.749091	0.920697	98.9188	0.618038
pk15956	0.04	0.966829	0.994959	323.101	1.85056	-0.68	0.499012	0.8692	323.101	1.85056	0.51	0.607877	0.919271	323.101	1.85056	-0.57	0.569641	0.840727	323.101	1.85056
pk15961	-1.33	0.182069	0.862125	379.136	8.75873	-1	0.315254	0.77386	379.136	8.75873	-1.01	0.311998	0.801439	379.136	8.75873	-0.29	0.775094	0.931455	379.136	8.75873
pk15967	-0.51	0.609666	0.953411	528.344	15.7072	1.03	0.303129	0.763692	528.344	15.7072	-0.46	0.646082	0.933326	528.344	15.7072	-0.99	0.323695	0.690575	528.344	15.7072
pk15973	0.61	0.541818	0.941246	247.998	1.99041	1.16	0.245781	0.716853	247.998	1.99041	0.17	0.862148	0.975591	247.998	1.99041	0.19	0.851602	0.955904	247.998	1.99041
pk15978	0.02	0.986475	0.997931	295.084	13.4706	0.84	0.400183	0.825476	295.084	13.4706	0.31	0.755	0.956763	295.084	13.4706	-1.43	0.153216	0.515885	295.084	13.4706
pk15989	1.19	0.232959	0.87108	170.015	1.62455	1.17	0.241297	0.712559	170.015	1.62455	1.5	0.133076	0.663736	170.015	1.62455	-1.4	0.160314	0.526367	170.015	1.62455
pk1599	0.55	0.580957	0.949835	113.06	6.31612	-0.4	0.688965	0.944198	113.06	6.31612	0.42	0.671383	0.941128	113.06	6.31612	0.79	0.428222	0.765315	113.06	6.31612
pk15992	-1.05	0.295332	0.87994	369.122	9.38433	-0.01	0.995495	0.998149	369.122	9.38433	-1.22	0.221624	0.746326	369.122	9.38433	0.19	0.846043	0.953828	369.122	9.38433
pk15995	0.65	0.517364	0.939255	493.313	14.6974	0.46	0.645238	0.930957	493.313	14.6974	0.4	0.691086	0.945763	493.313	14.6974	0.39	0.698347	0.898475	493.313	14.6974
pk15996	0.85	0.394637	0.910235	407.168	10.4145	0.29	0.770236	0.963063	407.168	10.4145	1.22	0.222486	0.746326	407.168	10.4145	-0.86	0.388539	0.738735	407.168	10.4145
pk16	-0.47	0.635586	0.954685	139.003	1.12009	0.08	0.939836	0.986111	139.003	1.12009	-0.44	0.659939	0.938269	139.003	1.12009	-0.25	0.805708	0.941955	139.003	1.12009
pk1600	-0.01	0.989727	0.997931	169.047	2.85503	1.11	0.265068	0.735116	169.047	2.85503	-0.49	0.625918	0.925164	169.047	2.85503	0.17	0.866385	0.960201	169.047	2.85503
pk16004	0.87	0.386739	0.908908	132.044	2.36674	1.03	0.302433	0.763692	132.044	2.36674	0.66	0.511671	0.888608	132.044	2.36674	-0.2	0.838683	0.951519	132.044	2.36674
pk16009	-1.8	0.0722262	0.832144	527.333	15.4156	-1.16	0.247634	0.718635	527.333	15.4156	-2.74	0.00610758	0.447947	527.333	15.4156	2.76	0.0058535	0.159746	527.333	15.4156
pk1602	-0.56	0.573956	0.949534	263.008	0.634174	1.56	0.119012	0.566352	263.008	0.634174	-0.26	0.796506	0.965171	263.008	0.634174	-2.05	0.0401819	0.312284	263.008	0.634174
pk16025	-0.47	0.635087	0.954685	277.052	10.2716	0.55	0.585076	0.907683	277.052	10.2716	-0.62	0.537522	0.899297	277.052	10.2716	-0.21	0.834924	0.95082	277.052	10.2716
pk16026	-0.81	0.420105	0.916209	159.117	7.06595	0.19	0.851421	0.972572	159.117	7.06595	-0.56	0.574196	0.909668	159.117	7.06595	-0.92	0.356854	0.715992	159.117	7.06595
pk16027	-1.51	0.132046	0.862125	234.995	4.21055	-1.21	0.228059	0.703316	234.995	4.21055	-1.75	0.0806835	0.606181	234.995	4.21055	1.15	0.250504	0.625258	234.995	4.21055
pk16028	0.39	0.693608	0.963603	287.076	4.93273	-2.01	0.044949	0.379895	287.076	4.93273	0.83	0.407562	0.852762	287.076	4.93273	0.73	0.46802	0.786516	287.076	4.93273
pk1603	0.58	0.560892	0.945238	787.594	18.3297	0.5	0.616323	0.916954	787.594	18.3297	0.33	0.741675	0.956433	787.594	18.3297	0.35	0.727423	0.909721	787.594	18.3297
pk16030	-0.18	0.854317	0.985848	404.285	16.0751	1.48	0.139817	0.606519	404.285	16.0751	-0.2	0.839576	0.971451	404.285	16.0751	-1.1	0.269717	0.644434	404.285	16.0751
pk16032	0.96	0.339379	0.891018	265.068	7.55382	0.67	0.504078	0.870114	265.068	7.55382	1.16	0.244552	0.756315	265.068	7.55382	-0.77	0.442221	0.772906	265.068	7.55382
pk16034	-0.84	0.399209	0.910235	285.221	15.1562	0.75	0.451902	0.849506	285.221	15.1562	-0.78	0.436685	0.862817	285.221	15.1562	-0.94	0.345863	0.705419	285.221	15.1562
pk1605	0.68	0.498883	0.93229	979.944	13.6903	-0.83	0.406714	0.829529	979.944	13.6903	1.53	0.126367	0.656176	979.944	13.6903	-1.2	0.228452	0.60593	979.944	13.6903
pk16053	0.8	0.424091	0.919841	381.122	10.9167	1.57	0.116069	0.564218	381.122	10.9167	0.55	0.582581	0.912605	381.122	10.9167	-0.48	0.633542	0.867828	381.122	10.9167
pk16055	-0.21	0.836481	0.98242	188.034	5.12972	-0.7	0.483356	0.860954	188.034	5.12972	0.43	0.663928	0.939157	188.034	5.12972	-0.94	0.345496	0.705236	188.034	5.12972
pk16062	-0.6	0.551335	0.941661	242.158	1.84048	0.32	0.752459	0.960431	242.158	1.84048	-0.58	0.562837	0.905798	242.158	1.84048	-0.41	0.678266	0.888266	242.158	1.84048
pk16068	-1.85	0.0650585	0.832144	247.133	9.46446	-0.23	0.819836	0.970543	247.133	9.46446	-1.93	0.0541715	0.562815	247.133	9.46446	-0.03	0.977105	0.993102	247.133	9.46446
pk1607	2.03	0.0427567	0.832144	156.138	7.52338	2.11	0.035279	0.345164	156.138	7.52338	1.75	0.0800735	0.606181	156.138	7.52338	-0.57	0.569172	0.840711	156.138	7.52338
pk16073	1.59	0.111	0.857168	408.282	15.5745	1.69	0.0918579	0.511818	408.282	15.5745	1.47	0.141737	0.677449	408.282	15.5745	-0.69	0.48888	0.799698	408.282	15.5745
pk1608	-0.45	0.656003	0.958463	523.359	15.6705	-0.75	0.455674	0.849902	523.359	15.6705	-0.15	0.878324	0.976312	523.359	15.6705	-0.1	0.920104	0.976984	523.359	15.6705
pk16082	2.84	0.00450227	0.832144	269.044	2.64605	2.27	0.0231904	0.291216	269.044	2.64605	3.34	0.000865625	0.330915	269.044	2.64605	-2.37	0.0178681	0.228578	269.044	2.64605
pk16084	-0.15	0.879548	0.988666	179.972	1.60944	-0.09	0.927748	0.982414	179.972	1.60944	-0.47	0.63903	0.929269	179.972	1.60944	0.76	0.45029	0.778792	179.972	1.60944
pk1609	-2.05	0.0407729	0.832144	581.454	17.5843	-3.87	0.000112781	0.0447215	581.454	17.5843	-1.63	0.103633	0.628012	581.454	17.5843	1.66	0.0966378	0.437657	581.454	17.5843
pk16098	1.85	0.0642829	0.832144	222.065	7.98327	-0.07	0.947012	0.986111	222.065	7.98327	1.64	0.101738	0.628012	222.065	7.98327	1.02	0.306423	0.674346	222.065	7.98327
pk161	0.25	0.806266	0.979718	523.359	15.8233	-0.75	0.452553	0.849629	523.359	15.8233	0.7	0.481309	0.878163	523.359	15.8233	-0.38	0.703665	0.901096	523.359	15.8233
pk1610	0.08	0.937826	0.991182	118.005	0.924454	0.79	0.42727	0.840242	118.005	0.924454	-0.6	0.548846	0.899601	118.005	0.924454	0.97	0.33128	0.694506	118.005	0.924454
pk16109	1.12	0.263464	0.877282	491.195	10.7864	-0.3	0.764368	0.963063	491.195	10.7864	1.38	0.1684	0.706334	491.195	10.7864	-0.06	0.949828	0.984609	491.195	10.7864
pk16110	-0.25	0.801465	0.979411	407.168	10.1595	1.57	0.116312	0.564218	407.168	10.1595	-0.46	0.647973	0.933702	407.168	10.1595	-0.8	0.421157	0.762243	407.168	10.1595
pk16115	0.01	0.988758	0.997931	277.023	1.02334	0.32	0.749429	0.960194	277.023	1.02334	0.21	0.832891	0.970365	277.023	1.02334	-0.71	0.476604	0.790802	277.023	1.02334
pk16118	0.39	0.699005	0.964877	230.139	3.38398	0.84	0.399607	0.825305	230.139	3.38398	0.31	0.758403	0.957704	230.139	3.38398	-0.38	0.704192	0.901299	230.139	3.38398
pk16128	0.72	0.474264	0.927608	307.033	2.49643	-1.04	0.2995	0.762617	307.033	2.49643	0.61	0.540108	0.899601	307.033	2.49643	1.27	0.205856	0.57886	307.033	2.49643
pk1613	-0.16	0.871295	0.987254	231.113	12.1754	0.19	0.849293	0.971937	231.113	12.1754	-0.57	0.568561	0.906946	231.113	12.1754	0.74	0.462276	0.783353	231.113	12.1754
pk1614	-0.37	0.712364	0.967148	523.299	15.6433	-0.18	0.857362	0.972986	523.299	15.6433	-0.29	0.775473	0.963991	523.299	15.6433	-0.1	0.917102	0.975597	523.299	15.6433
pk16141	0.49	0.623304	0.954685	218.121	10.0714	1.25	0.209794	0.686417	218.121	10.0714	0.06	0.955108	0.991281	218.121	10.0714	0.18	0.858695	0.958561	218.121	10.0714
pk16143	1.25	0.210193	0.868525	353.163	13.4454	-0.43	0.667905	0.937018	353.163	13.4454	1.04	0.298715	0.792823	353.163	13.4454	1.06	0.28783	0.659973	353.163	13.4454
pk1616	-0.04	0.964576	0.994489	153.018	1.11809	-0.46	0.64685	0.931458	153.018	1.11809	0.24	0.811981	0.968285	153.018	1.11809	-0.3	0.763812	0.928192	153.018	1.11809
pk16163	-1.73	0.0831916	0.842265	312.084	8.52794	-0.51	0.607822	0.9124	312.084	8.52794	-1.47	0.142415	0.677449	312.084	8.52794	-0.66	0.510948	0.809947	312.084	8.52794
pk16171	-0.35	0.729702	0.970288	887.551	13.6646	1	0.317102	0.774519	887.551	13.6646	0.08	0.937503	0.988214	887.551	13.6646	-1.89	0.0585018	0.36129	887.551	13.6646
pk1618	0.98	0.327664	0.88741	342.085	1.08522	-1.74	0.081368	0.490991	342.085	1.08522	0.95	0.340833	0.816519	342.085	1.08522	1.69	0.0916169	0.428625	342.085	1.08522
pk16184	0.69	0.487709	0.931945	408.273	18.5396	-1.21	0.226138	0.703316	408.273	18.5396	1.39	0.166181	0.70337	408.273	18.5396	-0.48	0.632154	0.866921	408.273	18.5396
pk1619	0.1	0.918835	0.991182	646.295	17.0483	0.47	0.63773	0.926388	646.295	17.0483	0.87	0.384129	0.84338	646.295	17.0483	-2.17	0.0303361	0.284879	646.295	17.0483
pk16191	2.18	0.0292326	0.832144	265.068	7.23057	-0.28	0.781434	0.964942	265.068	7.23057	2.04	0.0415227	0.550488	265.068	7.23057	1.12	0.264265	0.639782	265.068	7.23057
pk16197	-0.76	0.44513	0.924363	194.958	0.843727	1.94	0.0528057	0.409793	194.958	0.843727	-0.5	0.615078	0.922646	194.958	0.843727	-2.34	0.0194455	0.237065	194.958	0.843727
pk162	0.36	0.7221	0.96835	785.588	18.3334	0.82	0.41513	0.83415	785.588	18.3334	0.32	0.752109	0.956469	785.588	18.3334	-0.41	0.678852	0.888266	785.588	18.3334
pk1620	0.96	0.335946	0.88947	804.554	17.7098	1.56	0.119614	0.567679	804.554	17.7098	0.81	0.415197	0.854978	804.554	17.7098	-0.74	0.459139	0.782096	804.554	17.7098
pk16202	-1.78	0.0755347	0.832144	474.327	15.7409	-1.89	0.0588906	0.428244	474.327	15.7409	-2	0.0454935	0.550488	474.327	15.7409	1.68	0.0921847	0.429529	474.327	15.7409
pk16203	0.31	0.75687	0.977704	212.103	2.59904	0.12	0.906564	0.978679	212.103	2.59904	0.19	0.851293	0.974358	212.103	2.59904	0.26	0.793144	0.937908	212.103	2.59904
pk1621	0.7	0.486544	0.931831	86.06	1.32613	0.61	0.542635	0.886395	86.06	1.32613	0.33	0.744434	0.956469	86.06	1.32613	0.55	0.585361	0.845221	86.06	1.32613
pk16213	-0.38	0.702856	0.965199	240.978	2.00088	0.85	0.398073	0.823088	240.978	2.00088	-0.72	0.470802	0.873498	240.978	2.00088	-0.01	0.99493	0.998395	240.978	2.00088
pk16220	-0.56	0.573797	0.949534	618.517	19.3229	1.2	0.229253	0.703316	618.517	19.3229	-0.63	0.52995	0.895434	618.517	19.3229	-0.91	0.360724	0.719189	618.517	19.3229
pk1623	-1.15	0.248989	0.87108	347.16	10.68	-0.35	0.730024	0.95532	347.16	10.68	-1.11	0.266478	0.771018	347.16	10.68	-0.12	0.903395	0.971456	347.16	10.68
pk16236	-1.04	0.297299	0.881895	175.044	5.86781	-1.62	0.106024	0.542524	175.044	5.86781	-1.13	0.257779	0.765474	175.044	5.86781	1.23	0.218895	0.593193	175.044	5.86781
pk1624	-0.61	0.544349	0.941246	463.339	16.4496	-1.26	0.208023	0.683588	463.339	16.4496	-1.39	0.166121	0.70337	463.339	16.4496	2.7	0.00707099	0.175538	463.339	16.4496
pk1625	0.18	0.854242	0.985848	807.068	18.3269	0.26	0.793893	0.966664	807.068	18.3269	-0.32	0.746497	0.956469	807.068	18.3269	1.04	0.30049	0.668588	807.068	18.3269
pk16253	1.35	0.178026	0.862125	317.054	5.54014	-0.09	0.928772	0.982695	317.054	5.54014	1.57	0.116618	0.644931	317.054	5.54014	-0.12	0.905417	0.971824	317.054	5.54014
pk16255	1.29	0.198671	0.86789	246.039	5.21952	0.57	0.568301	0.899003	246.039	5.21952	0.25	0.799615	0.965171	246.039	5.21952	2.27	0.0233307	0.257295	246.039	5.21952
pk16257	0.29	0.774067	0.978338	313.096	11.234	-0.72	0.4734	0.858375	313.096	11.234	0.26	0.795275	0.965171	313.096	11.234	0.75	0.45425	0.780285	313.096	11.234
pk1626	0.55	0.580368	0.949835	146.06	2.98615	2.46	0.0139762	0.238388	146.06	2.98615	0.41	0.682238	0.942595	146.06	2.98615	-1.58	0.115285	0.469659	146.06	2.98615
pk16265	-1.1	0.271892	0.877282	296.118	10.0356	0.4	0.689	0.944198	296.118	10.0356	-0.41	0.684048	0.9429	296.118	10.0356	-2.19	0.0285592	0.277723	296.118	10.0356
pk16267	-1.64	0.101303	0.854455	269.059	3.58123	-1.49	0.135288	0.597239	269.059	3.58123	-1.18	0.238669	0.755115	269.059	3.58123	-0.29	0.774792	0.931455	269.059	3.58123
pk16271	0.03	0.975268	0.996171	417.139	7.41845	-0.9	0.370178	0.808606	417.139	7.41845	0.85	0.397765	0.849718	417.139	7.41845	-1.13	0.256612	0.631208	417.139	7.41845
pk1628	-0.94	0.346794	0.892509	481.35	15.7567	-2.15	0.031505	0.331906	481.35	15.7567	-1.44	0.151348	0.686733	481.35	15.7567	2.69	0.00721738	0.176838	481.35	15.7567
pk16281	0.65	0.516256	0.939255	379.018	1.59264	-0.1	0.919449	0.980135	379.018	1.59264	0.45	0.650565	0.934643	379.018	1.59264	0.68	0.499294	0.804069	379.018	1.59264
pk1629	0.23	0.817323	0.980258	211.144	7.16245	0.45	0.651036	0.932017	211.144	7.16245	0.2	0.841347	0.971451	211.144	7.16245	-0.29	0.775051	0.931455	211.144	7.16245
pk16290	-0.99	0.321683	0.88741	417.336	14.001	-0.84	0.403698	0.826964	417.336	14.001	-1.22	0.222896	0.746326	417.336	14.001	0.96	0.33785	0.699802	417.336	14.001
pk16298	0.17	0.865899	0.986665	377.992	5.21948	0.65	0.515948	0.877107	377.992	5.21948	0.26	0.798523	0.965171	377.992	5.21948	-0.73	0.467426	0.786461	377.992	5.21948
pk163	-0.89	0.374254	0.903367	212.008	1.08926	1.14	0.256156	0.726389	212.008	1.08926	-0.8	0.421238	0.858054	212.008	1.08926	-1.33	0.183795	0.553509	212.008	1.08926
pk1630	-0.04	0.970291	0.995615	211.144	7.28063	1.06	0.289456	0.755343	211.144	7.28063	0.43	0.666868	0.940012	211.144	7.28063	-1.95	0.051398	0.347364	211.144	7.28063
pk16303	-0.82	0.413611	0.913941	558.46	16.8285	-1.36	0.173461	0.647358	558.46	16.8285	-0.48	0.628052	0.925306	558.46	16.8285	0.16	0.875501	0.961809	558.46	16.8285
pk16304	0.72	0.47222	0.927608	227.103	1.49362	-0.7	0.485725	0.861505	227.103	1.49362	1.24	0.213481	0.738082	227.103	1.49362	-0.57	0.566825	0.839469	227.103	1.49362
pk1631	0.77	0.443809	0.923852	396.264	17.8454	-0.29	0.769743	0.963063	396.264	17.8454	1.31	0.189527	0.716395	396.264	17.8454	-0.83	0.404129	0.749242	396.264	17.8454
pk16313	-0.55	0.585337	0.949835	275.625	15.2941	1.13	0.257062	0.727949	275.625	15.2941	-0.66	0.507232	0.886065	275.625	15.2941	-0.73	0.466116	0.786303	275.625	15.2941
pk16322	0.11	0.911761	0.991182	539.427	16.967	-0.89	0.372655	0.809323	539.427	16.967	1.22	0.224275	0.746326	539.427	16.967	-1.75	0.0807098	0.413887	539.427	16.967
pk16323	1.95	0.0508191	0.832144	341.251	11.5137	-0.38	0.702889	0.946436	341.251	11.5137	2.71	0.00679426	0.449811	341.251	11.5137	-1.04	0.297895	0.666741	341.251	11.5137
pk1633	0.25	0.804572	0.979718	415.282	15.8704	-0.52	0.60436	0.9124	415.282	15.8704	-0.31	0.759385	0.958084	415.282	15.8704	1.78	0.0745685	0.401462	415.282	15.8704
pk16336	1.01	0.31447	0.886931	411.096	8.51022	-0.14	0.884918	0.97701	411.096	8.51022	1.31	0.190931	0.717731	411.096	8.51022	-0.33	0.742768	0.917001	411.096	8.51022
pk16346	-2.48	0.0131507	0.832144	329.09	8.72506	-0.51	0.611441	0.914329	329.09	8.72506	-2.63	0.00867732	0.453136	329.09	8.72506	0.21	0.837395	0.951268	329.09	8.72506
pk1637	-0.02	0.980398	0.996562	614.269	17.048	0.6	0.548365	0.890693	614.269	17.048	0.71	0.477298	0.875832	614.269	17.048	-2.23	0.0261796	0.269921	614.269	17.048
pk16377	-0.37	0.710314	0.967148	206.026	0.836127	1	0.318083	0.775243	206.026	0.836127	-0.38	0.701044	0.948911	206.026	0.836127	-0.9	0.368863	0.726456	206.026	0.836127
pk16378	-0.22	0.823266	0.980413	605.439	16.5416	-1.78	0.0753608	0.47447	605.439	16.5416	-0.18	0.857568	0.974834	605.439	16.5416	1.3	0.194781	0.5653	605.439	16.5416
pk1638	0.88	0.377926	0.904128	102.905	0.473204	0.08	0.938109	0.986111	102.905	0.473204	0.83	0.407763	0.852925	102.905	0.473204	0.3	0.765235	0.928552	102.905	0.473204
pk16380	0.04	0.970621	0.995615	185.057	10.9681	0.93	0.350715	0.798799	185.057	10.9681	0.22	0.825053	0.968787	185.057	10.9681	-1.15	0.250766	0.625417	185.057	10.9681
pk16381	-1.13	0.260432	0.875964	478.359	16.0189	-2.5	0.0123913	0.228449	478.359	16.0189	-1.1	0.269582	0.771018	478.359	16.0189	1.69	0.0911543	0.428625	478.359	16.0189
pk1639	1.4	0.162209	0.862125	184.04	2.9446	1.11	0.265165	0.735116	184.04	2.9446	1.6	0.109439	0.63234	184.04	2.9446	-1.09	0.277773	0.650905	184.04	2.9446
pk16397	1.42	0.154368	0.862125	222.065	9.25123	0.74	0.460113	0.855194	222.065	9.25123	2	0.0451283	0.550488	222.065	9.25123	-1.58	0.1151	0.46926	222.065	9.25123
pk16398	1.66	0.0975333	0.854455	371.133	7.4382	-1.97	0.0486583	0.395256	371.133	7.4382	1.46	0.145138	0.678926	371.133	7.4382	2.47	0.0136561	0.214801	371.133	7.4382
pk16408	0.07	0.945631	0.991182	192.032	2.61821	1.85	0.0637678	0.440865	192.032	2.61821	-0.1	0.917848	0.983515	192.032	2.61821	-1.11	0.269077	0.644161	192.032	2.61821
pk16411	-1.42	0.154438	0.862125	447.31	13.9626	-0.46	0.645159	0.930957	447.31	13.9626	-2.23	0.0258	0.536843	447.31	13.9626	1.94	0.0531146	0.350516	447.31	13.9626
pk16418	-0.24	0.807167	0.97975	314.008	4.64892	0.31	0.757625	0.961994	314.008	4.64892	-0.88	0.377284	0.837902	314.008	4.64892	1.16	0.246017	0.621554	314.008	4.64892
pk1642	1.06	0.289549	0.877875	259.094	10.2382	0.82	0.414167	0.833994	259.094	10.2382	0.79	0.427356	0.859253	259.094	10.2382	0.18	0.85616	0.9572	259.094	10.2382
pk16431	-0.36	0.716052	0.967148	369.122	9.61542	-0.14	0.890905	0.977937	369.122	9.61542	-0.39	0.695382	0.945763	369.122	9.61542	0.08	0.933258	0.980306	369.122	9.61542
pk1644	-0.45	0.650151	0.956544	184.073	18.4024	0.56	0.576121	0.903349	184.073	18.4024	-0.11	0.909054	0.982581	184.073	18.4024	-1.23	0.218144	0.592901	184.073	18.4024
pk16456	0.1	0.918673	0.991182	189.127	10.0208	-0.81	0.417903	0.836027	189.127	10.0208	0.35	0.724315	0.95395	189.127	10.0208	0.12	0.901522	0.971064	189.127	10.0208
pk1646	-0.46	0.647741	0.956347	536.4	16.1734	-1.7	0.0885911	0.504078	536.4	16.1734	-1.62	0.105703	0.628012	536.4	16.1734	4.04	5.57798e-05	0.033644	536.4	16.1734
pk16475	1.03	0.30533	0.881895	158.996	4.83148	0.94	0.344852	0.795699	158.996	4.83148	1.01	0.313361	0.801439	158.996	4.83148	-0.52	0.599721	0.85283	158.996	4.83148
pk1648	-0.52	0.604903	0.953411	561.449	18.4252	3.97	7.42052e-05	0.0398694	561.449	18.4252	-1.99	0.0468022	0.552663	561.449	18.4252	0.47	0.638945	0.870587	561.449	18.4252
pk16486	-0.6	0.548393	0.941246	100.011	1.5901	0.24	0.807725	0.969594	100.011	1.5901	-1.18	0.239309	0.755115	100.011	1.5901	1.01	0.314083	0.682517	100.011	1.5901
pk16489	-0.01	0.99188	0.997931	476.313	15.1342	0.69	0.493138	0.86431	476.313	15.1342	-0.49	0.624936	0.925164	476.313	15.1342	0.61	0.542457	0.826152	476.313	15.1342
pk1649	0.46	0.644266	0.956074	133.084	4.40944	0.41	0.683897	0.942796	133.084	4.40944	0.07	0.940947	0.989172	133.084	4.40944	0.7	0.484351	0.795651	133.084	4.40944
pk16495	-0.18	0.856358	0.985848	881.649	13.696	-0.43	0.669245	0.937018	881.649	13.696	0.79	0.428614	0.859632	881.649	13.696	-2.01	0.0441408	0.324762	881.649	13.696
pk165	0.84	0.400213	0.910235	437.972	1.1006	0.72	0.47329	0.858375	437.972	1.1006	0.39	0.695554	0.945763	437.972	1.1006	0.66	0.511519	0.810372	437.972	1.1006
pk1650	-0.44	0.661312	0.959868	211.13	6.48299	0.52	0.600327	0.9124	211.13	6.48299	-0.55	0.579172	0.910836	211.13	6.48299	-0.26	0.797511	0.93967	211.13	6.48299
pk16512	-2.23	0.0261314	0.832144	311.073	4.34482	0.05	0.957027	0.987619	311.073	4.34482	-2.49	0.0128573	0.467211	311.073	4.34482	0.04	0.969506	0.991623	311.073	4.34482
pk1652	-1.66	0.0962166	0.854455	546.353	16.0979	0.91	0.360896	0.805756	546.353	16.0979	-0.97	0.333518	0.813202	546.353	16.0979	-2.5	0.0126256	0.210406	546.353	16.0979
pk16537	0.72	0.47335	0.927608	325.053	5.60308	-1.26	0.20629	0.683329	325.053	5.60308	1.1	0.269902	0.771018	325.053	5.60308	0.3	0.760659	0.926504	325.053	5.60308
pk16549	-0.85	0.395031	0.910235	378.24	14.5978	-2.31	0.0209929	0.279484	378.24	14.5978	-0.77	0.44185	0.865746	378.24	14.5978	1.46	0.143965	0.503522	378.24	14.5978
pk16556	1.9	0.0580199	0.832144	396.134	8.51167	0.94	0.346024	0.796088	396.134	8.51167	1.76	0.0778811	0.606181	396.134	8.51167	0.03	0.974954	0.992604	396.134	8.51167
pk16564	-0.6	0.54683	0.941246	223.118	5.31156	0.09	0.92887	0.982695	223.118	5.31156	-1.02	0.309325	0.801439	223.118	5.31156	0.77	0.439798	0.771455	223.118	5.31156
pk1657	-1.97	0.0491193	0.832144	187.133	8.27932	-0.94	0.349873	0.798705	187.133	8.27932	-2.39	0.0169541	0.503781	187.133	8.27932	1.24	0.215271	0.590975	187.133	8.27932
pk16576	-0.3	0.762028	0.978338	283.085	10.0374	-0.85	0.39708	0.822141	283.085	10.0374	-0.09	0.932196	0.98682	283.085	10.0374	0.11	0.915054	0.974991	283.085	10.0374
pk1658	0.5	0.61984	0.954321	761.644	19.1241	0.63	0.53112	0.883672	761.644	19.1241	0.97	0.333217	0.813202	761.644	19.1241	-1.4	0.162928	0.529227	761.644	19.1241
pk16591	0.99	0.321826	0.88741	288.119	1.84171	-0.3	0.761583	0.963063	288.119	1.84171	1.16	0.24603	0.756598	288.119	1.84171	0.06	0.95048	0.984894	288.119	1.84171
pk166	-0.01	0.993553	0.997931	155.028	1.03635	3.6	0.000329891	0.0676627	155.028	1.03635	-0.35	0.723107	0.95395	155.028	1.03635	-2.06	0.0395145	0.309291	155.028	1.03635
pk16609	-0.68	0.497938	0.93229	361.008	1.38154	1.79	0.0741993	0.471095	361.008	1.38154	-0.15	0.878722	0.976312	361.008	1.38154	-2.85	0.00440163	0.143484	361.008	1.38154
pk16610	-0.96	0.338358	0.891018	216.142	1.4491	0.24	0.812975	0.970543	216.142	1.4491	-0.72	0.470366	0.873498	216.142	1.4491	-0.98	0.325811	0.691235	216.142	1.4491
pk16611	0.88	0.378078	0.904128	969.932	13.7031	0.04	0.967444	0.990771	969.932	13.7031	0.97	0.331917	0.812458	969.932	13.7031	-0.03	0.977886	0.993337	969.932	13.7031
pk16618	-0.81	0.417697	0.916209	245.027	0.889434	-0.22	0.827206	0.970696	245.027	0.889434	-0.57	0.56559	0.906508	245.027	0.889434	-0.55	0.579462	0.844711	245.027	0.889434
pk16622	-1.22	0.222285	0.87108	421.292	15.1738	-0.91	0.361568	0.805841	421.292	15.1738	-1.41	0.15734	0.691555	421.292	15.1738	0.91	0.361167	0.719189	421.292	15.1738
pk16623	0.55	0.579335	0.949835	239.015	1.84822	-0.24	0.80783	0.969594	239.015	1.84822	1.03	0.304167	0.795331	239.015	1.84822	-0.8	0.421765	0.762625	239.015	1.84822
pk1663	1.82	0.0689841	0.832144	470.392	16.6228	-0.41	0.680527	0.94192	470.392	16.6228	1.23	0.219912	0.746132	470.392	16.6228	2.16	0.0306066	0.285881	470.392	16.6228
pk16630	-0.81	0.416545	0.915973	283.09	0.753165	-0.72	0.469099	0.858231	283.09	0.753165	-0.18	0.858318	0.974834	283.09	0.753165	-1.09	0.277259	0.650213	283.09	0.753165
pk16641	-0.56	0.578379	0.949835	319.117	8.01539	-0.28	0.77873	0.964635	319.117	8.01539	-0.53	0.593209	0.916407	319.117	8.01539	0.09	0.924778	0.979468	319.117	8.01539
pk16644	0.98	0.329317	0.888101	294.103	7.82107	0.93	0.35395	0.799522	294.103	7.82107	1.05	0.295868	0.790879	294.103	7.82107	-0.67	0.502934	0.807091	294.103	7.82107
pk16645	1.73	0.0834192	0.842265	499.339	16.1033	-0.74	0.458263	0.853257	499.339	16.1033	1.21	0.224898	0.74691	499.339	16.1033	2.21	0.027102	0.272907	499.339	16.1033
pk16655	1.1	0.270877	0.877282	423.162	8.8235	0.98	0.324902	0.780215	423.162	8.8235	1.08	0.279482	0.77631	423.162	8.8235	-0.5	0.616825	0.860031	423.162	8.8235
pk16657	1.76	0.0787133	0.842265	158.997	3.40014	1.16	0.245124	0.715945	158.997	3.40014	1.5	0.134167	0.664239	158.997	3.40014	0.12	0.90235	0.971064	158.997	3.40014
pk16659	-1.96	0.0501158	0.832144	311.08	8.68023	-0.26	0.797404	0.967116	311.08	8.68023	-1.99	0.0471655	0.553326	311.08	8.68023	-0.14	0.887487	0.966901	311.08	8.68023
pk1666	0.27	0.78449	0.978717	105.966	0.497951	0.21	0.837144	0.971869	105.966	0.497951	0.01	0.991381	0.997452	105.966	0.497951	0.52	0.605688	0.855019	105.966	0.497951
pk16660	0.11	0.913177	0.991182	435.977	1.42472	-1.19	0.233367	0.705257	435.977	1.42472	0.44	0.659017	0.937828	435.977	1.42472	0.19	0.845595	0.953751	435.977	1.42472
pk1667	1.27	0.205304	0.868525	328.248	11.169	1.85	0.0640971	0.441998	328.248	11.169	1.7	0.0884065	0.613129	328.248	11.169	-2.2	0.0281545	0.276479	328.248	11.169
pk16670	-1.28	0.200993	0.868525	397.147	8.41298	-0.67	0.505569	0.870612	397.147	8.41298	-1.15	0.249858	0.757302	397.147	8.41298	-0.11	0.916118	0.97527	397.147	8.41298
pk1668	1.48	0.139536	0.862125	283.079	5.9062	0.22	0.825986	0.970696	283.079	5.9062	1.87	0.0615869	0.567724	283.079	5.9062	-0.73	0.464832	0.785193	283.079	5.9062
pk16681	-0.67	0.503585	0.932882	258.604	18.4542	-0.14	0.88764	0.977144	258.604	18.4542	0.23	0.81972	0.96835	258.604	18.4542	-2.14	0.0328368	0.293811	258.604	18.4542
pk16684	0.78	0.434428	0.923415	286.121	15.0292	1.52	0.129637	0.584976	286.121	15.0292	0.3	0.762528	0.958746	286.121	15.0292	0.12	0.902418	0.971064	286.121	15.0292
pk16694	-1.13	0.25807	0.873597	155.991	1.61751	0.76	0.445898	0.847716	155.991	1.61751	-0.91	0.363837	0.833047	155.991	1.61751	-1.39	0.163864	0.5306	155.991	1.61751
pk16703	0.21	0.8375	0.98242	389.039	5.31196	-0.41	0.682841	0.942796	389.039	5.31196	0.82	0.409521	0.853064	389.039	5.31196	-1.04	0.299738	0.668038	389.039	5.31196
pk1671	-0.18	0.855536	0.985848	306.957	0.622116	-1.22	0.222157	0.70154	306.957	0.622116	-0.03	0.97908	0.994566	306.957	0.622116	0.58	0.562153	0.837451	306.957	0.622116
pk1672	0.06	0.955591	0.992436	430.49	1.25518	2.04	0.0411525	0.367199	430.49	1.25518	0.03	0.974667	0.993267	430.49	1.25518	-1.57	0.116764	0.470394	430.49	1.25518
pk16724	-1.85	0.0641552	0.832144	273.045	2.98563	-0.74	0.456404	0.851033	273.045	2.98563	-1.9	0.0573615	0.567724	273.045	2.98563	0.24	0.807276	0.942341	273.045	2.98563
pk16731	-2.04	0.0414102	0.832144	417.261	14.8469	-0.66	0.510136	0.873887	417.261	14.8469	-2.33	0.0200497	0.508249	417.261	14.8469	0.73	0.466528	0.786461	417.261	14.8469
pk16738	-0.24	0.809081	0.980225	367.137	7.36115	-0.39	0.698224	0.945779	367.137	7.36115	-0.08	0.933347	0.987015	367.137	7.36115	-0.14	0.886776	0.966654	367.137	7.36115
pk16739	0.34	0.736569	0.970987	285.221	15.5972	1.39	0.163587	0.638227	285.221	15.5972	0.5	0.616029	0.922807	285.221	15.5972	-1.41	0.157783	0.521982	285.221	15.5972
pk1674	0.29	0.768944	0.978338	777.694	11.7882	-1.18	0.236703	0.707366	777.694	11.7882	0.16	0.871458	0.975805	777.694	11.7882	1.3	0.193153	0.563642	777.694	11.7882
pk16740	-2.22	0.0262558	0.832144	198.045	2.77148	0.3	0.762126	0.963063	198.045	2.77148	-2.71	0.00679778	0.449811	198.045	2.77148	0.35	0.727246	0.909721	198.045	2.77148
pk16742	-0.16	0.8723	0.987254	267.642	15.1229	1.38	0.168033	0.644426	267.642	15.1229	0.09	0.927136	0.984609	267.642	15.1229	-1.7	0.0888119	0.424455	267.642	15.1229
pk1675	-0.15	0.88101	0.988802	189.16	0.606165	0.11	0.914961	0.980081	189.16	0.606165	-0.36	0.721837	0.95395	189.16	0.606165	0.33	0.738015	0.914831	189.16	0.606165
pk16750	-0.09	0.924622	0.991182	193.056	11.344	-0.5	0.61815	0.917649	193.056	11.344	-0.38	0.706849	0.950046	193.056	11.344	1.06	0.289928	0.663125	193.056	11.344
pk16755	-1.97	0.0492443	0.832144	287.04	1.772	-0.65	0.514679	0.877107	287.04	1.772	-1.57	0.116691	0.644931	287.04	1.772	-0.88	0.376424	0.729892	287.04	1.772
pk1676	-0.16	0.871846	0.987254	91.98	0.57227	0.17	0.867065	0.974752	91.98	0.57227	-0.57	0.571585	0.908018	91.98	0.57227	0.78	0.437369	0.769856	91.98	0.57227
pk16761	-1.02	0.308634	0.882382	243.123	6.59207	-0.08	0.938334	0.986111	243.123	6.59207	-1.39	0.163388	0.69782	243.123	6.59207	0.71	0.478666	0.792072	243.123	6.59207
pk16764	1.36	0.174063	0.862125	168.507	1.71096	0.8	0.423178	0.836989	168.507	1.71096	1.9	0.0578389	0.567724	168.507	1.71096	-1.61	0.106707	0.45476	168.507	1.71096
pk16765	-0.23	0.814372	0.980258	311.11	6.35369	0.3	0.763176	0.963063	311.11	6.35369	0.14	0.891244	0.979821	311.11	6.35369	-1.2	0.228791	0.605975	311.11	6.35369
pk16769	1.38	0.167966	0.862125	146.105	10.7811	0.36	0.718611	0.951573	146.105	10.7811	1.77	0.077505	0.606181	146.105	10.7811	-0.83	0.405309	0.749812	146.105	10.7811
pk16775	-1.14	0.252588	0.87108	214.047	6.45305	0.12	0.907871	0.978679	214.047	6.45305	-1.49	0.135503	0.664799	214.047	6.45305	0.49	0.627516	0.864277	214.047	6.45305
pk16776	-0.29	0.775071	0.978338	604.499	17.1314	-0.28	0.778754	0.964635	604.499	17.1314	-0.3	0.761043	0.95858	604.499	17.1314	0.23	0.819082	0.947139	604.499	17.1314
pk1678	2.04	0.0413653	0.832144	77.0083	0.497386	0.15	0.882677	0.97701	77.0083	0.497386	1.76	0.0788724	0.606181	77.0083	0.497386	0.96	0.335607	0.698627	77.0083	0.497386
pk1679	1.16	0.248095	0.87108	163.062	2.65204	1.09	0.275072	0.741728	163.062	2.65204	1.04	0.298215	0.79252	163.062	2.65204	-0.31	0.754718	0.92372	163.062	2.65204
pk16816	-0.92	0.358667	0.892509	271.042	1.32633	0.07	0.941192	0.986111	271.042	1.32633	-1.07	0.283924	0.780217	271.042	1.32633	0.09	0.928519	0.979903	271.042	1.32633
pk16817	-0.72	0.472727	0.927608	197.081	4.43355	-1.15	0.252305	0.722697	197.081	4.43355	-0.07	0.94692	0.990847	197.081	4.43355	-0.78	0.437176	0.769856	197.081	4.43355
pk1682	2.04	0.0414102	0.832144	203.023	3.86732	1.66	0.0976497	0.52391	203.023	3.86732	2.23	0.0259772	0.536843	203.023	3.86732	-1.3	0.192245	0.562892	203.023	3.86732
pk16832	0.43	0.669595	0.961268	267.003	3.11203	0.71	0.479097	0.859707	267.003	3.11203	0.85	0.398028	0.849718	267.003	3.11203	-1.49	0.136641	0.494377	267.003	3.11203
pk1684	-2.45	0.0144554	0.832144	99.0077	1.62286	-0.25	0.799687	0.967827	99.0077	1.62286	-3.02	0.00255009	0.401983	99.0077	1.62286	0.95	0.339835	0.701055	99.0077	1.62286
pk16842	1.41	0.158685	0.862125	232.039	8.58468	-0.2	0.844174	0.971937	232.039	8.58468	1.94	0.0526458	0.561704	232.039	8.58468	-0.77	0.44351	0.773897	232.039	8.58468
pk16845	-0.35	0.728584	0.970288	151.037	9.582	-0.8	0.425421	0.83836	151.037	9.582	0.18	0.858431	0.974834	151.037	9.582	-0.65	0.513877	0.811702	151.037	9.582
pk16850	-0.75	0.455978	0.927608	188.116	2.58703	-0.8	0.425553	0.838399	188.116	2.58703	-0.75	0.450639	0.867345	188.116	2.58703	0.45	0.655556	0.876398	188.116	2.58703
pk16855	-0.53	0.593193	0.949835	151.037	8.45284	-1.46	0.145555	0.613515	151.037	8.45284	0.32	0.75025	0.956469	151.037	8.45284	-0.93	0.353437	0.71197	151.037	8.45284
pk16859	-0.11	0.912892	0.991182	829.445	12.3245	2.12	0.0343998	0.345164	829.445	12.3245	0.29	0.773511	0.963144	829.445	12.3245	-2.68	0.00743901	0.178366	829.445	12.3245
pk16863	-0.77	0.438647	0.923602	177.131	0.77054	-1.09	0.27395	0.74135	177.131	0.77054	-0.77	0.439245	0.865148	177.131	0.77054	0.73	0.465073	0.785284	177.131	0.77054
pk16866	-0.9	0.366205	0.896385	399.128	8.02965	-1.06	0.289785	0.755343	399.128	8.02965	-0.55	0.584337	0.912605	399.128	8.02965	-0.13	0.893462	0.968529	399.128	8.02965
pk1687	-2.34	0.0194712	0.832144	90.055	1.84071	0.13	0.893423	0.977937	90.055	1.84071	-2.48	0.0132372	0.467465	90.055	1.84071	-0.33	0.739963	0.915829	90.055	1.84071
pk16879	0.23	0.821869	0.980258	203.143	10.3511	-0.86	0.391629	0.818819	203.143	10.3511	0.39	0.700216	0.9484	203.143	10.3511	0.38	0.702479	0.900792	203.143	10.3511
pk1688	0.61	0.544309	0.941246	378.9	0.571655	0.26	0.793131	0.966664	378.9	0.571655	0.39	0.693424	0.945763	378.9	0.571655	0.43	0.670043	0.884377	378.9	0.571655
pk16881	-1.97	0.0492021	0.832144	242.158	1.97537	-0.54	0.590205	0.908867	242.158	1.97537	-2.21	0.0270082	0.538618	242.158	1.97537	0.56	0.574549	0.841866	242.158	1.97537
pk16887	-1.22	0.221757	0.87108	318.997	1.03363	-0.22	0.827186	0.970696	318.997	1.03363	-1.43	0.152672	0.688135	318.997	1.03363	0.36	0.720623	0.906594	318.997	1.03363
pk16893	0.73	0.464779	0.927608	222.065	9.02448	0.99	0.324313	0.779891	222.065	9.02448	1.07	0.28562	0.780944	222.065	9.02448	-1.41	0.159471	0.524503	222.065	9.02448
pk16896	-0.38	0.703819	0.965199	151.037	3.37713	-0.32	0.749466	0.960194	151.037	3.37713	-0.84	0.403546	0.851423	151.037	3.37713	1.22	0.223324	0.598338	151.037	3.37713
pk16901	0.29	0.775533	0.978338	261.073	11.2256	-0.66	0.507193	0.871227	261.073	11.2256	0.69	0.489029	0.879367	261.073	11.2256	-0.38	0.705144	0.901596	261.073	11.2256
pk1691	-0.49	0.621653	0.954685	470.332	16.6158	-1.24	0.216111	0.691445	470.332	16.6158	-0.75	0.455022	0.867769	470.332	16.6158	1.47	0.142672	0.502791	470.332	16.6158
pk1692	1.04	0.298765	0.881895	250.038	3.32637	0.64	0.522856	0.879473	250.038	3.32637	1.58	0.11336	0.63962	250.038	3.32637	-1.56	0.11837	0.470729	250.038	3.32637
pk16925	0.29	0.773672	0.978338	196.058	2.1482	-0.04	0.969833	0.990771	196.058	2.1482	0.33	0.743003	0.956469	196.058	2.1482	-0.05	0.957389	0.986743	196.058	2.1482
pk1693	0.32	0.747096	0.974265	434.797	19.4091	-1.2	0.229578	0.703385	434.797	19.4091	1.12	0.261834	0.769887	434.797	19.4091	-0.86	0.391218	0.740686	434.797	19.4091
pk16937	0.23	0.816266	0.980258	536.3	15.467	0.24	0.808504	0.969594	536.3	15.467	0.92	0.359194	0.829301	536.3	15.467	-1.7	0.0897901	0.425583	536.3	15.467
pk1694	-0.55	0.58021	0.949835	510.392	16.5436	-0.16	0.873795	0.975994	510.392	16.5436	0.05	0.963751	0.991763	510.392	16.5436	-1.32	0.186408	0.556596	510.392	16.5436
pk16948	-0.72	0.471132	0.927608	159.117	15.9285	0.67	0.505212	0.870612	159.117	15.9285	-0.4	0.688258	0.945239	159.117	15.9285	-1.46	0.143305	0.503204	159.117	15.9285
pk16951	-0.1	0.922309	0.991182	283.1	14.9934	-1.54	0.124732	0.575741	283.1	14.9934	-0.16	0.869749	0.975591	283.1	14.9934	1.31	0.189438	0.560268	283.1	14.9934
pk16957	-0.32	0.750249	0.974799	214.818	1.38354	0.59	0.553912	0.893237	214.818	1.38354	-0.09	0.927204	0.984609	214.818	1.38354	-1.09	0.276899	0.650213	214.818	1.38354
pk1696	1.79	0.0743219	0.832144	284.157	13.2872	2.57	0.010142	0.210243	284.157	13.2872	1.1	0.269658	0.771018	284.157	13.2872	-0.07	0.941386	0.982465	284.157	13.2872
pk16962	1.86	0.0632874	0.832144	226.115	7.89337	0.46	0.646381	0.931458	226.115	7.89337	1.77	0.0775625	0.606181	226.115	7.89337	0.31	0.754385	0.923582	226.115	7.89337
pk16975	0.01	0.989763	0.997931	252.065	7.35296	1.31	0.191157	0.668162	252.065	7.35296	0.3	0.761636	0.95858	252.065	7.35296	-1.75	0.079797	0.412815	252.065	7.35296
pk1698	-0.29	0.771773	0.978338	404.536	1.23665	1.2	0.230166	0.703385	404.536	1.23665	-0.11	0.913461	0.983307	404.536	1.23665	-1.44	0.150051	0.511605	404.536	1.23665
pk16989	-0.14	0.885527	0.989608	361.183	8.66651	0.28	0.778813	0.964635	361.183	8.66651	0.24	0.813177	0.96835	361.183	8.66651	-1.14	0.25412	0.6298	361.183	8.66651
pk16994	-0.23	0.821401	0.980258	212.074	2.95968	1.22	0.220915	0.699083	212.074	2.95968	0.1	0.917174	0.983515	212.074	2.95968	-1.84	0.0657858	0.377783	212.074	2.95968
pk17004	0.03	0.978908	0.996477	527.319	14.0113	-1.3	0.193101	0.668579	527.319	14.0113	-0.46	0.643848	0.93135	527.319	14.0113	2.19	0.0283473	0.277001	527.319	14.0113
pk17014	0.37	0.70981	0.967148	346.974	5.22182	1.27	0.206007	0.683237	346.974	5.22182	-0.05	0.963427	0.991763	346.974	5.22182	0.06	0.953537	0.985221	346.974	5.22182
pk17019	-1.12	0.260991	0.876123	361.08	6.03819	-0.19	0.848642	0.971937	361.08	6.03819	-1.77	0.0766715	0.606181	361.08	6.03819	1.39	0.166027	0.532561	361.08	6.03819
pk1702	-0.84	0.398299	0.910235	472.348	16.7162	-0.94	0.345668	0.796088	472.348	16.7162	-1.09	0.276877	0.774861	472.348	16.7162	1.17	0.241522	0.618931	472.348	16.7162
pk17020	0.8	0.426262	0.920041	291.084	7.3945	-0.16	0.869231	0.975373	291.084	7.3945	0.87	0.386038	0.844699	291.084	7.3945	0.2	0.83862	0.951519	291.084	7.3945
pk17032	-0.36	0.716134	0.967148	407.167	10.7145	0.18	0.856854	0.972986	407.167	10.7145	-0.46	0.647054	0.933694	407.167	10.7145	0	0.999426	0.999692	407.167	10.7145
pk17036	0.45	0.651345	0.956544	584.259	14.1684	0.61	0.541602	0.886372	584.259	14.1684	0.76	0.448406	0.867189	584.259	14.1684	-1.1	0.27161	0.646331	584.259	14.1684
pk17038	-0.07	0.945587	0.991182	274.201	7.4311	-0.33	0.74242	0.958026	274.201	7.4311	0.17	0.868453	0.975591	274.201	7.4311	-0.28	0.779835	0.932196	274.201	7.4311
pk17039	0.31	0.759458	0.978192	367.136	7.1008	0.1	0.919426	0.980135	367.136	7.1008	0.16	0.874574	0.975805	367.136	7.1008	0.35	0.728183	0.909943	367.136	7.1008
pk1704	0.93	0.351379	0.892509	215.016	5.56394	0.56	0.574639	0.903095	215.016	5.56394	1.18	0.239637	0.755115	215.016	5.56394	-0.82	0.410862	0.754701	215.016	5.56394
pk1705	-0.2	0.840316	0.983013	87.0263	1.07774	0.72	0.473565	0.858375	87.0263	1.07774	-0.74	0.460086	0.869779	87.0263	1.07774	0.65	0.515943	0.812454	87.0263	1.07774
pk17061	-0.61	0.543108	0.941246	441.137	7.60362	-0.5	0.616893	0.916954	441.137	7.60362	-0.33	0.742051	0.956469	441.137	7.60362	-0.42	0.672766	0.886442	441.137	7.60362
pk17062	-0.86	0.39224	0.910235	446.369	16.797	0.11	0.912494	0.979948	446.369	16.797	-0.66	0.506323	0.885753	446.369	16.797	-0.72	0.47386	0.789318	446.369	16.797
pk17068	1.4	0.162499	0.862125	91.0213	0.764848	-0.3	0.764119	0.963063	91.0213	0.764848	1.29	0.198411	0.724599	91.0213	0.764848	0.83	0.408901	0.75238	91.0213	0.764848
pk17092	1.79	0.0737864	0.832144	247.081	5.8573	-0.75	0.454055	0.849815	247.081	5.8573	1.88	0.0608945	0.567724	247.081	5.8573	0.86	0.391086	0.740686	247.081	5.8573
pk17109	-1.24	0.213932	0.870271	504.413	16.3065	-3.11	0.00191679	0.113161	504.413	16.3065	-1.13	0.258085	0.765474	504.413	16.3065	1.94	0.0528729	0.350516	504.413	16.3065
pk1711	-0.8	0.426246	0.920041	271.205	11.4673	-0.05	0.958022	0.987968	271.205	11.4673	-1	0.316972	0.801439	271.205	11.4673	0.36	0.718675	0.906266	271.205	11.4673
pk17112	1.11	0.265574	0.877282	415.059	5.56998	1.4	0.161574	0.634985	415.059	5.56998	1.22	0.222762	0.746326	415.059	5.56998	-1.11	0.265247	0.640509	415.059	5.56998
pk17115	-1.17	0.24383	0.87108	431.93	1.37752	-0.75	0.452847	0.849629	431.93	1.37752	-0.69	0.488332	0.879367	431.93	1.37752	-0.79	0.430317	0.765818	431.93	1.37752
pk17117	0.1	0.923787	0.991182	492.308	14.6781	1.24	0.213946	0.689336	492.308	14.6781	0.31	0.753318	0.956554	492.308	14.6781	-1.5	0.134445	0.492263	492.308	14.6781
pk17122	-0.02	0.983151	0.997195	317.157	8.18599	1.89	0.0589782	0.428244	317.157	8.18599	-0.36	0.716602	0.95395	317.157	8.18599	-0.69	0.492181	0.80023	317.157	8.18599
pk17126	-0.63	0.528569	0.940493	311.11	7.86832	-0.05	0.962266	0.989902	311.11	7.86832	-0.23	0.819261	0.96835	311.11	7.86832	-1.02	0.309272	0.677049	311.11	7.86832
pk17142	0.36	0.716761	0.967148	329.09	8.05815	0.11	0.910264	0.979123	329.09	8.05815	0.64	0.522696	0.893273	329.09	8.05815	-0.69	0.49319	0.800901	329.09	8.05815
pk17146	-0.95	0.342946	0.892509	287.076	3.73935	-1.68	0.093864	0.514374	287.076	3.73935	-0.68	0.496998	0.882553	287.076	3.73935	0.45	0.649853	0.876398	287.076	3.73935
pk1715	-1.28	0.201823	0.868525	197.006	1.47149	1.25	0.211534	0.687455	197.006	1.47149	-1.45	0.148176	0.683697	197.006	1.47149	-0.93	0.35119	0.710311	197.006	1.47149
pk1716	1.64	0.101341	0.854455	480.841	0.596385	0.61	0.542353	0.886395	480.841	0.596385	2.06	0.0397757	0.547757	480.841	0.596385	-1.05	0.292807	0.665155	480.841	0.596385
pk17167	-2.09	0.0369062	0.832144	359.101	7.36463	-1.79	0.0728647	0.467919	359.101	7.36463	-1.88	0.0608933	0.567724	359.101	7.36463	0.45	0.653299	0.876398	359.101	7.36463
pk17168	-0.48	0.629874	0.954685	1015.76	14.2644	-0.48	0.632862	0.92381	1015.76	14.2644	0.45	0.654602	0.936258	1015.76	14.2644	-1.91	0.0557638	0.356454	1015.76	14.2644
pk17172	-0.3	0.761947	0.978338	272.168	8.88144	-0.34	0.735237	0.956531	272.168	8.88144	-0.35	0.724495	0.95395	272.168	8.88144	0.32	0.750511	0.921879	272.168	8.88144
[truncated: 5,528 more rows]
