# Supplementary material for: Sex Modifies Metabolic Pathways Associated with Lipids in Untargeted Metabolomics: The Coronary Artery Risk Development in Young Adults (CARDIA) Study, 2005–2006
Source: Metabolites. 2025 Nov 8;15(11):730. doi: 10.3390/metabo15110730 (PMC12654688; doi:10.3390/metabo15110730)
Supplement: Supplementary file 1 [file metabolites-15-00730-s001.zip › Metabolites_3670261_SuppTable S7_VIPscores.xlsx]

## Sheet: VIP Scores Summary
Article title: Sex modifies metabolic pathways associated with lipids in untargeted metabolomics: The Coronary Artery Risk Development in Young Adults (CARDIA) Study, 2005-2006
Journal name: Metabolomics
Authors: Autumn G. Hullings, Annie Green Howard, Katie A. Meyer, Christy L. Avery, Kari E. North, Sachin Mhatre, Wei Sha, Yuanyuan Li, Blake R. Rushing, Susan Sumner, Xiuxia Du, Cora E. Lewis, Penny Gordon-Larsen
Corresponding author: Autumn G. Hullings, Department of Nutrition, Gillings School of Global Public Health, University of North Carolina at Chapel Hill, Chapel Hill, NC, USA (email: hullau01@email.unc.edu)
Supplemental Tables: Number of metabolite peaks with variable importance projection (VIP) scores > 1.5 from OPLS-R
	Unstratified	Men only	Women only
Total Cholesterol	757	793	724
Triglycerides	882	927	891
LDL-c	838	912	845
HDL-c	1010	889	1041

## Sheet: a) Total cholesterol
	UNSTRATIFIED MODEL 4 - Fully Adjusted		STRATIFIED - MEN ONLY		STRATIFIED - WOMEN ONLY
Metabolite Peak	m/z	VIP score	m/z	VIP score	m/z	VIP score
pk0	132.102	0.724558	132.102	0.880991	132.102	0.222525
pk100	216.019	0.364313	216.019	0.304642	216.019	0.203748
pk1000	150.058	1.83425	150.058	1.52321	150.058	2.10999
pk10000	319.024	0.360201	319.024	0.637794	319.024	0.271556
pk10001	252.129	0.28134	252.129	0.134937	252.129	0.219355
pk10003	195.113	1.06185	195.113	0.92607	195.113	0.628306
pk10004	330.227	0.108366	330.227	0.912768	330.227	0.0954108
pk1001	295.263	1.42206	295.263	1.32986	295.263	1.00508
pk10010	515.334	0.265406	515.334	0.394002	515.334	0.25887
pk10013	283.079	0.431991	283.079	0.513653	283.079	0.4373
pk10018	310.068	0.993271	310.068	1.07394	310.068	0.471262
pk10020	249.995	0.245873	249.995	0.273519	249.995	0.8754
pk10028	259.13	0.79013	259.13	1.0439	259.13	0.364754
pk1003	615.035	0.00148151	615.035	0.304496	615.035	0.204333
pk10033	315.111	0.206688	315.111	0.49004	315.111	0.344941
pk10036	187.94	0.412214	187.94	0.872138	187.94	0.180648
pk10039	301.059	0.0244524	301.059	0.782774	301.059	0.352795
pk10040	185.057	0.344387	185.057	0.602488	185.057	0.542136
pk10041	219.138	0.618251	219.138	0.72964	219.138	0.458438
pk10042	245.07	0.170663	245.07	0.409055	245.07	0.32675
pk10045	277.096	0.876811	277.096	0.858905	277.096	0.13766
pk10046	432.316	0.446178	432.316	0.623578	432.316	0.830238
pk10048	267.09	0.396308	267.09	0.403522	267.09	0.0162727
pk10052	401.25	0.700214	401.25	0.308995	401.25	0.313237
pk10054	115.095	0.00558712	115.095	0.294193	115.095	0.296775
pk10058	189.164	0.750507	189.164	1.10898	189.164	0.0883905
pk10062	319.154	0.900666	319.154	0.40709	319.154	0.592659
pk10067	305.136	0.207422	305.136	0.160964	305.136	0.322031
pk10069	285.185	0.365428	285.185	0.40766	285.185	0.701016
pk10077	203.002	0.3468	203.002	0.734016	203.002	0.102957
pk10078	261.221	0.621855	261.221	0.614263	261.221	0.192328
pk10079	246.108	0.968531	246.108	1.55229	246.108	1.63751
pk10081	128.04	0.610524	128.04	0.695981	128.04	0.876607
pk10095	282.251	1.139	282.251	1.13384	282.251	0.191836
pk10096	252.993	1.81201	252.993	2.44054	252.993	1.09018
pk101	361.062	0.216877	361.062	0.415816	361.062	0.393566
pk1010	315.134	0.207372	315.134	0.328994	315.134	0.18003
pk10106	595.433	0.142584	595.433	0.256181	595.433	0.166193
pk10113	429.298	0.676128	429.298	1.15612	429.298	0.627842
pk10114	295.049	1.04824	295.049	1.18687	295.049	0.308976
pk10128	504.413	0.866934	504.413	0.911759	504.413	0.601909
pk10132	464.218	0.113957	464.218	0.630082	464.218	0.0147174
pk10135	530.353	1.05683	530.353	0.667508	530.353	0.976845
pk10136	287.625	2.40931	287.625	2.49208	287.625	2.63038
pk10139	307.033	0.286691	307.033	0.239499	307.033	0.464386
pk10141	284.011	0.678791	284.011	0.278823	284.011	1.23762
pk10143	71.0128	0.578807	71.0128	1.00227	71.0128	0.266197
pk10146	986.612	1.13732	986.612	1.04754	986.612	1.11873
pk1015	281.247	0.156022	281.247	0.206204	281.247	0.657152
pk10153	576.47	1.34458	576.47	1.23186	576.47	0.466171
pk10155	425.345	0.815131	425.345	0.224924	425.345	1.43906
pk10159	283.085	0.190589	283.085	0.658146	283.085	0.151388
pk1016	757.557	1.11627	757.557	1.58574	757.557	1.4724
pk10160	153.035	0.112486	153.035	0.512973	153.035	0.102463
pk10163	316.118	0.687339	316.118	1.62982	316.118	0.0815061
pk1017	161.044	0.113262	161.044	0.216947	161.044	0.0148122
pk10171	307.05	0.76211	307.05	0.435225	307.05	0.909768
pk10172	295.205	0.0718426	295.205	0.529958	295.205	0.0691639
pk10174	417.143	0.433397	417.143	0.91736	417.143	0.130982
pk10176	389.11	0.942919	389.11	1.49047	389.11	0.228751
pk10178	287.625	2.42886	287.625	2.15237	287.625	2.60221
pk10179	203	0.336332	203	0.111108	203	0.661464
pk1018	195.102	1.80401	195.102	1.70202	195.102	1.14211
pk10180	427.282	2.25019	427.282	2.08708	427.282	3.15055
pk10184	317.136	0.215459	317.136	0.243746	317.136	0.455261
pk10186	632.458	0.988741	632.458	0.792518	632.458	1.08741
pk1019	431.315	1.0961	431.315	1.11609	431.315	1.21324
pk10191	217.002	0.389698	217.002	0.294637	217.002	0.154419
pk10195	237.037	0.847095	237.037	1.62747	237.037	0.0387562
pk10197	220.136	0.0419465	220.136	0.0175978	220.136	0.382803
pk102	210.061	0.300946	210.061	0.252113	210.061	0.30499
pk10200	447.31	0.223374	447.31	0.112673	447.31	0.963276
pk10201	164.068	0.919194	164.068	0.713266	164.068	0.869866
pk10203	125.133	2.07815	125.133	2.6298	125.133	1.59683
pk10204	287.076	0.129427	287.076	1.09823	287.076	0.591661
pk10206	509.322	0.308916	509.322	0.861652	509.322	0.639374
pk10207	830.197	1.20057	830.197	0.760044	830.197	1.33132
pk1021	487.339	0.548756	487.339	0.604857	487.339	0.0613042
pk10210	229.032	0.198728	229.032	0.124893	229.032	0.448963
pk10215	258.604	0.0976355	258.604	0.647234	258.604	0.866186
pk10218	175.148	0.175587	175.148	0.156969	175.148	0.210255
pk10221	315.253	0.328772	315.253	0.486733	315.253	0.00429575
pk10224	501.393	0.634168	501.393	0.675494	501.393	0.177932
pk10227	122.027	0.122312	122.027	0.500762	122.027	0.310381
pk1023	181.072	0.575681	181.072	0.922102	181.072	0.17033
pk10231	235.08	0.581705	235.08	0.609473	235.08	0.824945
pk10232	562.298	0.0483772	562.298	0.20287	562.298	0.118171
pk10233	200.128	0.451216	200.128	0.359116	200.128	0.289645
pk10234	255.054	0.17372	255.054	0.321029	255.054	0.225116
pk10238	151.037	0.742141	151.037	0.658529	151.037	0.0820734
pk10239	343.267	0.613634	343.267	0.747721	343.267	0.716022
pk10247	489.302	0.992694	489.302	1.83169	489.302	0.404885
pk10249	403.32	0.458915	403.32	0.793493	403.32	0.221976
pk10251	464.379	0.0958408	464.379	0.302691	464.379	0.281024
pk10255	313.096	0.172142	313.096	0.465376	313.096	0.301877
pk10256	259.961	0.10487	259.961	0.473465	259.961	0.0466151
pk10257	551.428	0.139505	551.428	0.275392	551.428	0.220639
pk10261	507.298	1.62871	507.298	1.15529	507.298	1.05915
pk10262	547.16	0.195958	547.16	0.91185	547.16	0.00797268
pk10267	162.055	0.292575	162.055	0.159846	162.055	0.39844
pk1027	269.138	1.41243	269.138	1.84268	269.138	0.498175
pk10272	208.178	0.469225	208.178	0.234363	208.178	0.153771
pk10277	174.053	0.935916	174.053	0.994159	174.053	0.436651
pk10278	215.179	1.08145	215.179	1.05875	215.179	0.682475
pk10281	198.089	2.19783	198.089	1.9229	198.089	3.05216
pk10283	429.025	0.9923	429.025	0.47364	429.025	0.327801
pk10285	504.337	0.0342618	504.337	0.205315	504.337	0.303066
pk1029	291.951	0.0293407	291.951	0.56769	291.951	0.620884
pk10298	289.104	1.28708	289.104	0.951299	289.104	0.771311
pk10299	203.019	0.694387	203.019	0.982572	203.019	0.53977
pk1030	445.329	0.533017	445.329	0.536014	445.329	0.623944
pk10300	356.147	0.981055	356.147	1.75922	356.147	0.343989
pk10303	254.133	3.06008	254.133	3.17702	254.133	3.43749
pk10309	206.05	0.587813	206.05	0.190991	206.05	0.489686
pk10313	522.423	0.826522	522.423	0.598806	522.423	0.472938
pk10319	287.076	0.188991	287.076	0.198771	287.076	0.58423
pk1032	152.032	0.669592	152.032	0.803903	152.032	0.583471
pk10320	555.365	0.244812	555.365	0.167846	555.365	0.892426
pk10321	457.365	0.381477	457.365	0.176951	457.365	0.649547
pk10324	984.049	0.0983151	984.049	0.921538	984.049	0.557775
pk10327	433.29	1.24784	433.29	0.453826	433.29	0.390163
pk10328	410.039	0.818877	410.039	1.01718	410.039	0.918228
pk10329	486.327	0.215134	486.327	0.20563	486.327	0.814511
pk1033	164.029	1.0726	164.029	1.2852	164.029	0.581694
pk10334	725.559	0.686733	725.559	1.17926	725.559	1.26204
pk10335	167.07	0.30362	167.07	0.255879	167.07	0.256736
pk10336	296.958	0.166074	296.958	0.56761	296.958	0.542084
pk10343	411.096	0.446204	411.096	0.797198	411.096	0.163972
pk10344	507.293	0.494501	507.293	0.148277	507.293	0.495999
pk10348	297.05	0.17891	297.05	0.348244	297.05	0.141183
pk1035	209.117	0.286896	209.117	1.12217	209.117	0.564428
pk10350	486.327	0.0463333	486.327	0.181631	486.327	0.197083
pk10351	570.421	0.35464	570.421	0.749885	570.421	0.0946688
pk10354	422.334	0.885033	422.334	0.996404	422.334	0.678252
pk10356	327.032	0.663389	327.032	1.13492	327.032	0.401301
pk10359	275.044	0.132856	275.044	0.228378	275.044	0.339777
pk1036	428.978	0.960044	428.978	0.540672	428.978	0.0994465
pk10362	281.047	0.389319	281.047	1.1461	281.047	0.251155
pk10364	313.096	0.347095	313.096	0.754976	313.096	0.319394
pk10368	582.246	0.0934572	582.246	0.241895	582.246	0.0959267
pk10369	425.012	0.622602	425.012	0.686937	425.012	1.32511
pk1037	115.003	0.410361	115.003	0.247632	115.003	0.61852
pk10371	201.037	0.687506	201.037	0.973867	201.037	0.215105
pk10372	618.478	0.127998	618.478	0.167138	618.478	0.115071
pk10377	333.982	0.421676	333.982	0.19303	333.982	1.23858
pk10378	334.141	0.0766768	334.141	0.613621	334.141	0.455935
pk10380	356.055	1.11641	356.055	1.4838	356.055	0.142556
pk10382	297.137	1.03454	297.137	1.31827	297.137	0.130947
pk10383	337.128	0.152953	337.128	0.390203	337.128	0.382188
pk10390	547.434	0.609413	547.434	0.615566	547.434	0.326288
pk10392	427.266	1.02845	427.266	0.504409	427.266	0.218621
pk10393	115.095	0.843524	115.095	0.333556	115.095	0.70236
pk10395	587.428	0.459718	587.428	0.0603181	587.428	0.906147
pk104	130.022	0.254419	130.022	0.0854079	130.022	0.688773
pk1040	830.567	1.34935	830.567	1.22873	830.567	1.31238
pk10400	573.375	1.41529	573.375	1.2205	573.375	1.80611
pk10401	285.178	1.0626	285.178	1.66501	285.178	0.493824
pk10405	348.225	0.105418	348.225	0.279988	348.225	0.213743
pk10407	288.159	1.07935	288.159	0.901693	288.159	1.01623
pk10409	947.794	0.867528	947.794	0.14703	947.794	1.7365
pk10417	281.069	0.674719	281.069	1.03585	281.069	0.147779
pk1042	115.003	0.0156862	115.003	0.0483318	115.003	0.287549
pk10435	283.121	0.453372	283.121	0.219102	283.121	0.0749869
pk1044	161.01	0.42781	161.01	0.246444	161.01	1.16097
pk10442	244.118	0.967652	244.118	0.984858	244.118	0.440987
pk10447	509.322	0.489758	509.322	0.597978	509.322	0.645216
pk10452	406.376	0.940222	406.376	1.13441	406.376	0.118715
pk10455	355.063	0.065625	355.063	0.328673	355.063	0.38413
pk10456	455.336	0.901094	455.336	0.74626	455.336	0.512569
pk10457	312.633	2.13789	312.633	2.58661	312.633	2.16406
pk10458	329.053	1.48517	329.053	1.82219	329.053	0.602411
pk1046	137.06	0.36014	137.06	0.539474	137.06	1.02438
pk10461	343.106	0.535074	343.106	0.0905339	343.106	0.276661
pk10462	218.042	0.402858	218.042	0.369322	218.042	0.24533
pk10467	427.772	0.832439	427.772	0.0512165	427.772	0.380826
pk10468	183.069	0.0955883	183.069	0.298492	183.069	0.461724
pk10470	233.946	0.077891	233.946	0.195055	233.946	0.0174627
pk10471	263.089	0.191183	263.089	0.0577072	263.089	0.204784
pk10474	307.982	0.833031	307.982	0.672415	307.982	0.691674
pk10478	282.028	0.636262	282.028	0.917539	282.028	1.19638
pk1048	541.386	1.09041	541.386	1.06171	541.386	0.879671
pk10480	257.175	0.381775	257.175	0.20544	257.175	0.308198
pk10481	379.136	0.184378	379.136	0.165525	379.136	0.147233
pk10482	323.146	0.27518	323.146	0.637601	323.146	0.350489
pk10488	276.129	0.947344	276.129	0.803875	276.129	0.968705
pk1049	210.12	1.14552	210.12	1.73684	210.12	0.34392
pk10491	341.127	0.134589	341.127	0.514105	341.127	0.426627
pk10493	401.341	1.01245	401.341	0.944698	401.341	1.67388
pk105	214.917	0.335697	214.917	0.31102	214.917	0.223826
pk10500	293.962	0.456947	293.962	0.138302	293.962	0.402356
pk10501	356.11	0.0322662	356.11	0.424917	356.11	0.101781
pk10504	518.324	2.83039	518.324	2.53327	518.324	3.13895
pk10506	294.103	0.530246	294.103	0.770296	294.103	0.151972
pk10507	379.244	1.01029	379.244	0.755795	379.244	0.657958
pk10509	374.238	0.526388	374.238	0.0151384	374.238	0.278069
pk1051	155.079	0.522157	155.079	0.485635	155.079	0.462995
pk10513	231.17	0.170393	231.17	0.355999	231.17	0.559013
pk1052	392.035	0.528761	392.035	0.924814	392.035	0.890113
pk10520	350.238	0.0910471	350.238	0.0721435	350.238	0.62292
pk10524	569.417	1.05179	569.417	1.43458	569.417	0.0482068
pk10526	151.037	1.30761	151.037	0.759286	151.037	0.462267
pk10529	452.277	2.08078	452.277	1.73063	452.277	2.44189
pk10535	184.013	0.213024	184.013	0.136444	184.013	0.472788
pk10536	159.117	0.337855	159.117	0.562208	159.117	0.122972
pk10537	387.205	0.45321	387.205	0.542091	387.205	0.772048
pk10539	294.997	0.427318	294.997	0.452749	294.997	0.822027
pk10540	309.058	0.264746	309.058	0.0996175	309.058	0.599428
pk10541	216.02	0.691584	216.02	0.68921	216.02	0.515553
pk10542	222.097	0.183659	222.097	0.792421	222.097	0.341577
pk10545	281.063	0.375745	281.063	0.723073	281.063	0.506859
pk10549	481.388	0.273938	481.388	0.0972999	481.388	0.0416874
pk1055	418.88	0.131367	418.88	0.0343173	418.88	0.0792918
pk10553	313.096	0.502654	313.096	0.756273	313.096	0.0757364
pk10556	355.138	0.0786175	355.138	0.725914	355.138	0.632242
pk10557	250.013	0.914038	250.013	0.209613	250.013	0.75653
pk10559	495.404	0.110469	495.404	0.163114	495.404	0.114531
pk10561	287.125	0.429562	287.125	0.619354	287.125	0.314604
pk10562	309.136	2.20042	309.136	1.37122	309.136	1.53733
pk10565	369.122	0.0407981	369.122	0.525696	369.122	0.0100954
pk1057	229.118	0.673752	229.118	1.0535	229.118	0.598268
pk10570	365.232	0.518465	365.232	0.491766	365.232	0.597125
pk10573	303.236	0.413049	303.236	0.133271	303.236	0.850708
pk10574	201.164	0.360155	201.164	0.69537	201.164	0.117764
pk10576	310.113	0.158655	310.113	0.0804755	310.113	0.775302
pk1058	193.084	8.2e-05	193.084	0.623086	193.084	0.42749
pk10580	313.089	0.352254	313.089	0.796681	313.089	0.397327
pk10582	251.057	0.7267	251.057	0.478712	251.057	0.370713
pk10583	431.494	0.383581	431.494	0.657203	431.494	0.591999
pk10585	254.256	0.132129	254.256	0.212227	254.256	0.47703
pk10587	690.515	2.23713	690.515	2.10071	690.515	1.76615
pk10588	198.045	0.164109	198.045	0.0426921	198.045	0.387915
pk10589	303.195	1.60525	303.195	1.37439	303.195	1.1038
pk1059	228.956	0.576449	228.956	0.563475	228.956	0.613535
pk10591	375.111	0.0577798	375.111	0.912365	375.111	0.0765201
pk10594	812.038	0.665553	812.038	0.474131	812.038	0.467611
pk10596	172.133	0.55703	172.133	0.0381746	172.133	1.16528
pk10599	391.245	1.89863	391.245	1.61503	391.245	2.00201
pk1060	195.113	0.280195	195.113	0.223912	195.113	0.0275965
pk10601	440.277	1.07953	440.277	1.54925	440.277	0.408673
pk10602	287.237	3.91437	287.237	3.94236	287.237	4.18774
pk10603	134.081	0.417474	134.081	0.181929	134.081	0.766048
pk10604	513.293	0.508713	513.293	0.303315	513.293	0.241087
pk10606	145.101	0.562226	145.101	0.495755	145.101	0.124262
pk10613	798.563	1.22692	798.563	0.479454	798.563	1.97542
pk10617	188.034	0.67565	188.034	0.428154	188.034	0.0100693
pk10618	881.849	1.03065	881.849	0.400289	881.849	0.603888
pk10620	185.077	3.49971	185.077	3.11931	185.077	4.00613
pk10622	355.263	0.363907	355.263	0.371983	355.263	0.0371132
pk10624	333.05	0.908997	333.05	1.94355	333.05	0.0957587
pk10625	285.115	0.739634	285.115	0.485165	285.115	0.103949
pk1063	181.002	0.179679	181.002	0.290977	181.002	0.270874
pk10637	151.037	1.43717	151.037	0.798509	151.037	0.999883
pk10641	289.092	0.300741	289.092	0.72083	289.092	0.650148
pk10644	245.102	0.358474	245.102	0.845334	245.102	0.322413
pk1065	134.035	0.4012	134.035	0.33498	134.035	0.254762
pk10650	490.286	2.15697	490.286	1.71478	490.286	1.78017
pk10653	400.758	1.69451	400.758	1.00218	400.758	0.851091
pk10657	580.502	0.459247	580.502	0.319261	580.502	0.10718
pk1066	814.623	1.21066	814.623	1.74122	814.623	1.18254
pk10661	373.274	0.355171	373.274	0.275137	373.274	0.138439
pk10662	101.997	0.0216797	101.997	0.150504	101.997	0.122149
pk10677	383.246	1.20411	383.246	2.23607	383.246	2.32325
pk10681	229.073	0.384115	229.073	0.209511	229.073	0.268851
pk10683	281.658	0.262251	281.658	0.398689	281.658	1.21125
pk10684	305.057	0.0159568	305.057	0.578772	305.057	0.548099
pk10690	348.222	0.261187	348.222	0.0403833	348.222	0.181177
pk10691	457.329	1.00337	457.329	1.29309	457.329	0.780389
pk10693	218.133	0.0262655	218.133	0.510848	218.133	0.0758544
pk10700	528.342	3.23054	528.342	2.34664	528.342	3.47761
pk10702	148.037	0.713226	148.037	0.528094	148.037	0.688613
pk10706	283.154	0.175033	283.154	0.26571	283.154	0.591084
pk1071	101.023	0.71217	101.023	0.553779	101.023	0.751514
pk10714	216.063	0.479114	216.063	0.968615	216.063	0.219715
pk10715	429.091	1.86633	429.091	2.13955	429.091	1.68723
pk10716	274.625	1.51656	274.625	1.72693	274.625	1.69096
pk10717	466.395	0.199745	466.395	0.0252319	466.395	0.918424
pk10722	419.352	0.344946	419.352	0.58578	419.352	0.0507896
pk10723	888.525	1.53913	888.525	1.23221	888.525	1.24708
pk1073	778.535	1.18637	778.535	0.947252	778.535	1.05576
pk10731	365.232	0.641809	365.232	0.480738	365.232	0.480754
pk10733	181.097	0.353228	181.097	0.210591	181.097	0.999819
pk10734	564.306	3.93138	564.306	3.14807	564.306	3.679
pk10737	333.05	0.858811	333.05	1.47695	333.05	0.105352
pk10741	629.475	1.53422	629.475	1.62581	629.475	0.856598
pk10742	206.044	0.191298	206.044	0.192489	206.044	0.250248
pk10743	355.138	0.0691934	355.138	0.142512	355.138	0.093118
pk10745	829.445	0.286921	829.445	0.312341	829.445	0.769013
pk1075	161.044	0.308588	161.044	0.25392	161.044	0.616247
pk10756	972.161	1.55245	972.161	1.43204	972.161	0.475019
pk10757	264.2	1.59345	264.2	1.93692	264.2	0.676218
pk10759	338.119	0.0602834	338.119	0.510429	338.119	0.183047
pk1076	286.201	1.46162	286.201	1.57286	286.201	1.99113
pk10760	221.033	0.114793	221.033	0.949923	221.033	0.0430679
pk10761	227.052	0.166232	227.052	0.0893236	227.052	0.0827492
pk10768	335.977	1.18774	335.977	1.04086	335.977	1.10954
pk10769	294.103	0.753749	294.103	1.01688	294.103	0.216368
pk1077	141.052	0.0518221	141.052	0.614065	141.052	0.19792
pk10779	115.095	0.430119	115.095	0.714889	115.095	0.0123562
pk10780	307.083	0.558446	307.083	1.06493	307.083	0.465898
pk10786	543.365	1.1528	543.365	0.929824	543.365	1.31312
pk10788	489.272	1.39571	489.272	1.88498	489.272	0.581788
pk10789	172.133	0.243554	172.133	0.140285	172.133	0.525398
pk1079	310.017	0.357651	310.017	1.02119	310.017	0.441808
pk10790	311.11	0.0693084	311.11	0.420179	311.11	0.132665
pk10792	562.4	0.0520443	562.4	0.342271	562.4	0.542587
pk10794	302.139	0.27946	302.139	0.441306	302.139	0.0945367
pk10799	800.52	2.54423	800.52	2.50134	800.52	2.96108
pk108	782.569	0.103857	782.569	0.0521318	782.569	0.562697
pk1080	412.853	0.257254	412.853	0.152934	412.853	0.736018
pk10800	202.002	0.83861	202.002	1.39859	202.002	0.853754
pk10805	185.057	0.430363	185.057	0.109232	185.057	0.0368934
pk10806	315.073	0.204756	315.073	1.30787	315.073	0.866053
pk10809	567.401	1.32565	567.401	1.56201	567.401	1.15036
pk10811	188.071	0.330911	188.071	0.346139	188.071	0.430439
pk10813	282.251	0.372349	282.251	0.0801317	282.251	0.114657
pk10815	306.975	0.180165	306.975	0.312565	306.975	0.756953
pk10816	652.281	2.03923	652.281	1.70666	652.281	2.88244
pk10817	224.937	0.788444	224.937	0.632369	224.937	0.7215
pk10818	583.46	1.06149	583.46	1.30418	583.46	0.887632
pk1082	377.142	0.665546	377.142	1.10442	377.142	0.122702
pk10824	373.044	0.253039	373.044	0.152818	373.044	0.135666
pk10828	468.301	3.98826	468.301	3.81018	468.301	3.83306
pk10830	282.03	0.710546	282.03	1.16013	282.03	0.321113
pk10832	597.366	1.4502	597.366	1.09944	597.366	0.466104
pk10833	746.625	1.77038	746.625	1.69032	746.625	1.73393
pk10839	345.203	0.139369	345.203	0.31595	345.203	0.170231
pk1084	404.034	0.453475	404.034	0.582416	404.034	0.976916
pk10842	421.367	0.338372	421.367	0.092035	421.367	0.0602381
pk10844	303.145	0.284052	303.145	0.219452	303.145	0.736603
pk10846	259.118	0.546593	259.118	0.291702	259.118	0.57989
pk10847	445.774	2.34513	445.774	1.55779	445.774	2.06038
pk10851	263.089	0.245223	263.089	0.633795	263.089	0.231851
pk10856	465.392	0.00544568	465.392	0.139658	465.392	0.761447
pk10857	263.007	0.0937109	263.007	0.396283	263.007	0.484535
pk10858	338.15	1.28494	338.15	0.245879	338.15	0.594671
pk10860	315.134	0.183099	315.134	0.319753	315.134	0.12044
pk10864	534.384	1.05844	534.384	0.0028169	534.384	1.79754
pk10865	299.185	0.278235	299.185	0.204372	299.185	0.342403
pk10866	290.963	0.360328	290.963	0.212453	290.963	0.223107
pk10868	764.519	0.14849	764.519	0.197638	764.519	0.0232439
pk1087	792.59	0.468143	792.59	0.56918	792.59	0.360531
pk10873	966.272	1.95012	966.272	1.51135	966.272	1.28967
pk10876	283.042	0.995463	283.042	1.4527	283.042	0.634774
pk10878	299.185	0.00383649	299.185	0.176404	299.185	0.146691
pk10880	558.384	0.285229	558.384	0.119134	558.384	0.399918
pk10881	327.075	0.68568	327.075	1.07727	327.075	0.0928077
pk10884	240.978	0.752769	240.978	0.387022	240.978	0.205867
pk10887	249.054	0.293933	249.054	0.56076	249.054	0.123933
pk10889	413.766	0.550797	413.766	0.0683385	413.766	0.753735
pk10892	347.221	0.428752	347.221	0.00783698	347.221	0.872694
pk10894	153.043	0.213236	153.043	0.152732	153.043	0.309512
pk10896	124.028	1.9198	124.028	1.57474	124.028	2.1085
pk10898	770.569	0.885277	770.569	2.01659	770.569	0.655243
pk10900	468.376	0.748688	468.376	0.0309362	468.376	0.822278
pk10908	729.519	1.44851	729.519	2.06699	729.519	2.60318
pk10911	289.075	0.0431244	289.075	0.375402	289.075	0.386918
pk10913	593.333	0.72038	593.333	1.07972	593.333	0.818246
pk10919	577.407	0.404248	577.407	0.401958	577.407	0.488356
pk10922	373.274	0.269259	373.274	0.58986	373.274	0.0749994
pk10925	295.227	0.420682	295.227	0.352509	295.227	0.40908
pk10927	328.072	0.360715	328.072	0.263526	328.072	0.301989
pk10930	234.982	0.165225	234.982	0.18885	234.982	0.727409
pk10933	343.106	0.140424	343.106	0.319707	343.106	0.277952
pk10936	287.076	0.807681	287.076	0.982236	287.076	0.597602
pk1094	449.36	0.685599	449.36	0.557284	449.36	0.734312
pk10948	795.572	0.864716	795.572	0.685456	795.572	0.826651
pk10951	591.315	0.457807	591.315	0.712371	591.315	0.196659
pk10954	224.172	0.940314	224.172	0.890127	224.172	0.27263
pk10957	330.227	0.135812	330.227	0.0290464	330.227	0.424547
pk10958	580.502	0.012656	580.502	0.156905	580.502	0.688552
pk1096	279.232	1.00113	279.232	0.822316	279.232	0.247567
pk10960	439.342	0.992866	439.342	0.935943	439.342	0.909981
pk10961	288.623	2.47146	288.623	2.3026	288.623	2.80004
pk10963	331.115	0.215668	331.115	0.174609	331.115	0.177531
pk10964	560.475	0.761509	560.475	1.08752	560.475	0.223836
pk10968	243.211	0.396902	243.211	0.49152	243.211	0.0977256
pk10969	330.998	0.325211	330.998	0.000579949	330.998	0.038835
pk10972	254.018	0.986278	254.018	0.172402	254.018	1.67282
pk10975	307.082	1.70642	307.082	2.15262	307.082	1.05129
pk10978	184.073	0.0742818	184.073	0.282052	184.073	0.135671
pk10979	272.963	0.617084	272.963	0.602902	272.963	0.621886
pk10980	286.117	0.688888	286.117	0.0956364	286.117	0.713328
pk10986	971.716	1.99949	971.716	1.87517	971.716	0.889765
pk10987	151.037	0.0251317	151.037	0.0388381	151.037	0.292858
pk10988	193.056	0.689951	193.056	0.432167	193.056	0.212328
pk10995	90.9222	0.459674	90.9222	0.28741	90.9222	0.752292
pk10997	479.334	0.344194	479.334	0.0817813	479.334	0.521604
pk10998	196.514	0.605577	196.514	1.35785	196.514	0.413486
pk110	130.022	0.106216	130.022	0.116173	130.022	0.197966
pk1100	520.328	1.76348	520.328	0.997137	520.328	1.48873
pk11005	137.06	0.383842	137.06	0.0843432	137.06	0.659938
pk11008	89.0233	0.519505	89.0233	0.367062	89.0233	0.436106
pk11010	243.048	0.259002	243.048	0.433572	243.048	0.819096
pk11014	591.325	3.20933	591.325	2.58149	591.325	2.95447
pk11017	328.23	0.728027	328.23	0.717341	328.23	0.435678
pk11018	131.086	2.05565	131.086	2.19006	131.086	2.69109
pk1102	134.005	0.310412	134.005	0.418503	134.005	0.596988
pk11022	272.185	1.10316	272.185	1.09112	272.185	0.652604
pk11027	110.975	0.569299	110.975	0.904586	110.975	0.547826
pk11028	343.027	0.557295	343.027	0.79909	343.027	0.0223276
pk11030	315.111	0.427088	315.111	0.25779	315.111	0.311864
pk11031	505.241	0.22952	505.241	1.13574	505.241	0.253779
pk11033	187.995	0.254577	187.995	0.0691754	187.995	0.092188
pk11035	416.285	0.0958652	416.285	0.912754	416.285	0.369276
pk11037	281.063	0.543075	281.063	0.371416	281.063	0.288026
pk11039	129.041	1.43936	129.041	1.4771	129.041	0.669084
pk1104	141.055	0.361352	141.055	0.771017	141.055	0.173395
pk11050	407.279	3.63847	407.279	3.8975	407.279	4.07074
pk11052	423.76	0.873217	423.76	0.148565	423.76	0.120716
pk11053	219.138	0.215325	219.138	0.39587	219.138	0.172048
pk1106	447.344	0.930353	447.344	0.635678	447.344	1.50134
pk11060	230.981	0.553521	230.981	1.05258	230.981	0.373
pk11062	411.25	0.569822	411.25	0.907349	411.25	1.05868
pk11064	204.057	0.0897934	204.057	0.035069	204.057	0.310276
pk1107	793.593	1.11231	793.593	0.639265	793.593	2.092
pk11072	529.313	0.920667	529.313	0.770811	529.313	1.21546
pk11076	239.058	1.32907	239.058	0.218449	239.058	0.749464
pk11078	595.349	0.432763	595.349	0.403777	595.349	0.888245
pk11079	271.092	0.612227	271.092	0.323739	271.092	0.299178
pk11081	571.359	3.10115	571.359	2.68338	571.359	3.24402
pk11084	171.053	0.987503	171.053	0.993995	171.053	0.395914
pk1109	645.292	0.107652	645.292	0.145345	645.292	0.0884442
pk11092	436.272	0.0604051	436.272	1.11504	436.272	1.02382
pk11093	195.005	0.154215	195.005	0.240109	195.005	0.433986
pk11098	377.127	0.356279	377.127	0.195304	377.127	0.671613
pk11101	204.057	0.536226	204.057	0.656511	204.057	0.349001
pk11102	232.148	0.592232	232.148	0.0514569	232.148	0.77968
pk11104	301.059	0.00207327	301.059	0.666767	301.059	0.222026
pk11106	984.383	0.663405	984.383	0.939664	984.383	0.0525723
pk1111	385.198	0.920321	385.198	0.90488	385.198	1.12713
pk11110	327.032	0.936638	327.032	1.47798	327.032	0.289541
pk11112	448.384	0.128814	448.384	0.0465485	448.384	0.573053
pk11113	247.049	0.743464	247.049	1.38681	247.049	0.251552
pk11121	215.091	0.508917	215.091	0.868407	215.091	0.158261
pk11129	263.095	0.582735	263.095	0.654364	263.095	0.563993
pk1113	229.155	0.172486	229.155	0.0509249	229.155	0.310746
pk11131	471.308	0.755039	471.308	0.178107	471.308	1.28243
pk11132	417.288	0.236216	417.288	0.640495	417.288	0.150894
pk11134	361.162	0.226652	361.162	0.369416	361.162	0.10074
pk11135	574.378	3.33082	574.378	2.8226	574.378	3.59466
pk11137	448.35	0.775562	448.35	0.239853	448.35	0.995509
pk11140	192.033	0.411786	192.033	0.883598	192.033	0.357838
pk11142	827.539	2.24284	827.539	1.73868	827.539	3.06432
pk1115	480.308	1.75366	480.308	0.880412	480.308	2.44077
pk11156	292.06	1.08309	292.06	1.27657	292.06	0.10351
pk11159	341.16	1.9501	341.16	0.82779	341.16	1.64626
pk11161	375.25	0.468282	375.25	0.0230697	375.25	0.115554
pk11162	245.099	0.0893241	245.099	0.0461987	245.099	0.0177408
pk11167	71.0128	0.560644	71.0128	0.817564	71.0128	0.335529
pk11168	99.0077	0.588735	99.0077	1.15162	99.0077	0.0452589
pk11172	301.216	0.340638	301.216	0.18924	301.216	0.573034
pk11174	136.048	0.464194	136.048	0.809688	136.048	0.079492
pk11177	283.079	0.463531	283.079	0.925159	283.079	0.188194
pk11181	565.262	0.850777	565.262	0.709227	565.262	0.183823
pk11182	583.255	0.954965	583.255	0.960483	583.255	0.595632
pk11184	482.314	1.90213	482.314	1.10995	482.314	2.51877
pk11185	204.123	0.543683	204.123	1.19342	204.123	0.07532
pk11186	357.084	0.825593	357.084	1.34406	357.084	0.271416
pk11187	179.972	0.3616	179.972	0.267749	179.972	0.46481
pk1119	248.999	1.26781	248.999	1.33814	248.999	0.982334
pk11190	251.042	0.60281	251.042	0.649384	251.042	0.926595
pk11193	213.095	0.989179	213.095	0.885822	213.095	0.997607
pk11195	289.104	1.47427	289.104	1.61408	289.104	0.698115
pk11198	795.068	0.446528	795.068	0.229738	795.068	0.0369763
pk112	87.0077	0.0350301	87.0077	0.0168744	87.0077	0.342152
pk11200	849.555	1.30718	849.555	0.837669	849.555	1.31683
pk11204	300.217	0.0756706	300.217	0.0490369	300.217	0.100041
pk11207	259.081	0.0478857	259.081	0.137981	259.081	0.235101
pk11210	207.131	0.373035	207.131	0.266629	207.131	0.508476
pk11212	419.315	0.487325	419.315	0.268295	419.315	0.652252
pk11218	257.147	0.376629	257.147	0.908621	257.147	0.189465
pk1122	135.032	0.317541	135.032	0.0522254	135.032	0.839582
pk11221	327.068	0.133981	327.068	0.25785	327.068	0.319211
pk11225	115.095	0.573738	115.095	0.35025	115.095	0.308087
pk11227	405.299	3.00173	405.299	2.83479	405.299	2.67075
pk11229	386.29	0.625727	386.29	0.307939	386.29	0.23735
pk11231	243.086	0.352252	243.086	0.686216	243.086	0.339465
pk11234	447.383	3.59622	447.383	4.24305	447.383	3.29666
pk11237	373.149	0.680889	373.149	0.92726	373.149	0.0926883
pk1124	141.041	0.0440269	141.041	0.337512	141.041	0.391638
pk11242	395.315	1.00191	395.315	1.2066	395.315	0.35167
pk11243	283.14	0.284521	283.14	0.569027	283.14	0.607244
pk11244	204.123	0.619351	204.123	1.26702	204.123	0.337728
pk11246	353.126	0.439256	353.126	0.307654	353.126	0.484848
pk11249	491.334	0.149123	491.334	0.461304	491.334	0.0472235
pk11254	966.16	2.0338	966.16	1.34579	966.16	1.29987
pk11257	234.965	0.653662	234.965	0.83898	234.965	0.698556
pk11258	427.255	0.672748	427.255	0.0406615	427.255	0.0186858
pk11261	309.094	0.32232	309.094	0.134609	309.094	0.205189
pk11263	183.023	0.949291	183.023	0.838553	183.023	0.924606
pk11268	664.3	0.553823	664.3	0.322451	664.3	0.645705
pk11271	280.104	0.24423	280.104	0.0597256	280.104	0.499169
pk11274	321.062	1.41715	321.062	1.33203	321.062	0.731579
pk11276	538.417	0.739505	538.417	0.911062	538.417	0.0579357
pk11278	248.034	0.366954	248.034	0.207001	248.034	0.320258
pk11281	177.039	0.589192	177.039	0.378339	177.039	0.702225
pk11286	245.082	0.37485	245.082	0.125584	245.082	0.758214
pk11288	233.113	0.529728	233.113	0.762765	233.113	0.404973
pk1129	757.557	0.359042	757.557	0.825469	757.557	0.596572
pk11293	151.037	0.9619	151.037	1.16102	151.037	0.304695
pk11294	198.009	1.17083	198.009	0.656602	198.009	1.39079
pk11299	134.507	0.184241	134.507	0.54798	134.507	0.0714365
pk113	130.05	0.327421	130.05	0.352308	130.05	0.14829
pk1130	802.535	1.38095	802.535	1.40595	802.535	0.965691
pk11301	311.11	0.434959	311.11	0.399765	311.11	0.915212
pk11303	505.312	2.10434	505.312	1.78716	505.312	2.38624
pk11309	503.332	0.690009	503.332	0.0730804	503.332	0.806033
pk11312	494.391	0.335148	494.391	0.207028	494.391	0.0399739
pk11316	253.047	0.960591	253.047	1.56017	253.047	0.140455
pk11318	558.384	0.029159	558.384	0.105017	558.384	0.133176
pk11324	344.091	0.20397	344.091	0.523976	344.091	0.287345
pk1134	93.0699	0.248368	93.0699	0.0217486	93.0699	0.413523
pk11342	373.274	0.0606916	373.274	0.0186907	373.274	0.46928
pk11349	303.232	0.121138	303.232	0.456502	303.232	0.379412
pk11350	212.053	0.0636981	212.053	0.20463	212.053	0.0207646
pk11352	431.313	0.340079	431.313	0.732668	431.313	0.0780479
pk11354	349.993	1.11162	349.993	2.08908	349.993	0.198539
pk11360	353.088	1.67179	353.088	1.47123	353.088	0.941944
pk11362	151.037	0.64626	151.037	0.0980722	151.037	0.373522
pk11364	432.355	0.0613483	432.355	0.855176	432.355	1.05556
pk11370	299.517	1.52446	299.517	0.97542	299.517	1.53803
pk11371	287.237	3.30057	287.237	3.29708	287.237	3.75111
pk11374	283.658	1.67313	283.658	1.67824	283.658	2.56037
pk11379	262.05	1.08946	262.05	1.9544	262.05	0.0224042
pk1138	300.633	0.26401	300.633	0.742414	300.633	0.588556
pk11380	355.143	0.0604544	355.143	0.508991	355.143	0.228512
pk11385	249.073	0.203738	249.073	0.0524961	249.073	1.02849
pk11387	206.117	0.44749	206.117	0.935213	206.117	0.169568
pk11395	169.966	0.149575	169.966	0.193523	169.966	0.173161
pk11396	489.319	0.667113	489.319	0.637874	489.319	0.585047
pk11399	311.11	0.240212	311.11	0.431517	311.11	0.430762
pk11407	325.055	0.787421	325.055	0.721766	325.055	0.037979
pk1141	153.127	0.505302	153.127	0.174783	153.127	0.244041
pk11414	259.998	0.901963	259.998	0.474153	259.998	0.52467
pk11415	307.263	0.192791	307.263	0.639621	307.263	0.0465347
pk11417	491.334	0.315837	491.334	0.423982	491.334	0.196133
pk11425	320.191	0.0680446	320.191	0.0766075	320.191	0.252505
pk11432	499.338	0.283211	499.338	0.648664	499.338	0.406503
pk11434	580.442	0.597552	580.442	0.851038	580.442	0.0587868
pk11436	256.056	0.896429	256.056	1.23737	256.056	0.683545
pk11437	294.057	1.41575	294.057	2.2389	294.057	0.661591
pk11441	634.473	0.410437	634.473	0.570786	634.473	0.270627
pk11445	145.101	0.683652	145.101	0.906389	145.101	0.0679488
pk11448	229.032	0.508998	229.032	0.828055	229.032	0.0300678
pk11449	312.217	0.812985	312.217	0.577715	312.217	0.820937
pk1145	175.034	0.505131	175.034	0.601442	175.034	0.052991
pk11453	281.027	0.450083	281.027	0.975305	281.027	0.269863
pk11454	794.06	0.522247	794.06	0.461757	794.06	0.99948
pk1146	447.346	0.0152295	447.346	0.00329429	447.346	0.21723
pk11461	269.031	0.18318	269.031	0.55955	269.031	0.340808
pk11467	198.089	1.34087	198.089	1.04609	198.089	1.96466
pk11472	284.087	0.586605	284.087	0.920399	284.087	0.340141
pk11479	269.063	0.184666	269.063	0.0936712	269.063	0.4924
pk1148	152.01	0.510626	152.01	0.0802599	152.01	0.960327
pk1149	131.053	0.072029	131.053	0.0710331	131.053	0.23224
pk11490	245.014	0.315984	245.014	1.12242	245.014	0.0366179
pk11492	267.084	0.36673	267.084	0.341258	267.084	0.70506
pk11493	343.106	0.180411	343.106	0.511193	343.106	0.633915
pk11498	500.379	0.104252	500.379	0.566462	500.379	0.68882
pk1150	213.01	0.0533487	213.01	0.350335	213.01	0.255282
pk1151	385.061	0.0108655	385.061	0.408912	385.061	0.583132
pk11512	344.091	0.0286233	344.091	0.640413	344.091	0.67781
pk11514	168.52	0.0652568	168.52	0.998001	168.52	0.415368
pk11519	457.277	1.186	457.277	0.616708	457.277	0.783134
pk11521	299.185	0.513163	299.185	0.460299	299.185	0.930166
pk11522	224.99	0.397842	224.99	0.279025	224.99	0.479272
pk11523	291.002	1.73673	291.002	2.10413	291.002	1.40288
pk11527	570.421	1.21957	570.421	1.28507	570.421	0.627376
pk11529	259.115	0.17746	259.115	0.0337945	259.115	0.143357
pk11533	331.106	1.64323	331.106	1.80426	331.106	0.766386
pk11543	146.035	0.235387	146.035	0.139173	146.035	0.747793
pk11545	825.543	0.157605	825.543	0.0412779	825.543	0.225621
pk11548	216.02	0.594272	216.02	0.791594	216.02	0.18984
pk11549	298.052	0.89471	298.052	1.36806	298.052	0.223346
pk11553	186.991	0.000308787	186.991	0.478468	186.991	0.315951
pk11554	420.782	1.30782	420.782	0.169116	420.782	0.29929
pk11555	505.348	1.52345	505.348	0.785759	505.348	0.498584
pk11556	337.128	0.355628	337.128	0.832813	337.128	0.302078
pk11557	259.998	0.338497	259.998	0.437117	259.998	0.375662
pk11567	151.037	1.07782	151.037	0.591394	151.037	0.108568
pk11568	231.054	0.18353	231.054	0.0745993	231.054	0.245562
pk11570	173.988	1.21953	173.988	0.121045	173.988	0.249609
pk11574	603.496	0.243676	603.496	0.543331	603.496	0.554289
pk11576	345.279	0.234777	345.279	0.796592	345.279	0.049231
pk1158	139.027	0.30251	139.027	0.0106615	139.027	0.864307
pk11580	311.074	0.16085	311.074	0.400153	311.074	0.211313
pk11585	340.166	1.1721	340.166	0.150068	340.166	0.203199
pk11587	263.089	0.575255	263.089	0.677305	263.089	0.186416
pk11588	276.144	1.16869	276.144	1.0362	276.144	0.799704
pk1159	133.097	0.372898	133.097	0.0961292	133.097	1.3004
pk1160	469.389	0.370966	469.389	0.0999143	469.389	0.662472
pk11603	77.0386	0.55505	77.0386	1.23822	77.0386	0.211294
pk1161	323.011	0.350495	323.011	0.709398	323.011	0.595485
pk11613	466.198	0.520895	466.198	0.27306	466.198	0.657877
pk1162	218.995	1.07351	218.995	0.490296	218.995	0.753067
pk11623	325.037	0.63883	325.037	0.814363	325.037	0.199138
pk11627	240.092	0.439102	240.092	0.790786	240.092	0.596443
pk11630	221.09	0.318895	221.09	0.862958	221.09	0.238196
pk11633	199.977	0.203715	199.977	0.192763	199.977	0.0640451
pk11634	285.977	0.401924	285.977	0.267984	285.977	0.354822
pk11637	554.426	0.345592	554.426	0.614561	554.426	0.0423515
pk11639	426.266	0.841236	426.266	0.183873	426.266	0.495741
pk11642	489.319	0.586705	489.319	0.668751	489.319	0.886371
pk1165	185.032	1.14473	185.032	0.666565	185.032	0.476981
pk11656	459.382	0.0249767	459.382	0.143365	459.382	0.305655
pk11661	466.359	0.816042	466.359	0.729278	466.359	0.747185
pk11665	330.032	0.367374	330.032	0.337644	330.032	0.321594
pk1168	279.232	0.59075	279.232	0.372235	279.232	0.35308
pk11684	824.545	0.234525	824.545	0.511658	824.545	0.503461
pk11685	247.133	0.279304	247.133	0.336359	247.133	0.241581
pk11687	245.033	0.136974	245.033	0.598975	245.033	0.404916
pk1169	147.113	0.419405	147.113	0.0933378	147.113	1.24772
pk11699	821.618	0.793084	821.618	1.16898	821.618	1.33554
pk117	87.0077	0.226439	87.0077	0.0801732	87.0077	0.391087
pk11700	573.376	0.252746	573.376	0.0921819	573.376	0.648742
pk11702	573.314	0.241738	573.314	0.232851	573.314	0.402806
pk11703	189.091	0.167576	189.091	0.554852	189.091	0.343493
pk11712	343.267	0.347901	343.267	0.281622	343.267	0.253169
pk11713	373.204	0.907692	373.204	1.66964	373.204	1.9392
pk11714	86.0317	0.246188	86.0317	0.596947	86.0317	0.286537
pk11719	311.11	0.338156	311.11	1.10323	311.11	0.382346
pk1172	422.263	1.37274	422.263	0.0561222	422.263	0.484408
pk11722	280.235	0.895721	280.235	0.460151	280.235	0.410581
pk11727	72.119	0.216765	72.119	0.0987457	72.119	0.296909
pk1173	306.139	0.314447	306.139	0.2336	306.139	0.759422
pk11730	190.986	0.350431	190.986	0.433365	190.986	0.447177
pk11733	289.023	0.543739	289.023	0.050042	289.023	0.672988
pk11736	795.068	0.88054	795.068	1.05889	795.068	1.20953
pk1174	515.371	0.518503	515.371	0.623176	515.371	0.125721
pk11746	247.133	0.201788	247.133	0.956305	247.133	0.567668
pk11747	176.128	1.72561	176.128	1.45936	176.128	1.09342
pk11749	493.349	1.40484	493.349	0.905827	493.349	1.72968
pk1175	488.872	0.218579	488.872	0.0960799	488.872	0.458803
pk11750	259.205	1.40589	259.205	1.50667	259.205	1.62204
pk11753	204.087	0.282577	204.087	0.134737	204.087	0.0788185
pk11759	379.136	0.230865	379.136	0.410071	379.136	0.224901
pk11760	248.096	0.0824274	248.096	0.0184609	248.096	0.605926
pk11764	241.031	0.20452	241.031	0.13764	241.031	0.34983
pk1177	136.073	0.295804	136.073	0.400524	136.073	1.0347
pk11770	471.308	1.44974	471.308	2.2999	471.308	0.788633
pk11771	886.51	0.86563	886.51	0.674	886.51	0.813506
pk11772	174.048	0.420691	174.048	0.90407	174.048	0.18417
pk1178	186.991	0.0258269	186.991	0.231327	186.991	0.37401
pk11782	477.319	0.369634	477.319	0.329671	477.319	0.315633
pk11789	469.389	1.02428	469.389	0.985748	469.389	0.703526
pk1179	113.06	0.245395	113.06	0.810144	113.06	0.266913
pk11791	341.121	0.648356	341.121	1.14691	341.121	0.564845
pk11793	140.986	0.107	140.986	0.415357	140.986	0.075783
pk11799	255.134	0.0848664	255.134	0.102649	255.134	0.530594
pk118	218.984	0.689498	218.984	0.229037	218.984	1.09622
pk1180	813.675	1.04005	813.675	0.677951	813.675	1.46214
pk11801	462.327	0.355074	462.327	0.377875	462.327	0.366377
pk11802	309.058	0.0709479	309.058	0.39399	309.058	0.353911
pk11803	323.177	1.41954	323.177	1.52162	323.177	1.80496
pk11806	276.032	0.793646	276.032	0.995616	276.032	0.0865207
pk11807	301.216	0.623371	301.216	0.166636	301.216	0.982743
pk1181	561.413	0.783719	561.413	0.681468	561.413	0.655233
pk11810	506.36	0.258151	506.36	0.563562	506.36	0.512244
pk11811	221.09	0.315517	221.09	0.00569027	221.09	0.51414
pk11813	272.185	0.617461	272.185	0.24085	272.185	0.519369
pk11816	269.074	0.627899	269.074	1.1552	269.074	0.159098
pk1182	167.056	1.06859	167.056	1.42134	167.056	0.361891
pk11820	280.979	0.63704	280.979	0.607165	280.979	0.798628
pk11828	462.334	1.02117	462.334	0.995696	462.334	0.371718
pk1183	230.096	0.576582	230.096	1.06906	230.096	0.602453
pk11831	527.334	0.200563	527.334	0.0591226	527.334	0.358857
pk11832	366.269	2.49589	366.269	2.23963	366.269	2.27942
pk11835	212.061	0.164283	212.061	0.204168	212.061	0.49253
pk11836	261.221	0.706892	261.221	0.349323	261.221	0.23671
pk11837	309.058	0.848324	309.058	1.25476	309.058	0.0916995
pk11841	530.322	3.49816	530.322	3.03561	530.322	3.24909
pk11842	233.027	1.47229	233.027	1.1404	233.027	1.50101
pk11848	308.019	2.02528	308.019	1.86234	308.019	1.6741
pk11853	568.427	0.349201	568.427	0.193757	568.427	0.369177
pk11855	115.994	0.413748	115.994	0.24161	115.994	1.23486
pk11857	636.489	0.127329	636.489	0.1789	636.489	0.216347
pk11863	313.107	1.28254	313.107	1.12691	313.107	0.84036
pk11865	501.319	0.504435	501.319	0.486341	501.319	0.208281
pk11866	425.362	0.890409	425.362	1.30079	425.362	0.058734
pk11874	411.25	0.496062	411.25	0.928889	411.25	0.320473
pk11875	224.925	0.256896	224.925	0.395494	224.925	0.571857
pk1188	301.213	0.900535	301.213	0.502234	301.213	0.761258
pk11881	213.039	0.0800579	213.039	0.419215	213.039	0.0620348
pk11887	361.162	0.410742	361.162	0.331746	361.162	0.254729
pk1189	758.569	1.31724	758.569	1.55985	758.569	1.53416
pk11895	493.35	0.00262977	493.35	0.243423	493.35	0.076538
pk1190	221.033	1.31545	221.033	0.338571	221.033	1.02238
pk11901	395.131	0.0489762	395.131	0.0263638	395.131	0.227699
pk11903	408.235	0.0410897	408.235	0.0598734	408.235	0.620777
pk11904	299.185	0.0530989	299.185	0.483831	299.185	0.273187
pk11906	471.308	1.05295	471.308	1.35698	471.308	1.04394
pk11907	286.625	2.81738	286.625	2.31012	286.625	3.33356
pk1192	148.047	0.270311	148.047	0.532438	148.047	0.393893
pk11922	462.327	0.359265	462.327	0.410636	462.327	0.332273
pk11923	767.577	0.481508	767.577	0.124431	767.577	0.705081
pk11924	118.065	0.0195069	118.065	0.33291	118.065	0.0267533
pk1193	227.052	0.0117056	227.052	0.569843	227.052	0.21352
pk11930	560.311	2.23745	560.311	1.23454	560.311	1.86296
pk11936	845.622	0.342766	845.622	0.0171161	845.622	0.881607
pk11937	477.317	0.460982	477.317	0.364002	477.317	0.968141
pk11939	136.175	0.0152737	136.175	0.237703	136.175	0.00357046
pk11940	874.554	1.02939	874.554	1.17201	874.554	2.0022
pk11943	293.644	2.46465	293.644	2.81168	293.644	2.15588
pk11944	402.266	1.76144	402.266	0.898682	402.266	0.244491
pk11950	461.361	0.624964	461.361	0.181407	461.361	0.858918
pk11955	434.289	1.55568	434.289	0.520861	434.289	0.380021
pk11957	283.084	0.289742	283.084	0.404654	283.084	0.316725
pk1196	287.2	0.942821	287.2	0.518032	287.2	0.391198
pk11960	263.044	0.0711975	263.044	0.0930423	263.044	0.00774061
pk11963	291.002	0.0388112	291.002	0.438925	291.002	0.370339
pk11966	430.301	0.458537	430.301	0.944417	430.301	0.31005
pk11969	295.66	0.547707	295.66	0.884135	295.66	0.344698
pk1197	154.05	0.529858	154.05	0.611611	154.05	0.45574
pk11974	287.079	1.17082	287.079	0.353748	287.079	1.24143
pk11977	404.36	1.02219	404.36	0.872004	404.36	0.722851
pk11981	233.113	0.0616122	233.113	0.109889	233.113	0.765195
pk11986	261.097	0.443191	261.097	0.884932	261.097	0.286884
pk11988	231.084	0.143796	231.084	0.0201203	231.084	0.0184293
pk1199	354.894	0.235631	354.894	0.109689	354.894	0.548367
pk11994	297.127	0.120039	297.127	0.765252	297.127	0.656065
pk11999	198.124	1.64901	198.124	0.796776	198.124	0.902635
pk1200	172.032	0.266689	172.032	0.0778103	172.032	0.412951
pk12003	262.013	1.48618	262.013	1.24749	262.013	0.533714
pk12006	237.043	0.167841	237.043	0.101766	237.043	0.224178
pk12008	253.195	0.307579	253.195	1.3011	253.195	0.188414
pk1201	209.056	0.184698	209.056	0.151684	209.056	0.739015
pk12011	485.36	1.14682	485.36	0.980105	485.36	1.34175
pk12012	470.368	0.977235	470.368	1.03358	470.368	0.440649
pk12021	313.096	0.344763	313.096	0.122692	313.096	0.242603
pk12023	249.054	0.391159	249.054	0.647172	249.054	0.061655
pk12027	508.367	0.672908	508.367	0.253418	508.367	0.0289077
pk12029	253.111	0.39206	253.111	0.865885	253.111	0.0575378
pk12033	313.201	0.494462	313.201	0.312628	313.201	0.985796
pk12036	412.284	1.53624	412.284	2.09724	412.284	0.824912
pk1204	116.071	0.0015876	116.071	0.0771097	116.071	0.509996
pk12040	164.115	0.013722	164.115	0.46436	164.115	0.247801
pk12041	339.105	0.0943949	339.105	0.367901	339.105	0.0150563
pk12044	201.076	0.0461685	201.076	0.105697	201.076	0.62448
pk12049	262.148	0.993768	262.148	0.78129	262.148	0.477361
pk1205	152.032	1.1127	152.032	0.491056	152.032	0.922567
pk12050	334.477	0.525944	334.477	0.146984	334.477	0.19418
pk12052	193.056	0.534425	193.056	0.190335	193.056	0.283002
pk12054	100.013	0.0391386	100.013	1.14472	100.013	0.669742
pk12059	246.23	2.70244	246.23	2.7977	246.23	2.99708
pk12067	182.162	0.723007	182.162	0.489891	182.162	0.425047
pk12074	248.113	1.13805	248.113	1.37119	248.113	1.11114
pk12075	257.175	0.339678	257.175	0.124453	257.175	0.222997
pk12079	389.341	0.811932	389.341	0.415597	389.341	0.621787
pk12084	546.421	0.78065	546.421	0.98001	546.421	0.407196
pk12085	193.056	0.123507	193.056	0.258962	193.056	0.312404
pk12086	257.19	0.890586	257.19	1.01108	257.19	1.13109
pk12088	106.065	0.350659	106.065	0.471888	106.065	0.355055
pk1209	246.17	1.0365	246.17	0.865827	246.17	0.293728
pk12090	253.032	0.185068	253.032	0.64434	253.032	0.396823
pk12091	430.295	1.58526	430.295	2.16997	430.295	0.817617
pk12095	247.133	0.474374	247.133	0.635275	247.133	0.105735
pk12097	311.13	0.994519	311.13	0.910629	311.13	0.3804
pk1210	171.026	0.746071	171.026	1.15403	171.026	0.391444
pk12101	301.003	0.32849	301.003	0.361172	301.003	0.0418185
pk12107	299.135	1.91938	299.135	1.9761	299.135	1.79067
pk12109	259.045	0.0208567	259.045	0.461213	259.045	0.0479252
pk1211	232.997	0.258937	232.997	1.31913	232.997	0.354908
pk12111	308.161	1.21851	308.161	1.53143	308.161	1.40929
pk12117	319.063	0.303805	319.063	0.103975	319.063	0.353584
pk1212	141.052	1.29957	141.052	0.654561	141.052	1.095
pk12127	262.013	1.20455	262.013	1.45212	262.013	0.356361
pk12128	457.33	0.663126	457.33	0.468861	457.33	0.528856
pk12131	249.152	0.456118	249.152	0.103284	249.152	0.751898
pk12132	229.071	0.46034	229.071	1.20123	229.071	0.357831
pk12134	327.075	0.208484	327.075	1.19034	327.075	0.456758
pk12139	397.147	0.0378175	397.147	0.785165	397.147	0.280158
pk12144	632.457	1.11352	632.457	1.06602	632.457	1.0176
pk12145	652.375	0.0833794	652.375	0.49889	652.375	0.0207593
pk12148	185.067	0.0859449	185.067	0.353402	185.067	0.184592
pk12154	283.242	0.275478	283.242	0.158642	283.242	0.653491
pk1216	234.997	0.531368	234.997	0.0308653	234.997	1.17075
pk12160	162.055	0.00659082	162.055	0.106485	162.055	0.150084
pk12166	281.027	0.240429	281.027	0.23488	281.027	0.371813
pk12167	235.08	0.0947617	235.08	0.42912	235.08	0.658747
pk12174	198.056	0.349794	198.056	0.617283	198.056	0.313262
pk12175	241.034	0.535113	241.034	0.931533	241.034	0.36751
pk12176	439.121	0.440237	439.121	0.0776612	439.121	0.138007
pk12177	198.084	0.48186	198.084	0.142779	198.084	0.460742
pk12179	475.303	0.705394	475.303	0.735797	475.303	0.433099
pk12181	206.96	0.739995	206.96	0.0221718	206.96	0.868848
pk12183	151.037	1.23629	151.037	0.998909	151.037	0.608918
pk12187	512.341	0.450949	512.341	0.801869	512.341	0.893369
pk1219	155.043	0.986092	155.043	0.54149	155.043	0.616938
pk12190	982.386	0.656122	982.386	0.401386	982.386	0.673867
pk12194	219.134	0.27255	219.134	0.709304	219.134	0.376536
pk12202	253.216	0.50134	253.216	0.213228	253.216	0.242666
pk12203	254.102	1.03095	254.102	0.725572	254.102	0.54815
pk1221	337.167	2.0223	337.167	1.0276	337.167	1.54247
pk12212	259.045	0.453803	259.045	0.777388	259.045	0.364477
pk12214	604.499	0.278191	604.499	0.610037	604.499	0.176753
pk1222	725.531	2.88204	725.531	2.09591	725.531	2.93844
pk12228	467.32	1.19508	467.32	1.47857	467.32	0.669444
pk1223	245.115	0.112109	245.115	0.854995	245.115	0.657665
pk12240	309.064	0.765995	309.064	0.900619	309.064	0.197614
pk12244	538.35	0.809468	538.35	1.08285	538.35	0.568546
pk12246	737.731	0.64093	737.731	0.62112	737.731	0.435409
pk12249	476.381	0.773278	476.381	0.750559	476.381	0.184578
pk1225	167.068	0.430426	167.068	1.01816	167.068	0.396559
pk12257	151.037	0.807107	151.037	0.164231	151.037	1.51664
pk12267	360.024	0.626822	360.024	0.938858	360.024	0.737695
pk12269	414.3	0.119859	414.3	0.265043	414.3	0.0948179
pk12270	397.147	0.0333804	397.147	0.826835	397.147	0.0851847
pk12273	417.139	0.711937	417.139	0.536024	417.139	0.00105841
pk12289	287.957	0.0778758	287.957	0.230139	287.957	0.0501547
pk1229	221.982	1.39954	221.982	0.926255	221.982	1.09124
pk12300	180.11	0.129857	180.11	0.60674	180.11	0.377149
pk12304	211.119	0.0890791	211.119	0.0905697	211.119	0.352893
pk12310	521.381	0.276806	521.381	0.138127	521.381	0.151855
pk12313	519.404	0.865703	519.404	0.642282	519.404	0.653527
pk12322	287.116	0.64226	287.116	0.749745	287.116	0.0892605
pk12326	179.049	0.380428	179.049	0.242723	179.049	0.532033
pk1233	781.557	1.97897	781.557	2.14159	781.557	2.29255
pk12334	437.287	0.860843	437.287	0.640526	437.287	1.37622
pk12339	406.376	0.0240127	406.376	0.623602	406.376	0.0505406
pk1234	597.449	0.486692	597.449	1.07039	597.449	0.119861
pk12345	259.19	0.188344	259.19	0.526568	259.19	0.0748483
pk12354	219.08	0.242367	219.08	0.845657	219.08	0.833848
pk12365	288.217	0.762098	288.217	0.706124	288.217	0.165277
pk1237	114.066	0.198839	114.066	0.388836	114.066	0.550781
pk12371	275.044	0.0691336	275.044	0.381324	275.044	0.530811
pk12373	302.16	0.545197	302.16	0.0564603	302.16	0.292825
pk1238	223.108	0.00899552	223.108	0.223132	223.108	0.314472
pk12380	220.143	1.07514	220.143	1.11954	220.143	0.276567
pk12382	417.262	0.89746	417.262	1.38228	417.262	0.526708
pk12383	211.961	0.396409	211.961	0.444246	211.961	0.348924
pk12394	417.372	0.48121	417.372	0.302775	417.372	0.302414
pk12399	826.535	1.96787	826.535	1.60523	826.535	2.95092
pk124	130.05	0.120638	130.05	0.358604	130.05	0.274844
pk12404	299.139	0.63081	299.139	0.694769	299.139	0.635587
pk12406	176.517	0.133255	176.517	0.0898524	176.517	0.191827
pk1241	599.465	0.151122	599.465	0.233901	599.465	0.759236
pk12410	243.072	0.358622	243.072	0.540817	243.072	0.0618239
pk12416	291.037	0.795879	291.037	0.286373	291.037	0.461287
pk12419	362.075	0.0303692	362.075	0.720043	362.075	0.000760258
pk1242	334.148	0.315965	334.148	0.586939	334.148	0.0969311
pk12426	505.282	1.1593	505.282	0.267171	505.282	0.704441
pk1243	581.239	0.231487	581.239	0.60777	581.239	0.149996
pk12430	491.334	0.494033	491.334	0.441677	491.334	1.07333
pk12432	478.397	1.1092	478.397	0.632479	478.397	0.645193
pk12436	252.204	0.349532	252.204	0.450796	252.204	0.435829
pk12437	151.037	0.688684	151.037	0.158489	151.037	0.612834
pk12448	327.148	0.12922	327.148	0.947118	327.148	0.932752
pk12456	417.143	0.39074	417.143	0.39147	417.143	0.328729
pk1246	778.536	0.0992514	778.536	0.305191	778.536	0.213475
pk12474	203.143	0.353429	203.143	0.543292	203.143	0.416343
pk12476	254.023	0.810994	254.023	0.94271	254.023	0.908446
pk12478	216.095	0.38102	216.095	0.421827	216.095	0.160181
pk12479	518.375	1.12241	518.375	1.13394	518.375	0.97691
pk12486	342.997	0.476186	342.997	1.24905	342.997	0.324882
pk12490	435.765	0.693613	435.765	0.380548	435.765	0.118412
pk12496	151.037	0.512149	151.037	0.460202	151.037	0.0231357
pk12498	752.55	0.474953	752.55	0.73087	752.55	1.17062
pk125	234.961	0.388747	234.961	0.264971	234.961	0.654197
pk12504	210.989	0.703637	210.989	0.63793	210.989	0.581337
pk12508	254.161	0.243453	254.161	0.381782	254.161	0.662881
pk12509	341.178	0.592878	341.178	1.22682	341.178	1.76502
pk1251	120.053	0.248819	120.053	0.479823	120.053	0.451958
pk12515	881.95	1.21953	881.95	0.284177	881.95	1.06981
pk12516	377.992	0.299558	377.992	0.107726	377.992	0.275729
pk12519	233.07	0.0601937	233.07	0.622721	233.07	0.401951
pk12526	268.021	0.515073	268.021	0.114974	268.021	0.413394
pk12529	483.308	0.420463	483.308	0.471967	483.308	0.175815
pk12537	309.058	0.904963	309.058	0.97542	309.058	0.0789614
pk1254	815.575	1.3937	815.575	0.480204	815.575	0.402529
pk12540	269.065	0.690011	269.065	0.665664	269.065	0.038006
pk12543	263.007	0.099871	263.007	0.0241652	263.007	0.0987386
pk12547	983.827	0.0790704	983.827	0.161531	983.827	0.371169
pk12548	343.188	0.580703	343.188	0.949295	343.188	0.376571
pk1255	421.255	1.14426	421.255	0.419498	421.255	0.119917
pk12550	468.376	0.663686	468.376	0.405596	468.376	0.421226
pk12554	243.123	0.106675	243.123	0.0852886	243.123	0.0877805
pk12556	313.096	0.575239	313.096	1.60546	313.096	0.718709
pk1256	209.117	0.147053	209.117	0.751241	209.117	0.279728
pk12560	329.232	0.290681	329.232	0.0705828	329.232	0.229877
pk12561	632.457	0.767069	632.457	1.16392	632.457	0.175059
pk12563	308.088	0.179495	308.088	0.941859	308.088	0.272101
pk12565	404.997	1.06225	404.997	0.409132	404.997	0.986184
pk12572	251.042	0.926597	251.042	1.22781	251.042	0.0319445
pk12583	563.246	0.692757	563.246	0.404537	563.246	0.144925
pk12587	509.38	2.834	509.38	2.39171	509.38	3.60301
pk12595	296.125	0.681779	296.125	0.405597	296.125	0.921325
pk12596	193.056	0.278685	193.056	0.262813	193.056	0.0493466
pk12597	243.086	0.218938	243.086	0.668108	243.086	0.52241
pk12598	543.314	0.308357	543.314	0.548793	543.314	0.758783
pk126	175.119	1.39736	175.119	0.578656	175.119	1.39023
pk12600	317.054	0.335434	317.054	0.423723	317.054	0.351814
pk12602	230.158	0.0944339	230.158	0.215205	230.158	0.324162
pk12605	208.068	0.0432593	208.068	0.0159699	208.068	0.0365973
pk12606	592.337	3.802	592.337	2.99991	592.337	3.70739
pk12607	982.164	0.817454	982.164	0.293901	982.164	0.499339
pk12610	284.185	0.101864	284.185	0.0556177	284.185	0.397903
pk12611	294.057	1.6884	294.057	1.42941	294.057	1.50367
pk12613	436.273	1.60235	436.273	1.34348	436.273	1.39226
pk12614	245.138	0.0461	245.138	0.1348	245.138	0.245855
pk12617	330.191	0.35113	330.191	0.856836	330.191	0.835192
pk1262	219.097	0.260485	219.097	0.632582	219.097	0.0105075
pk12628	355.138	0.141307	355.138	0.619206	355.138	0.618277
pk12632	853.554	0.0748547	853.554	0.398836	853.554	0.160857
pk12633	235.205	0.66768	235.205	0.462348	235.205	0.378757
pk12634	818.562	0.371305	818.562	0.541727	818.562	0.164782
pk12637	459.381	0.474645	459.381	0.777659	459.381	0.410509
pk12638	338.232	0.143084	338.232	0.0340398	338.232	0.0134008
pk12639	334.207	0.714487	334.207	1.14391	334.207	0.872823
pk1264	163.06	0.255575	163.06	0.353908	163.06	0.349353
pk12640	290.026	0.0330426	290.026	0.759491	290.026	0.00507871
pk12647	244.021	0.446842	244.021	0.660039	244.021	0.30539
pk12649	117.018	0.493652	117.018	0.00213505	117.018	0.685437
pk1265	261.005	0.317249	261.005	0.228475	261.005	0.696584
pk12650	269.033	0.514592	269.033	0.87904	269.033	0.403684
pk12656	539.43	0.714893	539.43	0.659057	539.43	0.255135
pk1266	293.099	0.895978	293.099	1.21116	293.099	0.283113
pk12660	400.254	1.53658	400.254	0.738379	400.254	1.94434
pk12666	509.321	0.931844	509.321	0.6273	509.321	0.667529
pk12671	388.329	1.29597	388.329	0.976155	388.329	0.833896
pk1268	317.251	0.131209	317.251	0.156211	317.251	0.00262389
pk12686	132.044	0.0263676	132.044	0.237048	132.044	0.388634
pk12695	450.293	3.98652	450.293	4.09474	450.293	4.48806
pk12696	240.092	0.219399	240.092	0.683552	240.092	0.368089
pk1270	259.045	0.529978	259.045	1.12473	259.045	0.104804
pk12703	285.17	0.226016	285.17	0.401413	285.17	0.54106
pk12707	301.116	1.36335	301.116	1.63501	301.116	0.913804
pk12708	296.118	0.0309501	296.118	0.320923	296.118	0.115779
pk1271	807.635	2.1418	807.635	2.54439	807.635	2.0684
pk12710	193.056	0.382599	193.056	0.462249	193.056	0.185129
pk12712	396.134	0.451949	396.134	0.809457	396.134	0.153524
pk12715	393.25	0.175107	393.25	1.05115	393.25	0.588842
pk12719	231.047	1.47214	231.047	1.08331	231.047	0.449833
pk12721	445.367	0.2598	445.367	0.679258	445.367	0.3693
pk12722	524.439	0.83415	524.439	0.825049	524.439	0.427307
pk12725	121.048	0.0560819	121.048	0.217658	121.048	0.192296
pk12726	253.068	1.02136	253.068	1.56021	253.068	0.347971
pk12727	481.351	0.049557	481.351	0.351825	481.351	0.388594
pk12729	343.106	0.0605555	343.106	0.0772829	343.106	0.579503
pk12731	227.04	0.0940516	227.04	0.305519	227.04	0.374819
pk12732	254.144	0.960743	254.144	1.11445	254.144	0.929543
pk12733	249.084	0.0414719	249.084	0.460951	249.084	0.261711
pk12734	298.955	0.258334	298.955	0.446432	298.955	0.876722
pk12735	787.558	0.300073	787.558	0.655735	787.558	0.640671
pk12739	74.0236	0.586188	74.0236	0.886753	74.0236	0.0249573
pk1274	229.155	0.1624	229.155	0.0086261	229.155	0.357027
pk1275	119.069	0.151311	119.069	0.199564	119.069	0.42351
pk12759	324.12	0.335214	324.12	1.41488	324.12	0.00872155
pk12764	412.055	0.71865	412.055	0.423245	412.055	1.47822
pk12766	247.108	0.734126	247.108	0.752854	247.108	0.0697005
pk12767	203.504	1.96203	203.504	0.874886	203.504	2.32784
pk12768	417.297	0.49649	417.297	0.445357	417.297	0.308904
pk12780	822.541	0.436984	822.541	0.926063	822.541	0.482631
pk12788	312.217	0.141932	312.217	0.298773	312.217	0.195627
pk12789	341.933	0.825959	341.933	0.348194	341.933	0.51422
pk1279	160.034	0.282907	160.034	0.382399	160.034	0.0624549
pk12799	331.143	0.112935	331.143	0.533305	331.143	0.064569
pk1280	543.402	0.234182	543.402	0.385059	543.402	0.429816
pk12800	264.016	0.0166698	264.016	0.344833	264.016	0.243374
pk12817	339.162	0.418927	339.162	0.403762	339.162	0.57117
pk12820	276.204	0.941784	276.204	1.12	276.204	0.953701
pk12829	517.35	0.457134	517.35	0.430969	517.35	0.66587
pk1283	74.9754	0.109932	74.9754	0.137815	74.9754	0.244328
pk12830	276.623	1.27585	276.623	1.35113	276.623	1.47788
pk12832	430.295	0.481055	430.295	0.549759	430.295	0.306125
pk12837	287.956	0.238441	287.956	0.526406	287.956	0.282776
pk12838	237.043	0.162944	237.043	0.85299	237.043	0.394795
pk1284	442.878	0.411415	442.878	0.0517565	442.878	0.751563
pk12841	549.375	1.60189	549.375	1.27396	549.375	2.18537
pk12844	435.199	1.01173	435.199	1.57994	435.199	0.918178
pk12845	231.084	0.0990346	231.084	1.31034	231.084	0.624501
pk12854	401.144	0.315601	401.144	0.234068	401.144	0.171675
pk12855	522.423	0.951558	522.423	0.700639	522.423	0.49581
pk12859	343.263	1.76046	343.263	1.86853	343.263	2.25839
pk1286	613.265	0.122247	613.265	0.359793	613.265	0.00389711
pk12865	222.157	0.536664	222.157	0.362863	222.157	0.380325
pk12867	211.01	0.831302	211.01	1.09047	211.01	0.91305
pk12869	162.055	0.58389	162.055	0.0139991	162.055	1.14096
pk1287	335.151	1.51625	335.151	0.551995	335.151	0.877384
pk12872	369.299	2.19157	369.299	1.92079	369.299	2.17862
pk12874	359.262	0.0122311	359.262	0.261759	359.262	0.648021
pk12875	487.267	5.03588	487.267	4.88897	487.267	5.0631
pk12880	128.961	0.495346	128.961	0.100151	128.961	0.880574
pk12883	249.073	0.022797	249.073	0.208481	249.073	0.376113
pk12884	383.331	0.518247	383.331	1.07812	383.331	0.225372
pk12885	361.162	0.170404	361.162	0.348898	361.162	0.244186
pk1289	136	0.0291266	136	0.101819	136	0.346154
pk12893	569.335	0.97393	569.335	0.6574	569.335	0.657327
pk12898	311.08	0.522704	311.08	0.358966	311.08	0.164108
pk1290	196.102	0.641966	196.102	1.13006	196.102	0.346209
pk12906	281.063	0.189226	281.063	0.228324	281.063	0.195161
pk12908	417.336	0.25184	417.336	0.179664	417.336	0.289308
pk12911	227.125	0.743741	227.125	0.595184	227.125	0.863539
pk12914	260.02	0.434733	260.02	0.0561226	260.02	0.458395
pk12915	343.106	0.469585	343.106	0.365142	343.106	0.356319
pk12918	423.346	0.211329	423.346	0.108731	423.346	0.577066
pk12919	355.138	0.465567	355.138	0.905652	355.138	0.0805841
pk1292	176.052	2.49392	176.052	2.45977	176.052	2.18013
pk12921	402.238	1.57898	402.238	0.519253	402.238	1.2734
pk12925	261.064	0.337624	261.064	0.260983	261.064	0.0393767
pk12928	459.248	3.86648	459.248	3.13692	459.248	3.91414
pk12936	211.13	0.77295	211.13	0.894368	211.13	0.652012
pk12941	266.108	0.26638	266.108	1.03238	266.108	0.839676
pk12942	370.295	0.327508	370.295	0.335222	370.295	0.00657181
pk12947	365.178	0.290235	365.178	0.335187	365.178	0.852556
pk1295	184.073	0.991561	184.073	1.27484	184.073	1.19176
pk12952	182.951	0.467385	182.951	1.30558	182.951	0.171851
pk12953	307.019	0.501471	307.019	0.38101	307.019	0.606457
pk12954	562.491	0.53523	562.491	0.3837	562.491	0.152368
pk12960	226.986	1.23451	226.986	1.26803	226.986	0.788592
pk12961	423.126	0.0177839	423.126	0.168092	423.126	0.140225
pk12967	527.407	0.689632	527.407	0.658542	527.407	0.241731
pk1297	494.228	0.558278	494.228	0.204637	494.228	0.502204
pk12983	206.026	1.48275	206.026	0.913198	206.026	1.35873
pk12984	431.379	1.74318	431.379	2.02721	431.379	1.4363
pk12986	412.284	1.7824	412.284	1.89071	412.284	1.48238
pk1299	193.122	0.169622	193.122	0.394969	193.122	0.172389
pk12991	151.037	1.08366	151.037	0.32868	151.037	0.965409
pk12993	624.28	0.851054	624.28	0.768657	624.28	0.597114
pk12994	250.113	0.136199	250.113	0.326305	250.113	0.0335845
pk13002	151.037	0.00526218	151.037	0.148746	151.037	0.0999401
pk13007	174.933	1.15188	174.933	1.11682	174.933	0.722481
pk1301	113.06	0.100511	113.06	0.309562	113.06	0.0548409
pk13016	287.149	0.259499	287.149	0.199683	287.149	0.23419
pk13019	531.402	0.976437	531.402	0.972796	531.402	0.439681
pk1302	119.034	1.15107	119.034	0.357238	119.034	1.22738
pk13021	331.001	0.701896	331.001	1.10255	331.001	0.479535
pk13022	241.071	0.0775186	241.071	0.380436	241.071	0.343614
pk13023	373.044	0.487428	373.044	0.664322	373.044	0.205451
pk13026	486.363	1.8395	486.363	1.59626	486.363	1.51264
pk1303	153.052	0.299857	153.052	0.614019	153.052	0.261584
pk13033	289.092	0.387185	289.092	0.671327	289.092	0.36489
pk13036	593.333	0.323689	593.333	0.907642	593.333	0.392599
pk13039	151.037	0.928546	151.037	0.720848	151.037	0.553409
pk13042	519.366	0.601518	519.366	0.0873777	519.366	1.28972
pk13044	264.24	2.14626	264.24	2.05385	264.24	2.64038
pk13046	362.238	0.122092	362.238	0.868653	362.238	0.150367
pk1305	283.107	0.732266	283.107	0.61196	283.107	0.809982
pk13056	629.438	0.786154	629.438	0.727707	629.438	0.900078
pk13057	371.133	0.155238	371.133	0.226389	371.133	0.388449
pk13063	374.208	0.518221	374.208	0.278114	374.208	0.457567
pk1307	204.01	0.403662	204.01	0.63671	204.01	0.434601
pk13077	403.245	0.130587	403.245	0.147955	403.245	0.067369
pk13080	197.961	0.223273	197.961	0.0294763	197.961	0.332099
pk13089	283.079	0.308368	283.079	0.504019	283.079	0.258362
pk1309	114.128	0.210488	114.128	0.399372	114.128	0.937257
pk13091	189.164	0.364921	189.164	0.770252	189.164	0.308547
pk13093	339.105	0.0395918	339.105	0.102867	339.105	0.203995
pk13095	823.528	0.379297	823.528	0.258602	823.528	0.29371
pk1311	143.032	0.0737125	143.032	0.176098	143.032	0.0638156
pk13113	579.423	0.311493	579.423	0.237109	579.423	0.395944
pk13115	458.296	0.789572	458.296	0.782055	458.296	0.973791
pk13119	315.232	0.0617995	315.232	0.146704	315.232	0.0420954
pk13121	453.393	0.283575	453.393	0.446364	453.393	0.173875
pk13129	446.782	0.786487	446.782	0.0755425	446.782	0.182778
pk13130	411.126	0.185829	411.126	0.14268	411.126	0.484192
pk13140	77.0055	1.30804	77.0055	0.685845	77.0055	1.54197
pk13141	469.292	0.0800018	469.292	0.0262931	469.292	0.0473976
pk13142	301.22	0.437583	301.22	0.232712	301.22	0.143197
pk13143	115.095	0.448856	115.095	0.535106	115.095	0.156718
pk13145	316.239	0.522991	316.239	0.591626	316.239	0.617794
pk13146	198.009	1.05476	198.009	0.217393	198.009	1.35493
pk13169	341.091	0.614068	341.091	0.650041	341.091	0.297899
pk13175	309.094	0.564171	309.094	0.6485	309.094	0.273966
pk13179	355.138	0.319638	355.138	0.552767	355.138	0.0578214
pk13180	180.069	1.88664	180.069	1.80814	180.069	1.72968
pk13185	233.033	0.32988	233.033	0.442095	233.033	0.142728
pk13187	464.314	0.477989	464.314	0.299851	464.314	0.522853
pk1319	234	0.3997	234	0.0735136	234	0.940908
pk13193	480.335	0.691475	480.335	0.406975	480.335	0.256881
pk13199	519.022	0.385081	519.022	0.9886	519.022	0.478249
pk13203	204.087	0.27074	204.087	0.721804	204.087	0.172895
pk13204	796.525	0.184951	796.525	0.708558	796.525	0.74911
pk13205	145.101	0.457901	145.101	0.694765	145.101	0.212562
pk1321	435.344	0.641603	435.344	0.435487	435.344	0.345351
pk13211	233.055	0.204704	233.055	0.502131	233.055	0.483248
pk13216	250.969	0.151892	250.969	0.411514	250.969	0.468739
pk13219	304.15	0.524424	304.15	0.0743935	304.15	0.0531761
pk13220	212.043	0.679204	212.043	0.586192	212.043	0.81222
pk13224	196.515	0.412998	196.515	1.25655	196.515	0.269798
pk13229	395.266	1.19531	395.266	2.20879	395.266	1.82289
pk1323	224.1	2.13802	224.1	2.09986	224.1	1.57819
pk13232	281.069	0.0789133	281.069	0.384971	281.069	0.14832
pk13233	473.307	0.320507	473.307	1.16393	473.307	0.75498
pk13234	359.298	0.420621	359.298	0.135523	359.298	0.189552
pk13235	266.108	0.442483	266.108	0.753194	266.108	0.117426
pk13239	489.295	0.499721	489.295	0.951715	489.295	1.14669
pk1324	384.119	0.261984	384.119	0.0251041	384.119	0.673366
pk13244	192.11	0.0964397	192.11	0.159288	192.11	0.298358
pk13245	188.025	0.484093	188.025	0.571861	188.025	0.622817
pk13250	154.522	0.23514	154.522	0.214755	154.522	0.0575412
pk13258	983.938	0.0852585	983.938	0.340529	983.938	0.259676
pk1326	464.236	0.412323	464.236	0.00534565	464.236	0.16955
pk13260	242.158	0.309947	242.158	0.327375	242.158	0.0991075
pk13262	445.365	0.344257	445.365	0.163394	445.365	0.108578
pk13274	465.393	0.0705552	465.393	0.454891	465.393	0.824825
pk13276	443.349	0.204147	443.349	0.719995	443.349	0.233983
pk1328	512.335	0.339825	512.335	0.0255711	512.335	0.697056
pk13288	331.106	1.5675	331.106	1.60302	331.106	0.599316
pk13293	301.202	0.768046	301.202	0.693061	301.202	0.508806
pk13296	464.35	0.872977	464.35	0.319389	464.35	0.356582
pk13297	428.285	3.06551	428.285	2.54301	428.285	3.83678
pk13299	308.191	0.169137	308.191	0.94388	308.191	0.413545
pk133	263.089	2.4081	263.089	2.18096	263.089	1.7646
pk1330	135.028	0.469486	135.028	0.513876	135.028	0.305741
pk13301	268.015	0.635169	268.015	1.14844	268.015	0.330752
pk13304	377.157	0.152666	377.157	0.151174	377.157	0.164012
pk13305	451.303	3.48194	451.303	3.04162	451.303	3.60984
pk13306	312.983	0.0685438	312.983	0.240279	312.983	0.292968
pk13308	1015.58	0.249286	1015.58	0.0166331	1015.58	0.220168
pk13313	181.097	0.405212	181.097	0.479632	181.097	0.212491
pk13319	353.123	0.45132	353.123	0.127139	353.123	0.274182
pk13329	263.168	0.535604	263.168	0.0768948	263.168	0.155656
pk1333	435.977	0.542774	435.977	0.744845	435.977	0.0900667
pk13334	426.774	0.488122	426.774	0.0580099	426.774	0.489399
pk13339	549.413	0.669231	549.413	0.429013	549.413	0.851587
pk13342	315.002	0.577838	315.002	1.33675	315.002	0.349711
pk13345	174.048	0.484774	174.048	0.873887	174.048	0.419207
pk13346	426.756	0.674242	426.756	0.135401	426.756	0.0105038
pk13349	323.116	0.838743	323.116	0.611436	323.116	1.02147
pk1335	290.638	0.769296	290.638	1.31433	290.638	1.20111
pk13352	287.04	1.50157	287.04	1.84053	287.04	1.18574
pk13353	302.215	0.0782315	302.215	0.743853	302.215	0.472875
pk13354	115.095	0.259152	115.095	0.120261	115.095	0.732682
pk13357	487.367	0.812674	487.367	0.418606	487.367	0.585614
pk1336	181.122	0.502399	181.122	1.16506	181.122	0.15467
pk13360	246.039	1.06887	246.039	1.14456	246.039	0.213205
pk13361	247.998	0.902749	247.998	1.42001	247.998	0.195789
pk13373	291.131	1.32811	291.131	1.47017	291.131	1.12072
pk13377	253.071	0.178082	253.071	0.433231	253.071	0.148314
pk13387	432.316	0.273789	432.316	0.0130614	432.316	0.402147
pk13388	259.012	0.102422	259.012	0.142064	259.012	0.5715
pk13389	288.119	0.146518	288.119	0.00269863	288.119	0.390909
pk1339	491.371	0.682258	491.371	0.330601	491.371	0.943917
pk13391	238.598	0.479666	238.598	0.00173221	238.598	0.617766
pk13392	411.096	0.70883	411.096	0.830168	411.096	0.0819182
pk13395	203.143	0.0489231	203.143	0.156725	203.143	0.135211
pk13403	270.65	1.80263	270.65	1.29715	270.65	2.86763
pk13405	447.381	0.186787	447.381	0.769398	447.381	0.331624
pk13407	219.138	0.208087	219.138	0.0551334	219.138	0.412219
pk13408	314.008	0.888001	314.008	1.0083	314.008	0.216161
pk13410	287.112	0.141983	287.112	0.619786	287.112	0.0944656
pk13418	162.137	0.272799	162.137	0.357359	162.137	0.22342
pk1342	589.48	2.6988	589.48	1.81409	589.48	2.16121
pk13421	361.139	0.168811	361.139	0.244115	361.139	0.0261515
pk13422	178.09	0.321338	178.09	0.154634	178.09	0.727165
pk13423	329.09	0.0963254	329.09	0.504126	329.09	0.0693148
pk13425	243.063	0.0324372	243.063	0.593936	243.063	0.376556
pk13426	948.653	1.18304	948.653	0.64661	948.653	1.26576
pk1343	441.282	3.30066	441.282	3.18546	441.282	3.03664
pk13430	187.94	0.00155452	187.94	0.729766	187.94	0.629153
pk13440	180.087	0.0346763	180.087	0.144339	180.087	0.276505
pk13443	321.013	0.501828	321.013	0.301047	321.013	0.568238
pk1345	197.042	0.284305	197.042	0.224035	197.042	0.546338
pk13453	433.292	0.762284	433.292	1.19001	433.292	0.305892
pk13461	446.371	0.39468	446.371	1.08779	446.371	0.141772
pk13464	277.147	0.327555	277.147	0.228799	277.147	0.127567
pk13465	419.388	0.580808	419.388	0.788604	419.388	0.267304
pk13466	260.048	0.59658	260.048	1.0758	260.048	0.39326
pk13468	789.03	1.91097	789.03	0.921533	789.03	1.42217
pk1347	126.03	0.316045	126.03	0.486868	126.03	0.214783
pk13472	545.477	0.21156	545.477	0.320964	545.477	0.526422
pk13473	266.108	0.504441	266.108	0.737066	266.108	0.0195149
pk13476	485.399	0.251228	485.399	0.198844	485.399	0.423329
pk13477	311.11	0.303561	311.11	0.101702	311.11	0.338602
pk1348	190.09	0.187736	190.09	0.533103	190.09	1.02505
pk13482	605.475	0.14644	605.475	0.324017	605.475	0.312047
pk13487	327.075	0.250082	327.075	0.79439	327.075	0.863033
pk13488	125	0.349238	125	0.265769	125	0.00576263
pk13489	373.149	0.355843	373.149	0.908433	373.149	0.258424
pk1349	301.118	0.148543	301.118	0.613705	301.118	0.145349
pk13493	193.056	0.374279	193.056	0.368343	193.056	0.0429354
pk13499	337.128	0.410056	337.128	0.716986	337.128	0.0229375
pk13503	280.09	1.45829	280.09	1.63838	280.09	0.829522
pk1351	299.258	0.387545	299.258	0.0476321	299.258	0.827374
pk13517	486.363	0.492791	486.363	0.242804	486.363	0.316676
pk13519	417.261	2.2005	417.261	1.5911	417.261	2.36803
pk13522	145.101	0.0864857	145.101	0.295189	145.101	0.0313468
pk13524	341.091	0.472466	341.091	0.759398	341.091	0.213108
pk1353	201.974	0.463447	201.974	0.0174946	201.974	0.878588
pk13532	312.641	0.901343	312.641	0.889412	312.641	1.27207
pk13536	459.344	0.259246	459.344	0.195054	459.344	0.12172
pk13539	209.044	0.00456926	209.044	0.0929404	209.044	0.00774091
pk13541	260.185	0.0616998	260.185	0.355222	260.185	0.62764
pk13550	289.023	0.0570032	289.023	0.906651	289.023	0.436829
pk13554	233.07	0.571121	233.07	0.552469	233.07	0.0959148
pk13555	214.087	0.0674834	214.087	0.191737	214.087	0.424586
pk13559	575.392	0.321999	575.392	0.428634	575.392	0.515967
pk13567	299.044	0.200027	299.044	0.314524	299.044	0.277793
pk13568	245.158	1.36888	245.158	0.989459	245.158	0.593954
pk1357	141.052	0.449908	141.052	0.399516	141.052	0.36436
pk13582	798.569	0.263195	798.569	0.358251	798.569	0.66567
pk13584	309.094	0.0555688	309.094	0.475028	309.094	0.878757
pk13585	483.307	0.131511	483.307	0.356105	483.307	0.094348
pk13588	203.143	0.43027	203.143	0.3693	203.143	0.139532
pk1359	204.01	0.379482	204.01	0.592197	204.01	0.463408
pk13593	184.033	0.385875	184.033	0.99351	184.033	0.329881
pk13594	305.157	0.970853	305.157	0.962095	305.157	0.647549
pk13598	588.431	0.729522	588.431	0.956083	588.431	0.139327
pk13599	483.368	0.109613	483.368	0.311971	483.368	0.118162
pk1360	263.052	0.049014	263.052	0.334557	263.052	0.451876
pk13607	423.126	0.0587078	423.126	0.0550454	423.126	0.556568
pk13608	355.138	0.285142	355.138	1.09872	355.138	0.554946
pk13609	842.603	0.537953	842.603	1.06765	842.603	0.295588
pk13612	345.122	0.124469	345.122	0.66955	345.122	0.275555
pk1362	162.076	0.179559	162.076	0.250628	162.076	0.310108
pk13621	445.292	0.884897	445.292	0.41873	445.292	1.00399
pk13624	193.065	1.17037	193.065	0.654122	193.065	1.36623
pk13638	196.072	0.0892509	196.072	0.39086	196.072	0.559654
pk1364	132.066	0.769888	132.066	1.28938	132.066	0.197036
pk13649	432.747	0.126781	432.747	0.598225	432.747	1.11681
pk1365	259.045	0.73106	259.045	1.3648	259.045	0.162712
pk13650	355.178	0.69954	355.178	0.170713	355.178	0.68962
pk13651	263.04	0.0723259	263.04	0.695235	263.04	0.323172
pk13653	300.953	0.803018	300.953	0.37038	300.953	0.229331
pk13655	401.259	2.16651	401.259	1.46207	401.259	1.12951
pk13656	117.018	0.466654	117.018	0.729761	117.018	0.272997
pk13658	208.097	0.631482	208.097	0.365988	208.097	0.0258287
pk1366	113.06	0.0648512	113.06	0.566778	113.06	0.481567
pk13660	317.127	0.0703627	317.127	0.323774	317.127	0.0298996
pk13664	290.095	0.42396	290.095	0.81267	290.095	0.207478
pk13667	271.042	0.553767	271.042	0.18323	271.042	0.35116
pk13670	247.049	0.0562527	247.049	0.392273	247.049	0.322601
pk13672	303.988	0.505778	303.988	0.559992	303.988	0.773653
pk13678	305.086	0.0560355	305.086	0.7845	305.086	0.80079
pk13679	359.065	0.152619	359.065	0.0626523	359.065	0.345458
pk1368	120.089	0.0501115	120.089	0.656523	120.089	0.812702
pk13681	186.149	0.650553	186.149	0.904353	186.149	0.542473
pk13685	169.066	1.24563	169.066	1.40252	169.066	1.31322
pk13687	327.075	0.486049	327.075	0.554691	327.075	0.155354
pk13689	381.758	0.101812	381.758	0.749112	381.758	0.586313
pk1369	808.638	1.09709	808.638	1.01716	808.638	0.955268
pk13696	261.06	0.387926	261.06	0.57296	261.06	0.400892
pk13697	315.081	0.281591	315.081	0.490997	315.081	0.120796
pk13700	265.075	0.954115	265.075	1.18332	265.075	0.221075
pk13704	226.079	0.0988537	226.079	0.362654	226.079	0.681528
pk13706	82.0651	0.906795	82.0651	1.30156	82.0651	0.737965
pk1371	189.134	1.02009	189.134	0.76975	189.134	0.100676
pk13711	229.066	0.503046	229.066	0.460894	229.066	0.130487
pk13716	269.102	0.450614	269.102	1.1236	269.102	0.566621
pk13717	828.551	0.0323494	828.551	0.139018	828.551	0.310319
pk13727	174.018	0.787426	174.018	1.53978	174.018	0.229946
pk1373	110.071	0.608016	110.071	0.257791	110.071	0.286572
pk13737	795.573	0.337384	795.573	0.620929	795.573	0.359952
pk13743	209.044	0.0697455	209.044	0.00206569	209.044	0.24569
pk1375	509.381	0.387971	509.381	0.377266	509.381	0.188141
pk1376	329.247	2.07906	329.247	1.61457	329.247	2.35625
pk13760	266.072	0.0046056	266.072	0.377034	266.072	0.64716
pk13762	377.157	0.388446	377.157	0.223968	377.157	0.683697
pk13763	448.35	0.552198	448.35	0.173602	448.35	0.60554
pk13771	271.006	0.424034	271.006	0.147958	271.006	0.660307
pk13788	246.976	0.130319	246.976	0.373745	246.976	0.0140951
pk13789	611.427	0.72833	611.427	0.993788	611.427	0.334895
pk13790	308.091	1.53073	308.091	1.48128	308.091	1.24051
pk13792	313.22	0.20877	313.22	0.378109	313.22	0.415994
pk13793	271.081	0.182154	271.081	0.322742	271.081	0.371081
pk13794	462.363	0.277697	462.363	0.0266658	462.363	0.322362
pk13798	381.195	0.656088	381.195	0.557902	381.195	1.20629
pk138	118.086	0.11826	118.086	0.0493495	118.086	0.158188
pk13805	499.302	0.873943	499.302	0.910665	499.302	0.816834
pk13807	396.135	0.501399	396.135	0.679599	396.135	0.0207665
pk13808	174.087	0.474487	174.087	0.0127623	174.087	1.20893
pk1381	195.039	0.237462	195.039	0.254886	195.039	0.155449
pk13810	117.102	0.160203	117.102	0.232977	117.102	0.460688
pk13811	266.033	0.779926	266.033	1.30175	266.033	1.01107
pk13812	431.315	0.019578	431.315	0.0403137	431.315	0.0421203
pk13813	296.118	0.290291	296.118	0.034737	296.118	0.104846
pk1382	402.902	0.665272	402.902	0.0594526	402.902	0.967839
pk13820	469.292	0.0519734	469.292	0.42767	469.292	0.0508959
pk13829	246.103	0.0674678	246.103	0.26054	246.103	0.0573654
pk13831	288.102	0.139585	288.102	0.145145	288.102	0.681689
pk13835	271.081	0.297126	271.081	0.8024	271.081	0.346587
pk13843	574.453	0.394515	574.453	0.825478	574.453	0.261938
pk13858	359.065	0.371894	359.065	0.191681	359.065	0.182777
pk13859	299.044	0.00862817	299.044	0.824732	299.044	0.525177
pk1386	131.053	0.021658	131.053	0.0771922	131.053	0.196361
pk1387	461.323	0.238795	461.323	0.268899	461.323	0.512344
pk13870	267.09	0.673614	267.09	0.427732	267.09	0.208707
pk13872	144.035	0.164648	144.035	0.391491	144.035	0.192337
pk13879	319.117	0.593865	319.117	1.0177	319.117	0.000853389
pk1388	203.053	0.330856	203.053	0.444913	203.053	0.841017
pk13880	276.029	0.719675	276.029	1.23575	276.029	0.298588
pk13882	213.512	0.242466	213.512	0.541321	213.512	0.474159
pk13884	316.175	1.04924	316.175	1.09094	316.175	0.955996
pk13890	333.081	0.0686503	333.081	0.363644	333.081	0.437049
pk13894	288.208	0.0576817	288.208	0.177448	288.208	0.218211
pk13898	315.111	0.828309	315.111	1.01661	315.111	0.0984523
pk13908	214.014	0.0631661	214.014	0.33117	214.014	0.231151
pk13910	389.23	0.694284	389.23	0.394525	389.23	0.62428
pk13912	258.98	0.201967	258.98	0.0894198	258.98	0.500348
pk13914	258.65	1.80194	258.65	1.96	258.65	2.76424
pk13925	379.173	0.136391	379.173	0.406608	379.173	0.395814
pk1393	183.063	0.067561	183.063	0.301822	183.063	0.456279
pk13937	430.339	0.353433	430.339	0.330427	430.339	0.0719425
pk1394	113.06	0.55211	113.06	1.52672	113.06	0.248587
pk13941	283.085	0.533503	283.085	1.12629	283.085	0.216755
pk13942	391.357	0.947974	391.357	0.945074	391.357	0.270887
pk13943	667.336	0.182131	667.336	0.603602	667.336	0.327491
pk13944	415.145	0.0522907	415.145	0.0166837	415.145	0.14956
pk13948	170.065	0.546441	170.065	0.222035	170.065	0.59291
pk1395	159.967	0.41193	159.967	0.292722	159.967	0.583687
pk13950	432.28	2.94982	432.28	2.49372	432.28	2.73283
pk13951	467.334	0.65908	467.334	0.543218	467.334	0.836718
pk13952	177.525	0.084608	177.525	0.316372	177.525	0.318566
pk13953	216.098	0.318792	216.098	0.17703	216.098	0.403082
pk13962	303.141	0.0490113	303.141	0.109959	303.141	0.173296
pk13963	778.563	0.669796	778.563	0.818443	778.563	0.641909
pk13968	193.056	0.578093	193.056	0.937424	193.056	0.0963076
pk13969	296.118	0.0463384	296.118	0.480833	296.118	0.343225
pk1397	615.035	0.486603	615.035	1.22286	615.035	0.593714
pk13978	359.146	0.539394	359.146	0.590931	359.146	0.186192
pk1398	497.36	0.125304	497.36	0.253388	497.36	0.109783
pk13985	299.127	3.21725	299.127	3.07537	299.127	3.06216
pk13989	253.068	0.479911	253.068	0.894547	253.068	0.160203
pk1399	420.756	1.31596	420.756	0.199833	420.756	0.00669341
pk13993	315.111	0.315459	315.111	0.61949	315.111	0.277025
pk13999	232.136	0.668895	232.136	0.944686	232.136	0.314265
pk14	139.003	0.679107	139.003	0.400938	139.003	0.990366
pk140	544.337	2.6976	544.337	1.786	544.337	2.70692
pk14000	267.127	0.634342	267.127	0.638859	267.127	0.00506136
pk14003	446.332	0.70696	446.332	0.818353	446.332	0.106255
pk1401	784.572	0.48147	784.572	0.0301912	784.572	0.10459
pk14014	421.292	0.298832	421.292	0.374038	421.292	0.838594
pk14024	972.272	1.26277	972.272	1.48629	972.272	0.0691701
pk14036	164.034	0.208367	164.034	0.182568	164.034	0.30631
pk14038	343.106	0.388741	343.106	0.729582	343.106	0.0485334
pk1404	248.992	0.603954	248.992	0.990859	248.992	0.858076
pk14048	180.11	0.0444251	180.11	0.346137	180.11	0.29771
pk14050	540.434	0.966849	540.434	0.755571	540.434	0.307023
pk14052	286.201	0.0308518	286.201	0.149228	286.201	0.158594
pk14058	578.41	0.0337588	578.41	0.230943	578.41	0.681887
pk14059	243.159	0.187787	243.159	0.251457	243.159	0.366513
pk1406	532.224	0.4074	532.224	0.450486	532.224	0.0618951
pk14060	273.097	0.347585	273.097	0.587247	273.097	0.295504
pk14068	501.355	0.439707	501.355	0.658968	501.355	0.00599366
pk1407	110.96	0.570995	110.96	0.351606	110.96	0.751082
pk14075	293.018	0.298742	293.018	0.612369	293.018	0.291085
pk14080	418.301	0.571429	418.301	0.888384	418.301	0.540684
pk14084	214.144	0.956122	214.144	1.0983	214.144	0.032246
pk14087	423.126	0.189228	423.126	0.192371	423.126	0.0191804
pk14091	342.997	0.750724	342.997	1.42993	342.997	0.243934
pk14097	410.246	2.00338	410.246	1.03214	410.246	1.48751
pk14099	441.261	1.40615	441.261	0.978143	441.261	1.21032
pk141	140.006	0.54262	140.006	0.337923	140.006	0.762951
pk14103	211.105	1.12939	211.105	0.695448	211.105	0.810029
pk14105	261.144	0.314383	261.144	0.177553	261.144	0.278746
pk14107	209.998	0.500053	209.998	0.16468	209.998	0.561444
pk14110	238.001	0.00883487	238.001	0.0954607	238.001	0.034678
pk14115	555.365	0.0101824	555.365	0.367175	555.365	0.237844
pk14116	523.303	0.484496	523.303	0.0110634	523.303	0.908378
pk14119	281.106	0.660339	281.106	0.649881	281.106	0.642432
pk1412	294.154	1.58343	294.154	1.22422	294.154	1.15367
pk14120	469.312	3.15136	469.312	3.05338	469.312	3.36006
pk14121	178.086	0.664092	178.086	0.109969	178.086	1.17582
pk14131	319.117	0.301545	319.117	0.582546	319.117	0.0909218
pk14134	271.09	0.380422	271.09	0.212941	271.09	0.369059
pk14136	307.106	1.84818	307.106	0.670135	307.106	1.86808
pk14137	225.977	0.37335	225.977	0.0222582	225.977	0.534841
pk14142	222.11	0.234909	222.11	0.111509	222.11	0.288332
pk14143	339.073	1.08034	339.073	0.954969	339.073	0.426912
pk14153	882.25	0.265922	882.25	0.226041	882.25	0.599541
pk1416	277.216	1.12311	277.216	1.48189	277.216	0.87026
pk14169	234.079	0.706746	234.079	0.977161	234.079	0.17136
pk14176	182.051	0.141334	182.051	0.182488	182.051	0.272086
pk1418	183.063	0.36067	183.063	0.675261	183.063	0.403516
pk14183	457.366	0.619407	457.366	0.593452	457.366	0.22711
pk14184	247.169	0.17261	247.169	0.0596712	247.169	0.827129
pk14189	313.016	1.38414	313.016	1.21185	313.016	1.40637
pk1419	339.183	0.307371	339.183	0.417092	339.183	0.0540741
pk14191	296.955	0.132698	296.955	0.618129	296.955	0.103032
pk1420	151.045	0.123595	151.045	0.18318	151.045	0.758586
pk14216	313.073	0.409601	313.073	0.818396	313.073	0.22879
pk14220	216.062	0.78373	216.062	1.36778	216.062	0.157019
pk14223	292.114	0.103626	292.114	0.073563	292.114	0.481526
pk14224	397.147	0.504298	397.147	0.201909	397.147	0.195833
pk14226	675.543	0.300833	675.543	1.29937	675.543	0.962867
pk14227	353.123	0.586648	353.123	0.59702	353.123	0.0283168
pk14229	74.0236	0.342824	74.0236	0.305806	74.0236	0.343411
pk14230	547.397	0.671675	547.397	0.827702	547.397	0.321403
pk14234	846.538	0.28692	846.538	0.0630049	846.538	0.0425321
pk14235	483.344	0.28726	483.344	0.0358098	483.344	0.152175
pk14238	505.267	0.769749	505.267	1.25347	505.267	0.0360929
pk1424	834.6	1.76549	834.6	1.49009	834.6	2.50895
pk14249	383.116	1.65034	383.116	1.01875	383.116	2.07271
pk1425	176.015	0.139272	176.015	0.418256	176.015	0.40347
pk14251	158.997	0.246572	158.997	0.29369	158.997	0.541614
pk14254	351.088	0.619398	351.088	0.413334	351.088	1.33638
pk14258	227.175	0.396131	227.175	0.677981	227.175	0.460179
pk14259	332.243	0.695058	332.243	1.11861	332.243	0.554063
pk1426	100.076	0.657721	100.076	1.11689	100.076	0.546992
pk14261	242.158	0.0956733	242.158	0.527656	242.158	0.0832253
pk14264	134.06	0.582061	134.06	0.195329	134.06	0.712653
pk14268	331.07	0.361251	331.07	0.350418	331.07	0.338802
pk14272	327.253	0.138596	327.253	0.251312	327.253	0.523668
pk14278	222.118	0.0158574	222.118	0.415883	222.118	0.268138
pk14292	334.477	0.351938	334.477	0.32359	334.477	0.437202
pk14299	284.099	0.633017	284.099	0.71832	284.099	0.268951
pk1430	343.178	1.24997	343.178	0.305565	343.178	0.460594
pk14307	323.977	0.473949	323.977	0.386059	323.977	0.264734
pk14315	401.144	0.172353	401.144	0.571503	401.144	0.594654
pk14325	277.03	0.630826	277.03	0.235241	277.03	0.575379
pk14338	514.286	3.58646	514.286	3.58968	514.286	3.3007
pk1434	420.248	1.36314	420.248	0.129448	420.248	0.418751
pk14345	287.2	0.120473	287.2	0.539145	287.2	0.177645
pk14347	447.272	0.722607	447.272	0.721547	447.272	0.584949
pk14348	280.16	0.0602242	280.16	0.591583	280.16	0.557437
pk1435	202.964	0.39238	202.964	0.0798169	202.964	0.521945
pk14350	321.062	1.37292	321.062	1.31787	321.062	0.510933
pk14351	249.977	0.831918	249.977	0.675865	249.977	0.536304
pk14358	267.054	0.816391	267.054	1.26349	267.054	0.104603
pk14361	327.068	0.351011	327.068	0.514734	327.068	0.287786
pk14362	278.125	0.0885918	278.125	0.114448	278.125	0.252486
pk14377	209.042	0.220473	209.042	0.69873	209.042	0.0320957
pk1438	979.833	0.250518	979.833	0.809863	979.833	0.0773582
pk14384	392.36	0.576983	392.36	0.874439	392.36	0.434318
pk14392	158.997	0.826252	158.997	1.02159	158.997	0.831361
pk14397	281.949	0.613533	281.949	0.598758	281.949	0.502479
pk14404	214.087	0.254722	214.087	0.503075	214.087	0.47296
pk14407	981.389	0.856511	981.389	0.757491	981.389	0.371652
pk14410	302.039	1.50242	302.039	0.82154	302.039	1.36116
pk14411	315.111	1.31105	315.111	0.997961	315.111	1.25549
pk14412	238.002	1.00247	238.002	0.95287	238.002	0.124361
pk14420	319.117	0.259719	319.117	0.543628	319.117	0.432167
pk14425	315.107	0.42333	315.107	0.98193	315.107	0.317818
pk14428	130.022	0.390456	130.022	0.284517	130.022	0.258218
pk14431	315.089	0.888575	315.089	1.06806	315.089	0.410345
pk14433	178.056	1.17794	178.056	1.37207	178.056	0.945935
pk14434	279.039	1.35292	279.039	1.42493	279.039	0.800937
pk14437	158.997	0.117859	158.997	0.0763344	158.997	0.624709
pk14445	231.05	0.579084	231.05	0.646799	231.05	0.337774
pk14446	278.964	0.25112	278.964	0.43443	278.964	0.0543226
pk14452	151.037	0.746529	151.037	0.523062	151.037	0.235612
pk14457	541.369	0.41305	541.369	0.295875	541.369	0.553852
pk14462	317.121	0.372315	317.121	0.289829	317.121	0.183479
pk1447	489.355	0.888385	489.355	0.703929	489.355	1.19024
pk14470	168.52	0.216503	168.52	0.857402	168.52	0.146583
pk14474	259.081	0.889797	259.081	0.0404054	259.081	0.757299
pk14477	478.397	0.554917	478.397	0.605632	478.397	0.291234
pk14478	275.106	0.328503	275.106	0.180695	275.106	0.361217
pk1448	91.024	0.403173	91.024	0.0678048	91.024	0.91366
pk14486	208.06	0.646131	208.06	0.0670273	208.06	0.96434
pk1449	409.019	1.32345	409.019	1.30333	409.019	0.423952
pk14490	175.071	0.60165	175.071	0.381679	175.071	0.0962494
pk14491	325.132	0.729254	325.132	0.662875	325.132	0.283404
pk14493	331.001	0.265888	331.001	0.776634	331.001	0.390663
pk145	342.248	2.92948	342.248	2.60994	342.248	2.09008
pk14503	323.11	0.248359	323.11	0.538117	323.11	0.344873
pk14507	374.238	0.451361	374.238	0.138887	374.238	0.920509
pk14509	406.376	0.409927	406.376	0.269351	406.376	0.204734
pk14516	266.063	1.01692	266.063	1.69167	266.063	0.734432
pk1452	181.122	0.789687	181.122	1.57084	181.122	0.111993
pk14520	206.049	0.568532	206.049	0.971622	206.049	0.542537
pk14523	303.195	0.0338424	303.195	0.591339	303.195	0.117887
pk14538	405.152	0.393551	405.152	0.382261	405.152	0.0234845
pk14545	261.06	0.883139	261.06	1.50928	261.06	0.426509
pk14546	133.105	0.0855412	133.105	0.190752	133.105	0.512114
pk14547	236.023	0.699271	236.023	0.82052	236.023	1.14208
pk14549	151.037	0.739786	151.037	0.388685	151.037	0.316572
pk1455	148.015	0.512645	148.015	0.0292834	148.015	0.927572
pk14550	203.139	0.228955	203.139	0.442323	203.139	0.0965921
pk14560	316.994	0.144149	316.994	0.218336	316.994	0.290511
pk14566	599.25	0.352634	599.25	0.0367007	599.25	0.498255
pk14579	284.029	0.287768	284.029	1.22722	284.029	0.228998
pk1458	377.341	0.0204812	377.341	0.653959	377.341	0.888481
pk14583	129.957	0.245918	129.957	0.386253	129.957	0.409608
pk14585	268.123	0.140334	268.123	0.940571	268.123	0.245148
pk14586	345.122	0.215545	345.122	0.118889	345.122	0.0652818
pk14587	273.028	0.318196	273.028	0.534497	273.028	0.0904626
pk14589	201.043	0.637181	201.043	0.484693	201.043	0.193939
pk1459	181.008	0.74157	181.008	0.427104	181.008	1.09443
pk14593	981.501	0.435407	981.501	0.605973	981.501	0.216047
pk146	167.086	0.505261	167.086	1.66246	167.086	0.627376
pk14600	287.112	0.107045	287.112	0.0784359	287.112	0.413622
pk14603	345.203	0.270845	345.203	1.05256	345.203	0.142424
pk1461	145.017	0.548827	145.017	0.177792	145.017	0.368212
pk14618	360.014	0.433674	360.014	0.84248	360.014	0.536815
pk1462	189.005	0.201259	189.005	0.692559	189.005	0.086468
pk14623	399.128	0.492478	399.128	0.0520867	399.128	0.0324491
pk14627	266.063	1.33369	266.063	1.02195	266.063	1.08296
pk14635	243.05	0.278602	243.05	0.703848	243.05	0.0921989
pk14636	355.138	0.0562617	355.138	0.359518	355.138	0.592387
pk14637	338.277	2.77163	338.277	2.79559	338.277	2.99924
pk1464	118.065	0.269156	118.065	0.52215	118.065	0.409103
pk14640	264.092	0.0619883	264.092	0.292351	264.092	0.0713299
pk14641	176.068	0.154969	176.068	0.122561	176.068	0.467686
pk14650	227.139	0.794101	227.139	1.23279	227.139	0.376813
pk14651	478.395	0.603063	478.395	0.638174	478.395	0.126478
pk1466	175.024	0.612992	175.024	0.202365	175.024	0.789394
pk14666	399.128	0.220862	399.128	0.173593	399.128	0.0115909
pk1467	565.434	0.432367	565.434	0.573282	565.434	0.0302315
pk14672	368.352	4.4097	368.352	3.7783	368.352	4.67113
pk14674	501.355	0.00826184	501.355	0.150325	501.355	0.578649
pk14676	978.051	0.102021	978.051	0.296587	978.051	0.171804
pk14677	158.997	0.122061	158.997	0.131528	158.997	0.617024
pk14679	193.056	0.1438	193.056	0.0520512	193.056	0.0804791
pk1468	161.137	0.00427814	161.137	0.195408	161.137	0.0256215
pk14680	184.133	1.06631	184.133	0.776976	184.133	0.826654
pk14683	283.085	0.0176434	283.085	0.0970416	283.085	0.159472
pk14691	465.357	0.67799	465.357	0.359626	465.357	0.732131
pk14692	269.031	0.1848	269.031	0.447494	269.031	0.361895
pk147	308.523	0.335674	308.523	0.902285	308.523	0.518119
pk1470	181.122	0.447309	181.122	1.12124	181.122	0.216563
pk1471	310.017	1.0342	310.017	1.16902	310.017	0.905475
pk14710	629.438	0.770686	629.438	0.928413	629.438	0.308815
pk14712	151.037	0.483813	151.037	0.15402	151.037	0.296495
pk14713	283.064	0.545952	283.064	0.863659	283.064	0.198757
pk14714	449.219	0.937968	449.219	0.581954	449.219	0.931707
pk1472	394.986	0.0597977	394.986	0.239736	394.986	0.345686
pk14722	250.045	0.0834896	250.045	0.249991	250.045	0.146381
pk14724	379.018	0.83614	379.018	0.899924	379.018	0.267515
pk1473	307.151	0.474111	307.151	0.761741	307.151	0.496157
pk14745	176.517	0.104989	176.517	0.0507408	176.517	0.071576
pk1475	202.97	0.451736	202.97	0.100506	202.97	0.995329
pk14756	283.154	0.037226	283.154	0.233345	283.154	0.16606
pk14757	529.349	0.149575	529.349	0.410704	529.349	0.306164
pk14760	967.935	1.37427	967.935	1.09821	967.935	0.681833
pk1477	515.313	0.146088	515.313	0.071039	515.313	0.478952
pk14773	375.06	0.301637	375.06	0.244267	375.06	0.141629
pk14775	347.167	0.60046	347.167	0.66266	347.167	0.49237
pk14778	343.263	0.834661	343.263	0.897019	343.263	0.667283
pk14780	210.007	0.49959	210.007	0.662934	210.007	0.449092
pk14787	268.123	0.0637968	268.123	0.133996	268.123	0.450742
pk1479	256.126	2.17806	256.126	2.14073	256.126	1.44224
pk14790	197.081	0.29051	197.081	0.337252	197.081	0.350808
pk14793	234.018	1.14855	234.018	1.22971	234.018	0.391377
pk14794	411.126	0.4893	411.126	0.810472	411.126	0.126192
pk148	317.245	1.92432	317.245	1.55222	317.245	1.11079
pk14813	247.081	0.448397	247.081	1.14013	247.081	0.490561
pk14815	339.105	0.272315	339.105	0.622405	339.105	0.273051
pk14816	506.353	0.652286	506.353	0.765873	506.353	0.975488
pk14828	239.014	0.780627	239.014	1.43623	239.014	0.140269
pk1483	153.052	2.01868	153.052	1.78582	153.052	1.35903
pk1484	183.051	0.248004	183.051	0.102137	183.051	0.00388877
pk1485	334.148	0.293602	334.148	0.549903	334.148	0.168169
pk14852	355.143	0.4588	355.143	0.42675	355.143	0.167283
pk1486	249.11	0.254337	249.11	0.715801	249.11	0.285234
pk14866	243.05	0.662292	243.05	0.929884	243.05	0.851038
pk1487	510.355	2.26148	510.355	2.72589	510.355	2.20976
pk14875	289.023	0.622046	289.023	1.38664	289.023	0.144357
pk14877	369.152	0.411658	369.152	0.953178	369.152	0.0820303
pk14879	446.263	0.253558	446.263	0.0108729	446.263	0.664011
pk14883	250.045	1.08903	250.045	1.13219	250.045	0.555969
pk14887	345.283	0.350682	345.283	0.508155	345.283	0.78126
pk14889	315.111	0.668859	315.111	0.413503	315.111	0.545686
pk149	144.081	0.0449328	144.081	0.410648	144.081	0.272898
pk14901	572.437	0.892049	572.437	0.96282	572.437	0.403413
pk14906	356.261	0.771482	356.261	0.858745	356.261	0.0128065
pk14911	294.014	0.328087	294.014	0.214752	294.014	0.289343
pk14918	229.071	0.0981392	229.071	0.131951	229.071	0.428096
pk14920	379.173	0.0217218	379.173	0.0990232	379.173	0.462644
pk14926	167.07	0.692122	167.07	0.808495	167.07	0.648413
pk14938	280.049	0.239208	280.049	0.801349	280.049	0.342807
pk1494	215.016	0.212411	215.016	0.240473	215.016	0.0452129
pk14952	405.154	0.248507	405.154	0.532329	405.154	0.522992
pk14958	405.336	0.494213	405.336	0.726971	405.336	0.353017
pk1496	706.538	2.4475	706.538	2.46538	706.538	2.17345
pk1497	181.053	0.427361	181.053	0.572436	181.053	0.945111
pk14989	273.133	0.295708	273.133	0.00365659	273.133	0.273493
pk1499	588.814	0.0826572	588.814	0.126181	588.814	0.287032
pk14991	220.064	0.0569538	220.064	0.54454	220.064	0.603877
pk14993	981.835	1.47285	981.835	1.39467	981.835	0.950825
pk14999	209.044	0.276849	209.044	0.0149727	209.044	0.628795
pk15006	429.261	1.1703	429.261	0.765652	429.261	1.26941
pk1501	545.343	3.47371	545.343	3.20247	545.343	3.55392
pk15010	327.111	0.359311	327.111	0.21856	327.111	0.352662
pk15011	363.325	0.088596	363.325	0.150159	363.325	0.472627
pk15016	267.002	0.162199	267.002	0.535288	267.002	0.382076
pk1502	178.086	0.137297	178.086	0.792984	178.086	0.181948
pk15021	151.037	0.542842	151.037	0.442478	151.037	0.30558
pk1503	287.161	0.104093	287.161	1.17451	287.161	0.853975
pk15033	178.043	0.190193	178.043	0.448681	178.043	0.308026
pk15038	759.572	0.105826	759.572	0.138509	759.572	0.425028
pk1504	353.245	2.64316	353.245	2.68662	353.245	2.48413
pk15042	367.141	0.462476	367.141	0.220891	367.141	1.00661
pk1505	75.0441	0.445151	75.0441	0.244221	75.0441	0.585283
pk15053	434.332	0.456849	434.332	0.0433375	434.332	0.626353
pk15057	512.342	0.223702	512.342	0.218909	512.342	0.728387
pk15059	502.329	1.33567	502.329	0.251853	502.329	0.342903
pk1506	781.557	0.589714	781.557	1.27258	781.557	0.494712
pk15063	966.495	0.184466	966.495	0.10677	966.495	0.110186
pk15064	249.054	0.717595	249.054	1.0732	249.054	0.275324
pk15078	229.118	0.93464	229.118	0.723361	229.118	0.492072
pk15085	820.075	0.115209	820.075	0.218775	820.075	0.1743
pk15090	281.063	0.76766	281.063	0.676308	281.063	0.349315
pk15094	337.089	0.0865456	337.089	0.137072	337.089	0.628591
pk15096	129.993	0.764283	129.993	0.285615	129.993	1.27847
pk15097	306.996	0.222142	306.996	0.530799	306.996	0.326693
pk15101	209.044	0.189371	209.044	0.331972	209.044	0.353138
pk15103	151.037	0.0981963	151.037	0.144515	151.037	0.461606
pk15107	151.037	0.502991	151.037	0.0459392	151.037	0.374668
pk1511	195.038	0.292606	195.038	0.281146	195.038	0.308279
pk15113	353.001	1.42584	353.001	1.11992	353.001	1.21017
pk15117	305.05	0.488703	305.05	0.682473	305.05	0.335897
pk15119	267.017	0.945417	267.017	1.40195	267.017	0.227371
pk1512	188.128	0.158842	188.128	0.436833	188.128	0.0623101
pk15137	323.116	0.00650756	323.116	0.498637	323.116	0.0422813
pk15142	282.118	3.14233	282.118	2.96816	282.118	2.65802
pk15152	197.053	0.712926	197.053	0.281111	197.053	0.76604
pk15157	245.05	0.805723	245.05	0.162571	245.05	1.11192
pk15173	509.309	0.527502	509.309	0.0845917	509.309	0.575835
pk15177	497.272	0.118408	497.272	0.623842	497.272	0.685978
pk1518	184.073	0.535445	184.073	1.41885	184.073	0.689551
pk15189	397.31	0.430335	397.31	0.886252	397.31	0.24627
pk15191	188.034	0.304792	188.034	0.0679906	188.034	0.00471608
pk15195	170.079	0.321796	170.079	0.9122	170.079	0.130592
pk15196	136.048	0.0919806	136.048	0.0816885	136.048	0.0507332
pk15197	159.117	0.966127	159.117	1.23328	159.117	0.331398
pk152	491.37	0.671658	491.37	0.483493	491.37	0.627775
pk1520	187.021	0.69072	187.021	0.865644	187.021	0.395792
pk15201	640.46	0.240406	640.46	0.406065	640.46	0.936304
pk1521	229.12	0.865614	229.12	0.919455	229.12	0.556021
pk15213	457.364	0.510579	457.364	0.764868	457.364	0.120993
pk1522	150.014	1.54246	150.014	1.21533	150.014	1.20257
pk15220	752.547	0.147901	752.547	0.00111875	752.547	0.228508
pk15222	289.059	0.276577	289.059	0.24907	289.059	0.12211
pk15225	209.044	0.0624861	209.044	0.317745	209.044	0.565083
pk15227	192.102	1.29549	192.102	1.85756	192.102	0.613173
pk1523	217.069	0.508905	217.069	0.88231	217.069	0.457724
pk15234	782.605	0.125123	782.605	0.19514	782.605	0.0942328
pk15236	192.063	0.0713504	192.063	0.607011	192.063	0.1568
pk15237	389.229	2.0447	389.229	1.21659	389.229	2.48723
pk15240	299.116	0.166278	299.116	0.0481022	299.116	0.242774
pk1525	179.07	0.410689	179.07	1.13735	179.07	0.492067
pk15254	273.06	0.443553	273.06	0.979287	273.06	0.279
pk15258	195.024	0.141908	195.024	0.270106	195.024	0.217036
pk15274	556.368	0.467254	556.368	0.808168	556.368	0.192126
pk15279	265.085	1.34752	265.085	1.17655	265.085	0.917375
pk15282	317.054	0.274529	317.054	0.569409	317.054	0.678202
pk15287	472.311	0.2411	472.311	0.317622	472.311	0.292107
pk1529	616.463	0.739247	616.463	0.772728	616.463	0.336611
pk15290	439.076	1.45104	439.076	1.49921	439.076	1.09993
pk15293	279.987	0.0466207	279.987	0.578862	279.987	0.215591
pk1530	379.742	0.334157	379.742	0.967479	379.742	1.09078
pk15306	169.058	0.998471	169.058	0.997896	169.058	0.812669
pk15318	305.018	0.115714	305.018	0.387834	305.018	0.0917428
pk15319	603.423	0.576016	603.423	0.361891	603.423	1.17693
pk15321	349.237	0.407592	349.237	0.214349	349.237	0.0381584
pk15322	484.33	3.02883	484.33	2.84757	484.33	3.39645
pk15327	267.077	0.458756	267.077	0.672821	267.077	0.146522
pk1533	165.952	0.0145254	165.952	0.0397635	165.952	0.0646666
pk15331	300.12	0.929171	300.12	0.642584	300.12	1.00411
pk15336	438.235	0.0384653	438.235	0.243634	438.235	0.524334
pk15337	203.139	0.124888	203.139	0.991345	203.139	1.12539
pk15338	243.05	0.141206	243.05	0.305122	243.05	0.245634
pk15340	374.277	0.025274	374.277	0.272526	374.277	0.216751
pk15342	428.274	0.37974	428.274	0.484184	428.274	0.625049
pk15344	323.116	0.0152525	323.116	0.203664	323.116	0.218894
pk15348	266.045	1.22543	266.045	1.0998	266.045	0.4175
pk15350	275.007	0.0518767	275.007	0.813757	275.007	0.494309
pk15362	343.033	0.518315	343.033	0.0914754	343.033	0.0772058
pk15365	318.251	1.51598	318.251	1.14018	318.251	1.83002
pk15366	262.103	0.19835	262.103	0.142391	262.103	0.283211
pk1537	605.237	0.200486	605.237	0.122026	605.237	0.170884
pk15377	329.127	0.574999	329.127	0.640471	329.127	0.0680759
pk15378	240.978	2.20706	240.978	1.02867	240.978	1.504
pk1538	132.066	0.303687	132.066	0.410783	132.066	0.307451
pk15393	140.041	1.55549	140.041	2.20462	140.041	0.93695
pk15402	343.033	0.17129	343.033	0.295236	343.033	0.621364
pk15406	345.049	0.25966	345.049	0.56195	345.049	0.22024
pk15411	303.232	3.32309	303.232	3.16273	303.232	3.11724
pk15413	336.032	1.3888	336.032	1.0756	336.032	0.830803
pk1542	289.049	0.126412	289.049	0.424909	289.049	0.41234
pk15424	798.54	0.699068	798.54	0.216728	798.54	0.0273219
pk15429	271.998	0.0544267	271.998	0.531775	271.998	0.0279421
pk15433	273.94	0.0537846	273.94	0.721873	273.94	0.421787
pk15436	289.66	0.534598	289.66	0.448627	289.66	0.197616
pk15445	614.447	0.573303	614.447	0.58603	614.447	0.384831
pk15449	588.431	0.72073	588.431	1.39628	588.431	0.164352
pk1545	207.018	0.903502	207.018	0.806317	207.018	0.027768
pk15459	457.292	0.04471	457.292	0.588499	457.292	0.520566
pk1546	736.576	3.48191	736.576	2.35786	736.576	3.42903
pk15472	203.122	0.15447	203.122	0.480558	203.122	0.167508
pk15473	281.063	0.49905	281.063	0.576027	281.063	0.546953
pk1548	276.964	0.338266	276.964	0.936826	276.964	0.00508358
pk15493	400.254	2.86409	400.254	3.22619	400.254	3.09491
pk15494	281.063	0.0985258	281.063	0.215008	281.063	0.288291
pk15498	267.017	0.844557	267.017	1.19285	267.017	0.122943
pk155	140.006	0.192963	140.006	0.129517	140.006	0.045934
pk15512	360.229	0.742895	360.229	0.00575674	360.229	0.780572
pk1552	297.101	0.532352	297.101	0.953114	297.101	0.0218981
pk1553	442.976	0.34472	442.976	0.101588	442.976	0.1695
pk15531	218.026	0.23025	218.026	0.417699	218.026	0.13649
pk15536	265.068	0.345273	265.068	0.346339	265.068	0.333287
pk15539	371.133	0.0271454	371.133	0.383451	371.133	0.0120833
pk15542	360.222	0.0650637	360.222	0.394843	360.222	0.137364
pk15558	567.4	0.00937205	567.4	0.837364	567.4	0.409055
pk1556	173.044	0.503626	173.044	0.942984	173.044	0.237801
pk15561	321.013	0.343567	321.013	0.0302803	321.013	0.525067
pk15576	325.016	0.757444	325.016	0.845575	325.016	1.10401
pk15580	289.074	0.750887	289.074	0.551016	289.074	0.393822
pk1559	223.13	0.358199	223.13	0.259408	223.13	0.494669
pk15595	204.085	0.322607	204.085	0.38854	204.085	0.675712
pk1560	744.58	1.4704	744.58	0.694591	744.58	1.75792
pk1561	177.028	0.0867559	177.028	0.10628	177.028	0.414752
pk15612	493.35	0.17745	493.35	0.41488	493.35	0.106768
pk15619	356.055	0.0506682	356.055	0.209106	356.055	0.253972
pk15622	357.085	0.264404	357.085	0.158283	357.085	0.107309
pk15623	414.774	0.787768	414.774	0.00467383	414.774	0.123048
pk15624	280.235	0.149331	280.235	0.566618	280.235	0.368172
pk1563	266.927	0.572503	266.927	0.0297338	266.927	1.03233
pk15634	396.135	0.384595	396.135	0.0221093	396.135	0.379264
pk15644	329.084	0.571338	329.084	1.04929	329.084	0.39103
pk15662	273.094	0.469715	273.094	0.68777	273.094	0.0142157
pk15665	315.073	0.356953	315.073	1.33996	315.073	0.755545
pk1567	556.859	0.591254	556.859	0.571421	556.859	0.277358
pk15671	140.986	0.143372	140.986	0.0778791	140.986	0.313403
pk15678	517.31	3.00354	517.31	2.09379	517.31	2.76442
pk15681	419.277	0.798517	419.277	0.39084	419.277	0.602098
pk15686	174.036	0.649303	174.036	0.227124	174.036	1.05615
pk15687	220.064	0.141188	220.064	0.00275207	220.064	0.148851
pk15688	159.117	0.465463	159.117	0.239444	159.117	0.497599
pk15693	305.035	0.777223	305.035	0.431514	305.035	1.02585
pk15698	545.477	0.189022	545.477	0.504191	545.477	0.101284
pk1570	490.358	0.0747092	490.358	0.0893287	490.358	0.0512885
pk15709	209.042	0.895087	209.042	1.55879	209.042	0.416419
pk15712	407.168	0.233984	407.168	0.0149003	407.168	0.0956814
pk15717	220.543	0.964668	220.543	1.33314	220.543	1.02683
pk1572	297.101	0.508358	297.101	0.960635	297.101	0.049902
pk15727	273.133	0.664897	273.133	0.269077	273.133	0.343082
pk15733	413.766	1.65774	413.766	1.07336	413.766	0.373446
pk15738	450.327	0.108921	450.327	0.0277214	450.327	0.268335
pk1574	177.028	0.145005	177.028	0.0405517	177.028	0.34137
pk15741	313.201	0.365802	313.201	0.541736	313.201	0.521098
pk15765	115.095	0.400513	115.095	0.231161	115.095	0.145737
pk15770	769.557	0.375925	769.557	0.549873	769.557	0.493223
pk15776	216.02	0.285772	216.02	0.0188234	216.02	0.546787
pk15778	389.304	0.451076	389.304	0.0567436	389.304	0.548182
pk15779	647.449	0.475522	647.449	0.475815	647.449	0.471685
pk1578	333.115	0.326251	333.115	0.559823	333.115	0.968729
pk15784	280.16	0.455518	280.16	1.03133	280.16	0.256457
pk15787	216.02	0.626039	216.02	0.450432	216.02	0.641519
pk15789	255.017	1.8731	255.017	0.772937	255.017	1.71548
pk15798	261.098	0.446274	261.098	0.616883	261.098	0.51909
pk15799	882.15	0.77403	882.15	0.0853669	882.15	0.364164
pk15800	231.05	0.813577	231.05	0.956462	231.05	0.693153
pk15807	226.023	0.381845	226.023	0.0802818	226.023	0.0178483
pk15811	294.103	0.169787	294.103	0.0518967	294.103	0.0109379
pk15812	266.108	0.525311	266.108	1.07905	266.108	0.0588806
pk15819	158.997	0.150771	158.997	0.197887	158.997	0.118897
pk1582	249.11	0.438189	249.11	0.870439	249.11	0.161776
pk15826	298.246	0.399689	298.246	0.733552	298.246	0.339897
pk15833	110.031	0.934394	110.031	0.91806	110.031	1.0603
pk15836	485.383	0.0424122	485.383	0.0300289	485.383	0.187702
pk15846	397.114	1.0842	397.114	1.05382	397.114	0.269878
pk15849	192.032	0.381008	192.032	0.72866	192.032	0.33759
pk15854	353.122	0.500266	353.122	0.396059	353.122	0.265092
pk1586	128.042	0.850217	128.042	0.448903	128.042	0.70713
pk15864	309.058	0.180284	309.058	0.0316154	309.058	0.374149
pk15873	279.075	1.80238	279.075	0.860428	279.075	2.06914
pk15887	315.002	0.296567	315.002	1.05713	315.002	0.229592
pk1589	130.065	0.789804	130.065	0.846843	130.065	0.4712
pk15895	430.324	4.60533	430.324	4.26894	430.324	5.06816
pk15897	190.086	0.557512	190.086	0.62229	190.086	0.491321
pk1590	287.125	0.0646974	287.125	0.55266	287.125	0.571117
pk15900	288.217	0.531856	288.217	0.357031	288.217	0.0572366
pk1591	473.36	0.750712	473.36	0.999222	473.36	0.657687
pk15915	373.149	0.304515	373.149	0.0408941	373.149	1.06916
pk15921	504.345	2.7544	504.345	2.29976	504.345	3.25259
pk15928	220.064	0.569134	220.064	0.424562	220.064	0.3641
pk15930	389.039	0.41858	389.039	0.0245368	389.039	0.142152
pk1594	385.061	0.40535	385.061	0.57549	385.061	0.270306
pk15947	159.121	0.578669	159.121	0.684613	159.121	0.71743
pk1595	98.9188	0.501213	98.9188	0.0170685	98.9188	0.376591
pk15956	323.101	1.01028	323.101	1.26534	323.101	1.12434
pk15961	379.136	0.332362	379.136	0.0958634	379.136	0.191998
pk15967	528.344	2.58878	528.344	2.21949	528.344	3.01446
pk15973	247.998	0.885761	247.998	0.915374	247.998	0.409106
pk15978	295.084	0.532251	295.084	0.0269439	295.084	0.615561
pk15989	170.015	0.263585	170.015	0.373955	170.015	0.127777
pk1599	113.06	0.0399038	113.06	0.427263	113.06	0.501891
pk15992	369.122	0.111616	369.122	0.292903	369.122	0.0354177
pk15995	493.313	1.25514	493.313	1.26292	493.313	1.30632
pk15996	407.168	0.126988	407.168	0.352323	407.168	0.159809
pk16	139.003	0.158753	139.003	0.125353	139.003	0.249171
pk1600	169.047	1.43526	169.047	1.28669	169.047	0.981386
pk16004	132.044	0.478124	132.044	0.308006	132.044	0.988594
pk16009	527.333	0.169075	527.333	0.084448	527.333	0.263609
pk1602	263.008	0.116541	263.008	0.189176	263.008	0.536147
pk16025	277.052	0.111069	277.052	0.135566	277.052	0.20816
pk16026	159.117	0.0248982	159.117	0.0853907	159.117	0.390395
pk16027	234.995	0.17008	234.995	0.585359	234.995	0.540871
pk16028	287.076	0.273482	287.076	0.102568	287.076	0.788717
pk1603	787.594	0.321801	787.594	0.234446	787.594	0.359918
pk16030	404.285	3.04209	404.285	3.05	404.285	3.63236
pk16032	265.068	0.437019	265.068	0.274106	265.068	0.185048
pk16034	285.221	3.45417	285.221	2.87692	285.221	4.06199
pk1605	979.944	0.623878	979.944	0.822921	979.944	0.135032
pk16053	381.122	0.138704	381.122	0.511628	381.122	0.511979
pk16055	188.034	0.288947	188.034	0.148643	188.034	0.0477405
pk16062	242.158	0.508041	242.158	0.115534	242.158	0.411726
pk16068	247.133	0.154901	247.133	0.526441	247.133	0.127329
pk1607	156.138	0.825647	156.138	0.258628	156.138	2.12565
pk16073	408.282	3.74593	408.282	3.97009	408.282	3.82092
pk1608	523.359	2.574	523.359	2.08677	523.359	2.71096
pk16082	269.044	0.338234	269.044	0.840525	269.044	0.647322
pk16084	179.972	0.437061	179.972	0.486561	179.972	0.00435749
pk1609	581.454	0.681329	581.454	1.53103	581.454	0.363309
pk16098	222.065	0.681132	222.065	1.1076	222.065	0.00240328
pk161	523.359	2.7592	523.359	2.49021	523.359	2.8129
pk1610	118.005	0.528201	118.005	0.440225	118.005	0.169855
pk16109	491.195	0.0105077	491.195	0.564871	491.195	0.215177
pk16110	407.168	0.367507	407.168	0.341715	407.168	0.138238
pk16115	277.023	0.487683	277.023	0.990859	277.023	0.462817
pk16118	230.139	1.07212	230.139	0.499879	230.139	1.39958
pk16128	307.033	0.32393	307.033	0.156153	307.033	0.454914
pk1613	231.113	0.480201	231.113	0.0507128	231.113	0.180437
pk1614	523.299	0.94216	523.299	0.873251	523.299	1.1097
pk16141	218.121	1.0158	218.121	1.10234	218.121	0.384553
pk16143	353.163	0.711347	353.163	0.570081	353.163	0.542198
pk1616	153.018	0.365679	153.018	0.248331	153.018	0.505749
pk16163	312.084	0.192885	312.084	0.707715	312.084	0.591896
pk16171	887.551	0.943388	887.551	0.540314	887.551	0.298405
pk1618	342.085	0.184616	342.085	0.327633	342.085	0.105948
pk16184	408.273	1.16709	408.273	0.179838	408.273	0.0140126
pk1619	646.295	0.525729	646.295	0.076484	646.295	0.378576
pk16191	265.068	0.359615	265.068	0.825976	265.068	0.096521
pk16197	194.958	0.417701	194.958	0.533595	194.958	0.040867
pk162	785.588	0.205395	785.588	0.121182	785.588	0.523013
pk1620	804.554	1.04345	804.554	1.43188	804.554	1.17582
pk16202	474.327	0.836217	474.327	0.926707	474.327	0.926635
pk16203	212.103	0.399006	212.103	0.238466	212.103	0.320335
pk1621	86.06	0.0757671	86.06	0.623605	86.06	0.370368
pk16213	240.978	1.89897	240.978	0.677905	240.978	0.887435
pk16220	618.517	2.30504	618.517	2.17638	618.517	2.87859
pk1623	347.16	0.567017	347.16	0.253096	347.16	0.663176
pk16236	175.044	0.634157	175.044	0.653564	175.044	0.253251
pk1624	463.339	0.0562254	463.339	0.0377464	463.339	0.0809328
pk1625	807.068	0.979145	807.068	1.32077	807.068	1.97657
pk16253	317.054	0.278465	317.054	0.400197	317.054	0.22829
pk16255	246.039	1.14416	246.039	1.32808	246.039	0.074979
pk16257	313.096	0.0417302	313.096	0.0561285	313.096	0.284437
pk1626	146.06	0.305954	146.06	0.147516	146.06	1.11889
pk16265	296.118	0.0360764	296.118	0.7349	296.118	0.0545768
pk16267	269.059	0.911663	269.059	1.23476	269.059	0.592973
pk16271	417.139	0.587708	417.139	0.230181	417.139	0.00839307
pk1628	481.35	0.0679218	481.35	0.172862	481.35	0.265591
pk16281	379.018	0.374896	379.018	0.360317	379.018	0.402899
pk1629	211.144	1.42989	211.144	1.23681	211.144	1.13426
pk16290	417.336	0.466126	417.336	0.716047	417.336	0.422684
pk16298	377.992	0.613229	377.992	0.1163	377.992	0.148368
pk163	212.008	0.647587	212.008	1.10562	212.008	0.0668248
pk1630	211.144	1.06433	211.144	0.552923	211.144	1.01748
pk16303	558.46	0.974517	558.46	1.062	558.46	0.0718544
pk16304	227.103	0.246227	227.103	0.15855	227.103	0.840282
pk1631	396.264	0.053123	396.264	1.03269	396.264	0.705813
pk16313	275.625	1.45022	275.625	1.36103	275.625	2.38121
pk16322	539.427	2.27591	539.427	1.73733	539.427	2.45832
pk16323	341.251	0.198119	341.251	0.384429	341.251	0.703228
pk1633	415.282	1.14121	415.282	0.836721	415.282	1.57508
pk16336	411.096	0.258016	411.096	0.467924	411.096	0.0790348
pk16346	329.09	0.0702388	329.09	0.766731	329.09	0.286971
pk1637	614.269	0.338452	614.269	0.222795	614.269	0.0895449
pk16377	206.026	0.608843	206.026	1.11357	206.026	0.814476
pk16378	605.439	0.0870877	605.439	0.342562	605.439	0.353761
pk1638	102.905	0.819363	102.905	0.699275	102.905	1.21916
pk16380	185.057	0.834558	185.057	0.396203	185.057	0.260332
pk16381	478.359	0.611008	478.359	0.928306	478.359	0.713258
pk1639	184.04	0.361232	184.04	0.0983283	184.04	1.03649
pk16397	222.065	0.197887	222.065	0.244374	222.065	0.020398
pk16398	371.133	0.378009	371.133	0.58961	371.133	0.242178
pk16408	192.032	0.0298465	192.032	0.0184937	192.032	0.352703
pk16411	447.31	0.430634	447.31	0.625114	447.31	0.216966
pk16418	314.008	0.875948	314.008	0.386665	314.008	0.739857
pk1642	259.094	1.0318	259.094	1.1317	259.094	0.0636151
pk16431	369.122	0.309543	369.122	0.859391	369.122	0.278726
pk1644	184.073	2.6781	184.073	2.94743	184.073	3.37326
pk16456	189.127	0.300804	189.127	0.309081	189.127	0.0993183
pk1646	536.4	0.458416	536.4	0.29764	536.4	0.432488
pk16475	158.996	0.0926792	158.996	0.232175	158.996	0.4208
pk1648	561.449	2.47411	561.449	1.83577	561.449	1.52927
pk16486	100.011	0.641267	100.011	0.785187	100.011	0.743355
pk16489	476.313	2.69954	476.313	2.2217	476.313	3.18199
pk1649	133.084	0.151996	133.084	0.507316	133.084	0.233259
pk16495	881.649	0.75657	881.649	0.540689	881.649	0.261487
pk165	437.972	0.27819	437.972	0.123575	437.972	0.358123
pk1650	211.13	0.101821	211.13	0.00763864	211.13	0.316785
pk16512	311.073	0.395026	311.073	1.11415	311.073	0.175634
pk1652	546.353	4.99071	546.353	3.73362	546.353	5.02593
pk16537	325.053	0.435118	325.053	0.411821	325.053	0.326887
pk16549	378.24	0.422632	378.24	0.0749605	378.24	0.35525
pk16556	396.134	0.468498	396.134	1.00847	396.134	0.316211
pk16564	223.118	0.24087	223.118	0.203545	223.118	0.116502
pk1657	187.133	0.406899	187.133	0.722724	187.133	0.362347
pk16576	283.085	0.218211	283.085	0.113283	283.085	0.216843
pk1658	761.644	3.55211	761.644	3.69283	761.644	3.14322
pk16591	288.119	0.122198	288.119	0.840716	288.119	0.927568
pk166	155.028	0.120964	155.028	0.250191	155.028	0.0605369
pk16609	361.008	1.46155	361.008	0.537594	361.008	1.74703
pk16610	216.142	0.0671646	216.142	0.415896	216.142	0.0791519
pk16611	969.932	0.874993	969.932	0.691825	969.932	0.626609
pk16618	245.027	1.21846	245.027	1.17663	245.027	1.08696
pk16622	421.292	0.228384	421.292	0.694809	421.292	0.118946
pk16623	239.015	1.24569	239.015	1.18896	239.015	1.04174
pk1663	470.392	0.906873	470.392	0.460067	470.392	0.890906
pk16630	283.09	0.956051	283.09	1.26462	283.09	0.786879
pk16641	319.117	0.183323	319.117	0.207249	319.117	0.0427465
pk16644	294.103	0.269764	294.103	0.617918	294.103	0.143808
pk16645	499.339	0.303239	499.339	0.129558	499.339	1.07704
pk16655	423.162	0.135216	423.162	0.500862	423.162	0.388568
pk16657	158.997	0.915836	158.997	0.471172	158.997	1.41116
pk16659	311.08	0.0413885	311.08	0.782716	311.08	0.614736
pk1666	105.966	0.45196	105.966	0.185939	105.966	0.653863
pk16660	435.977	0.00834801	435.977	0.523921	435.977	0.695852
pk1667	328.248	0.229037	328.248	0.643124	328.248	0.457218
pk16670	397.147	0.27134	397.147	0.414667	397.147	0.509004
pk1668	283.079	0.178007	283.079	0.458732	283.079	0.45532
pk16681	258.604	0.40568	258.604	0.474209	258.604	1.12436
pk16684	286.121	2.49219	286.121	2.21363	286.121	2.63064
pk16694	155.991	0.998715	155.991	1.80337	155.991	0.565528
pk16703	389.039	0.223172	389.039	0.00234082	389.039	0.182852
pk1671	306.957	1.69656	306.957	1.53688	306.957	0.979457
pk1672	430.49	0.0712144	430.49	0.466545	430.49	0.527255
pk16724	273.045	0.216937	273.045	0.779486	273.045	0.0700593
pk16731	417.261	1.16741	417.261	0.0774456	417.261	1.62624
pk16738	367.137	0.0957352	367.137	0.200379	367.137	0.134041
pk16739	285.221	2.98953	285.221	2.94835	285.221	3.5992
pk1674	777.694	0.781725	777.694	0.357269	777.694	1.03294
pk16740	198.045	0.422319	198.045	0.933346	198.045	0.0528795
pk16742	267.642	2.46373	267.642	2.29247	267.642	3.25065
pk1675	189.16	0.364615	189.16	0.625164	189.16	0.0152224
pk16750	193.056	0.0994918	193.056	0.144551	193.056	0.0768243
pk16755	287.04	0.641342	287.04	1.35568	287.04	0.105457
pk1676	91.98	0.107718	91.98	0.167986	91.98	0.300281
pk16761	243.123	0.331772	243.123	0.117518	243.123	0.418946
pk16764	168.507	0.0506409	168.507	0.0187831	168.507	0.631824
pk16765	311.11	0.0970699	311.11	0.102508	311.11	0.403672
pk16769	146.105	0.0723729	146.105	0.542173	146.105	0.345598
pk16775	214.047	0.527793	214.047	0.554488	214.047	0.49626
pk16776	604.499	0.25137	604.499	0.109828	604.499	0.11217
pk1678	77.0083	0.484019	77.0083	0.0523389	77.0083	0.973933
pk1679	163.062	0.368792	163.062	0.69241	163.062	0.395948
pk16816	271.042	0.533288	271.042	0.371184	271.042	0.0691398
pk16817	197.081	0.144575	197.081	0.301199	197.081	0.515258
pk1682	203.023	0.492759	203.023	0.408825	203.023	0.0954331
pk16832	267.003	0.104984	267.003	0.0894348	267.003	0.485501
pk1684	99.0077	0.517294	99.0077	1.0482	99.0077	0.152033
pk16842	232.039	0.014625	232.039	0.578396	232.039	0.645453
pk16845	151.037	0.756349	151.037	0.57196	151.037	0.181187
pk16850	188.116	0.356592	188.116	0.0408836	188.116	0.195561
pk16855	151.037	0.673912	151.037	0.512077	151.037	0.0697813
pk16859	829.445	1.40488	829.445	1.4091	829.445	0.798088
pk16863	177.131	0.552035	177.131	0.679596	177.131	0.180493
pk16866	399.128	0.1591	399.128	0.580286	399.128	0.205088
pk1687	90.055	0.242122	90.055	0.256093	90.055	0.594561
pk16879	203.143	0.129486	203.143	0.349003	203.143	0.437968
pk1688	378.9	0.442091	378.9	0.495357	378.9	0.64407
pk16881	242.158	0.219129	242.158	0.976113	242.158	0.0536319
pk16887	318.997	0.655453	318.997	0.996304	318.997	0.388451
pk16893	222.065	0.311246	222.065	0.243403	222.065	0.16177
pk16896	151.037	0.582734	151.037	0.563278	151.037	0.647992
pk16901	261.073	0.373866	261.073	0.352419	261.073	0.413964
pk1691	470.332	0.347407	470.332	0.623544	470.332	0.730803
pk1692	250.038	0.100415	250.038	0.382116	250.038	0.872859
pk16925	196.058	0.118281	196.058	0.152061	196.058	0.332019
pk1693	434.797	1.76457	434.797	0.426962	434.797	0.43079
pk16937	536.3	2.95411	536.3	3.07767	536.3	3.25261
pk1694	510.392	3.64143	510.392	2.8093	510.392	3.89929
pk16948	159.117	1.03302	159.117	0.863877	159.117	1.71731
pk16951	283.1	1.03907	283.1	0.388072	283.1	0.451948
pk16957	214.818	0.283081	214.818	0.0474437	214.818	0.653436
pk1696	284.157	1.42544	284.157	1.89326	284.157	0.51933
pk16962	226.115	0.0932756	226.115	0.329124	226.115	0.43455
pk16975	252.065	0.663682	252.065	0.486915	252.065	0.495019
pk1698	404.536	0.389004	404.536	0.335706	404.536	0.0634908
pk16989	361.183	0.124164	361.183	0.0734069	361.183	0.229507
pk16994	212.074	0.252122	212.074	0.168667	212.074	1.0331
pk17004	527.319	0.141072	527.319	0.672902	527.319	0.107502
pk17014	346.974	0.477382	346.974	0.469703	346.974	0.0807837
pk17019	361.08	0.384844	361.08	0.638299	361.08	0.496491
pk1702	472.348	0.125066	472.348	0.222899	472.348	0.157865
pk17020	291.084	0.438736	291.084	0.570427	291.084	0.230345
pk17032	407.167	0.395608	407.167	0.200866	407.167	0.178175
pk17036	584.259	0.341977	584.259	0.135435	584.259	0.641161
pk17038	274.201	0.216062	274.201	0.262657	274.201	0.211086
pk17039	367.136	0.0244117	367.136	0.0461622	367.136	0.172515
pk1704	215.016	0.629601	215.016	0.91749	215.016	0.201921
pk1705	87.0263	0.476953	87.0263	0.518468	87.0263	0.259576
pk17061	441.137	0.082155	441.137	0.607686	441.137	0.110717
pk17062	446.369	0.270796	446.369	0.00571212	446.369	1.03367
pk17068	91.0213	1.28091	91.0213	0.675187	91.0213	1.53192
pk17092	247.081	0.336193	247.081	0.879276	247.081	0.340204
pk17109	504.413	1.14479	504.413	1.00292	504.413	0.658795
pk1711	271.205	1.30275	271.205	1.51723	271.205	0.814681
pk17112	415.059	0.294265	415.059	0.0900836	415.059	0.16547
pk17115	431.93	0.107684	431.93	0.536448	431.93	0.372483
pk17117	492.308	2.37648	492.308	1.83814	492.308	2.6436
pk17122	317.157	0.397842	317.157	0.168284	317.157	0.332203
pk17126	311.11	0.0340033	311.11	0.421061	311.11	0.158287
pk17142	329.09	0.300793	329.09	0.259197	329.09	0.89793
pk17146	287.076	0.160415	287.076	0.340737	287.076	0.0800133
pk1715	197.006	1.5943	197.006	0.789718	197.006	1.83418
pk1716	480.841	0.0840062	480.841	0.266165	480.841	0.102801
pk17167	359.101	0.0238996	359.101	0.735802	359.101	0.0892297
pk17168	1015.76	0.706771	1015.76	0.533463	1015.76	0.453884
pk17172	272.168	0.390928	272.168	0.506528	272.168	0.12231
pk17174	237.037	0.356345	237.037	1.18806	237.037	0.360065
pk17175	349.044	1.38108	349.044	0.863136	349.044	1.30031
pk17176	391.357	1.05307	391.357	0.564452	391.357	0.476316
pk1718	265.141	0.223711	265.141	0.284471	265.141	0.581214
[truncated: 5,524 more rows]

## Sheet: b) Triglycerides
	UNSTRATIFIED MODEL 4 - Fully Adjusted		STRATIFIED - MEN ONLY		STRATIFIED - WOMEN ONLY
Metabolite Peak	m/z	VIP score	m/z	VIP score	m/z	VIP score
pk0	132.102	1.8923	132.102	1.24253	132.102	1.20189
pk100	216.019	0.255308	216.019	0.26341	216.019	0.807779
pk1000	150.058	0.776769	150.058	0.232635	150.058	0.76425
pk10000	319.024	1.37183	319.024	1.71258	319.024	0.669612
pk10001	252.129	0.0280328	252.129	0.280414	252.129	0.237032
pk10003	195.113	1.94617	195.113	1.42976	195.113	0.787307
pk10004	330.227	0.499563	330.227	0.0246305	330.227	0.584417
pk1001	295.263	0.0293996	295.263	0.222508	295.263	1.00734
pk10010	515.334	0.660712	515.334	0.169349	515.334	1.29917
pk10013	283.079	0.0441199	283.079	0.138846	283.079	0.231981
pk10018	310.068	1.29134	310.068	0.450238	310.068	3.32833
pk10020	249.995	0.545213	249.995	0.258835	249.995	0.62885
pk10028	259.13	0.263242	259.13	1.17767	259.13	0.423352
pk1003	615.035	0.107112	615.035	0.545648	615.035	0.141754
pk10033	315.111	0.510396	315.111	0.386401	315.111	0.522894
pk10036	187.94	0.333541	187.94	0.20585	187.94	0.772427
pk10039	301.059	0.0473511	301.059	0.0189841	301.059	0.562962
pk10040	185.057	0.234159	185.057	0.759939	185.057	0.431658
pk10041	219.138	0.121809	219.138	0.308012	219.138	0.13419
pk10042	245.07	0.411219	245.07	0.0642146	245.07	0.544055
pk10045	277.096	1.29127	277.096	0.580509	277.096	1.04025
pk10046	432.316	1.01836	432.316	1.52256	432.316	0.91704
pk10048	267.09	0.217479	267.09	0.836447	267.09	0.74835
pk10052	401.25	2.64893	401.25	2.13181	401.25	2.98332
pk10054	115.095	0.0616773	115.095	0.770753	115.095	0.608686
pk10058	189.164	0.124851	189.164	0.35162	189.164	0.039662
pk10062	319.154	2.11147	319.154	1.9022	319.154	1.03218
pk10067	305.136	0.173497	305.136	0.126241	305.136	0.479225
pk10069	285.185	0.721444	285.185	0.864512	285.185	1.25182
pk10077	203.002	0.433292	203.002	0.0353736	203.002	0.0829546
pk10078	261.221	0.487307	261.221	1.22272	261.221	0.652122
pk10079	246.108	0.665202	246.108	1.75291	246.108	0.00614263
pk10081	128.04	1.03383	128.04	1.12422	128.04	0.613408
pk10095	282.251	0.638691	282.251	0.389129	282.251	0.0399047
pk10096	252.993	0.549149	252.993	0.205268	252.993	0.162553
pk101	361.062	1.67502	361.062	0.601078	361.062	2.35802
pk1010	315.134	1.43527	315.134	1.34958	315.134	3.48559
pk10106	595.433	1.24478	595.433	1.47057	595.433	1.10622
pk10113	429.298	0.497317	429.298	0.442081	429.298	0.709459
pk10114	295.049	1.28559	295.049	0.753673	295.049	2.68974
pk10128	504.413	1.42963	504.413	1.91841	504.413	1.47994
pk10132	464.218	0.725568	464.218	1.34487	464.218	1.87116
pk10135	530.353	0.520345	530.353	1.51079	530.353	0.432595
pk10136	287.625	0.0183712	287.625	0.419821	287.625	0.140405
pk10139	307.033	0.168851	307.033	0.369865	307.033	0.132225
pk10141	284.011	0.333709	284.011	0.227318	284.011	0.385838
pk10143	71.0128	0.133345	71.0128	0.258318	71.0128	0.185917
pk10146	986.612	1.10744	986.612	1.25396	986.612	0.46188
pk1015	281.247	0.379231	281.247	1.07213	281.247	1.0458
pk10153	576.47	1.09314	576.47	1.9005	576.47	0.4172
pk10155	425.345	0.767654	425.345	1.09156	425.345	1.2045
pk10159	283.085	0.181144	283.085	0.304727	283.085	0.00318845
pk1016	757.557	2.44163	757.557	2.90449	757.557	2.27555
pk10160	153.035	0.127125	153.035	0.454574	153.035	0.140714
pk10163	316.118	0.0670724	316.118	0.927	316.118	1.43636
pk1017	161.044	0.0968878	161.044	0.269317	161.044	0.564213
pk10171	307.05	0.673733	307.05	0.0673034	307.05	1.17333
pk10172	295.205	3.37674	295.205	1.1821	295.205	2.97376
pk10174	417.143	0.163199	417.143	0.0730095	417.143	0.941661
pk10176	389.11	0.287499	389.11	0.653029	389.11	0.155898
pk10178	287.625	0.786667	287.625	1.23691	287.625	0.894187
pk10179	203	1.13456	203	0.724892	203	0.438397
pk1018	195.102	0.334767	195.102	0.801877	195.102	1.97725
pk10180	427.282	0.034884	427.282	0.513747	427.282	1.7134
pk10184	317.136	0.210433	317.136	0.326462	317.136	0.0445103
pk10186	632.458	1.21339	632.458	1.78299	632.458	0.900465
pk1019	431.315	1.36821	431.315	1.22593	431.315	0.763725
pk10191	217.002	0.988103	217.002	1.87008	217.002	0.44451
pk10195	237.037	0.0137515	237.037	0.124827	237.037	0.0222583
pk10197	220.136	1.6057	220.136	1.38776	220.136	1.23126
pk102	210.061	0.141123	210.061	0.577289	210.061	0.230893
pk10200	447.31	4.29526	447.31	3.65534	447.31	4.5571
pk10201	164.068	0.159561	164.068	0.333976	164.068	0.230547
pk10203	125.133	0.624258	125.133	1.2622	125.133	0.632019
pk10204	287.076	0.0120989	287.076	0.245878	287.076	0.327205
pk10206	509.322	0.519368	509.322	0.836212	509.322	0.116933
pk10207	830.197	0.00417661	830.197	0.0221541	830.197	0.25585
pk1021	487.339	0.442945	487.339	1.37053	487.339	0.400398
pk10210	229.032	0.014437	229.032	0.670377	229.032	0.234444
pk10215	258.604	1.16038	258.604	0.899311	258.604	2.18488
pk10218	175.148	0.397593	175.148	0.0289869	175.148	0.244055
pk10221	315.253	0.803748	315.253	1.255	315.253	0.875564
pk10224	501.393	0.867148	501.393	1.12221	501.393	0.714497
pk10227	122.027	0.108746	122.027	0.244386	122.027	0.686788
pk1023	181.072	1.62086	181.072	1.71717	181.072	0.0416239
pk10231	235.08	1.6868	235.08	2.14839	235.08	1.13206
pk10232	562.298	0.354512	562.298	0.297465	562.298	0.215833
pk10233	200.128	1.13553	200.128	0.47163	200.128	0.292111
pk10234	255.054	0.249892	255.054	0.137523	255.054	0.363581
pk10238	151.037	0.1281	151.037	0.203075	151.037	0.476787
pk10239	343.267	1.86527	343.267	1.41575	343.267	1.43493
pk10247	489.302	0.573897	489.302	0.207967	489.302	2.02421
pk10249	403.32	1.56233	403.32	1.05573	403.32	2.55111
pk10251	464.379	0.226889	464.379	0.819872	464.379	0.142214
pk10255	313.096	0.062117	313.096	0.0587913	313.096	0.177379
pk10256	259.961	0.555966	259.961	0.720441	259.961	0.185203
pk10257	551.428	0.144138	551.428	0.169464	551.428	0.213909
pk10261	507.298	1.19221	507.298	1.67189	507.298	1.82968
pk10262	547.16	0.059585	547.16	1.16759	547.16	0.0774947
pk10267	162.055	0.0823729	162.055	0.192699	162.055	0.447696
pk1027	269.138	0.770449	269.138	1.44595	269.138	0.335998
pk10272	208.178	0.825026	208.178	1.86681	208.178	0.544551
pk10277	174.053	0.286859	174.053	0.637077	174.053	0.191058
pk10278	215.179	0.259628	215.179	0.297253	215.179	0.233544
pk10281	198.089	0.0536526	198.089	0.0353384	198.089	0.197529
pk10283	429.025	0.92996	429.025	0.212753	429.025	0.355395
pk10285	504.337	0.0168684	504.337	0.671429	504.337	0.0851802
pk1029	291.951	0.183901	291.951	0.0178465	291.951	0.0628152
pk10298	289.104	0.544276	289.104	1.14983	289.104	0.375417
pk10299	203.019	0.141256	203.019	0.0486591	203.019	0.277938
pk1030	445.329	0.551124	445.329	1.33585	445.329	0.355843
pk10300	356.147	1.14818	356.147	1.25225	356.147	2.16185
pk10303	254.133	1.76553	254.133	3.0856	254.133	1.01013
pk10309	206.05	1.48539	206.05	1.04528	206.05	0.524951
pk10313	522.423	0.842805	522.423	1.5614	522.423	0.960684
pk10319	287.076	0.592381	287.076	0.317619	287.076	0.568111
pk1032	152.032	0.687124	152.032	0.072842	152.032	1.11143
pk10320	555.365	0.393887	555.365	0.331758	555.365	0.969907
pk10321	457.365	0.13027	457.365	0.560633	457.365	0.200011
pk10324	984.049	0.348731	984.049	0.0102987	984.049	0.936877
pk10327	433.29	2.80345	433.29	2.1269	433.29	1.89182
pk10328	410.039	0.33145	410.039	0.0315248	410.039	0.482037
pk10329	486.327	0.271048	486.327	0.955209	486.327	0.0921051
pk1033	164.029	1.90437	164.029	1.19963	164.029	2.30933
pk10334	725.559	0.304046	725.559	0.378891	725.559	0.0966731
pk10335	167.07	0.254135	167.07	0.0223537	167.07	0.540522
pk10336	296.958	0.418844	296.958	0.0966374	296.958	0.148017
pk10343	411.096	0.0570132	411.096	0.0319355	411.096	0.237228
pk10344	507.293	0.705696	507.293	0.701518	507.293	0.105347
pk10348	297.05	0.395284	297.05	0.616113	297.05	0.59907
pk1035	209.117	0.0756255	209.117	0.220919	209.117	0.403373
pk10350	486.327	0.32505	486.327	1.09118	486.327	0.0890598
pk10351	570.421	1.1231	570.421	1.40226	570.421	0.889661
pk10354	422.334	0.761141	422.334	1.34878	422.334	0.535597
pk10356	327.032	0.236928	327.032	0.0155788	327.032	0.326997
pk10359	275.044	0.946604	275.044	0.836673	275.044	0.917124
pk1036	428.978	0.378194	428.978	0.453003	428.978	0.850127
pk10362	281.047	0.0783867	281.047	0.0100863	281.047	0.484549
pk10364	313.096	0.153132	313.096	0.222367	313.096	0.111469
pk10368	582.246	0.422435	582.246	0.618645	582.246	0.467769
pk10369	425.012	0.0365528	425.012	0.429719	425.012	0.0108923
pk1037	115.003	0.284376	115.003	0.454578	115.003	0.0959301
pk10371	201.037	0.424473	201.037	0.804694	201.037	0.663409
pk10372	618.478	0.578894	618.478	1.10699	618.478	0.551156
pk10377	333.982	0.0371905	333.982	0.0387097	333.982	0.642345
pk10378	334.141	0.279379	334.141	0.63927	334.141	0.226423
pk10380	356.055	1.21233	356.055	0.773366	356.055	3.14665
pk10382	297.137	2.25109	297.137	1.75709	297.137	1.61741
pk10383	337.128	0.28029	337.128	0.233571	337.128	0.40806
pk10390	547.434	1.04909	547.434	1.69812	547.434	0.702501
pk10392	427.266	1.72332	427.266	1.59432	427.266	2.56151
pk10393	115.095	0.219393	115.095	0.169975	115.095	0.355516
pk10395	587.428	0.687666	587.428	1.47491	587.428	0.489956
pk104	130.022	0.0904802	130.022	0.0963202	130.022	0.108845
pk1040	830.567	0.444479	830.567	1.12712	830.567	0.431014
pk10400	573.375	0.391717	573.375	0.0931229	573.375	0.704498
pk10401	285.178	2.49609	285.178	2.05507	285.178	1.55082
pk10405	348.225	1.85257	348.225	1.51811	348.225	0.889027
pk10407	288.159	2.17266	288.159	2.03687	288.159	0.808258
pk10409	947.794	0.308093	947.794	0.531868	947.794	0.142383
pk10417	281.069	0.150509	281.069	0.0320527	281.069	0.347194
pk1042	115.003	0.210978	115.003	0.221541	115.003	0.221867
pk10435	283.121	1.29037	283.121	0.260872	283.121	0.512363
pk1044	161.01	0.375545	161.01	0.0831487	161.01	0.40379
pk10442	244.118	2.9473	244.118	1.74736	244.118	1.55005
pk10447	509.322	1.1048	509.322	0.924181	509.322	0.0728851
pk10452	406.376	0.408286	406.376	1.59143	406.376	0.202567
pk10455	355.063	0.184957	355.063	0.386098	355.063	0.164385
pk10456	455.336	1.14798	455.336	1.59039	455.336	0.405591
pk10457	312.633	0.821689	312.633	0.039677	312.633	1.22741
pk10458	329.053	0.220258	329.053	0.5821	329.053	1.66965
pk1046	137.06	0.801359	137.06	0.686623	137.06	0.192945
pk10461	343.106	0.530316	343.106	0.55679	343.106	1.02285
pk10462	218.042	0.186972	218.042	0.442681	218.042	0.416365
pk10467	427.772	1.19256	427.772	1.21277	427.772	1.90462
pk10468	183.069	0.106855	183.069	0.532117	183.069	0.0587819
pk10470	233.946	0.728343	233.946	0.00648636	233.946	0.289264
pk10471	263.089	0.101507	263.089	0.342612	263.089	0.0915789
pk10474	307.982	0.692723	307.982	0.373397	307.982	0.127193
pk10478	282.028	0.886224	282.028	0.147058	282.028	1.14491
pk1048	541.386	1.67369	541.386	1.83031	541.386	1.60355
pk10480	257.175	0.308883	257.175	0.115013	257.175	0.356995
pk10481	379.136	0.122904	379.136	0.559231	379.136	0.145519
pk10482	323.146	0.754999	323.146	0.433442	323.146	0.844701
pk10488	276.129	3.05378	276.129	3.07996	276.129	2.9875
pk1049	210.12	0.731156	210.12	1.41338	210.12	0.760785
pk10491	341.127	0.209588	341.127	0.165716	341.127	0.456818
pk10493	401.341	2.43946	401.341	1.9974	401.341	2.81254
pk105	214.917	0.322813	214.917	0.092153	214.917	0.160306
pk10500	293.962	0.219009	293.962	0.242716	293.962	0.244463
pk10501	356.11	0.257548	356.11	0.256387	356.11	0.135905
pk10504	518.324	0.139714	518.324	0.880555	518.324	0.868519
pk10506	294.103	0.21081	294.103	0.165498	294.103	0.423691
pk10507	379.244	0.358544	379.244	0.0187271	379.244	0.273699
pk10509	374.238	0.223878	374.238	0.658964	374.238	0.102306
pk1051	155.079	0.0229203	155.079	0.322991	155.079	0.424673
pk10513	231.17	0.0760843	231.17	0.440846	231.17	0.274998
pk1052	392.035	0.48311	392.035	0.335703	392.035	0.0187971
pk10520	350.238	0.969886	350.238	0.98588	350.238	0.890051
pk10524	569.417	1.31564	569.417	1.83127	569.417	0.175883
pk10526	151.037	0.445593	151.037	0.610865	151.037	0.708319
pk10529	452.277	3.3726	452.277	3.06458	452.277	3.37347
pk10535	184.013	1.02766	184.013	0.405721	184.013	0.684189
pk10536	159.117	0.154762	159.117	0.404742	159.117	0.455068
pk10537	387.205	1.03782	387.205	0.230367	387.205	0.0131298
pk10539	294.997	0.399425	294.997	0.308463	294.997	0.286036
pk10540	309.058	0.337856	309.058	0.278231	309.058	0.0858257
pk10541	216.02	0.439478	216.02	0.621482	216.02	0.404923
pk10542	222.097	0.55377	222.097	0.471217	222.097	1.27481
pk10545	281.063	0.152617	281.063	0.266323	281.063	0.381889
pk10549	481.388	0.0895625	481.388	0.836987	481.388	0.220844
pk1055	418.88	0.142537	418.88	0.0958507	418.88	0.696739
pk10553	313.096	0.339997	313.096	0.238562	313.096	0.639802
pk10556	355.138	0.0786332	355.138	0.36059	355.138	0.277688
pk10557	250.013	0.414769	250.013	0.0815463	250.013	0.674429
pk10559	495.404	0.1333	495.404	0.609322	495.404	0.0629729
pk10561	287.125	0.81037	287.125	0.226017	287.125	0.941365
pk10562	309.136	1.68021	309.136	0.84318	309.136	0.751712
pk10565	369.122	0.689732	369.122	0.417131	369.122	1.50058
pk1057	229.118	0.259344	229.118	0.0862721	229.118	0.234395
pk10570	365.232	0.740807	365.232	0.686519	365.232	0.212166
pk10573	303.236	0.594774	303.236	0.187698	303.236	0.542498
pk10574	201.164	0.669313	201.164	0.629738	201.164	0.208912
pk10576	310.113	0.391037	310.113	0.357955	310.113	0.572391
pk1058	193.084	0.021397	193.084	0.0920921	193.084	0.121541
pk10580	313.089	0.0841775	313.089	0.104356	313.089	0.0362491
pk10582	251.057	1.91068	251.057	1.99786	251.057	1.73282
pk10583	431.494	0.274487	431.494	0.295219	431.494	0.384353
pk10585	254.256	0.32421	254.256	0.578554	254.256	1.43036
pk10587	690.515	2.09613	690.515	2.65723	690.515	0.754846
pk10588	198.045	0.391724	198.045	0.329462	198.045	0.508617
pk10589	303.195	0.0867107	303.195	0.0479465	303.195	0.288815
pk1059	228.956	0.180663	228.956	0.225935	228.956	0.236698
pk10591	375.111	0.347529	375.111	0.0759476	375.111	0.585394
pk10594	812.038	0.344521	812.038	0.275786	812.038	0.169241
pk10596	172.133	0.0682849	172.133	0.317588	172.133	0.930582
pk10599	391.245	0.126182	391.245	0.817081	391.245	0.462558
pk1060	195.113	0.247759	195.113	0.0614824	195.113	0.638935
pk10601	440.277	0.069189	440.277	1.37985	440.277	0.390638
pk10602	287.237	0.848969	287.237	0.909423	287.237	1.28145
pk10603	134.081	0.350725	134.081	0.495389	134.081	0.52358
pk10604	513.293	0.0158331	513.293	0.0841249	513.293	0.273363
pk10606	145.101	0.307119	145.101	0.2161	145.101	0.729064
pk10613	798.563	1.12764	798.563	0.447089	798.563	2.6062
pk10617	188.034	0.240746	188.034	0.684461	188.034	0.197668
pk10618	881.849	0.230294	881.849	0.516696	881.849	0.691428
pk10620	185.077	0.636687	185.077	1.05069	185.077	0.0126129
pk10622	355.263	0.298135	355.263	0.312228	355.263	0.316632
pk10624	333.05	1.33502	333.05	0.662838	333.05	0.663984
pk10625	285.115	2.22323	285.115	1.3863	285.115	1.0765
pk1063	181.002	0.063542	181.002	0.178388	181.002	1.2309
pk10637	151.037	0.223622	151.037	0.243306	151.037	0.610306
pk10641	289.092	0.386261	289.092	0.217597	289.092	0.438339
pk10644	245.102	0.312567	245.102	0.0625935	245.102	0.602496
pk1065	134.035	0.306816	134.035	0.356977	134.035	1.18777
pk10650	490.286	0.668305	490.286	1.00322	490.286	1.49339
pk10653	400.758	3.436	400.758	2.64272	400.758	3.60412
pk10657	580.502	0.868302	580.502	1.74162	580.502	1.03931
pk1066	814.623	3.52525	814.623	3.34927	814.623	3.36867
pk10661	373.274	0.348298	373.274	0.882722	373.274	0.121869
pk10662	101.997	0.111246	101.997	0.598316	101.997	0.0882661
pk10677	383.246	0.349857	383.246	0.89233	383.246	0.385113
pk10681	229.073	1.28589	229.073	1.02451	229.073	0.477302
pk10683	281.658	0.903143	281.658	0.146301	281.658	1.02757
pk10684	305.057	0.828244	305.057	1.0544	305.057	0.453946
pk10690	348.222	1.11609	348.222	1.52867	348.222	1.90839
pk10691	457.329	0.0712392	457.329	0.0151097	457.329	0.00408619
pk10693	218.133	0.479001	218.133	0.202982	218.133	0.867157
pk10700	528.342	2.9588	528.342	1.56165	528.342	2.42405
pk10702	148.037	0.467593	148.037	0.233424	148.037	0.252731
pk10706	283.154	0.187928	283.154	0.342042	283.154	0.734567
pk1071	101.023	0.9682	101.023	0.59284	101.023	1.57208
pk10714	216.063	0.886384	216.063	0.597491	216.063	1.07677
pk10715	429.091	1.31296	429.091	0.889101	429.091	1.02225
pk10716	274.625	0.415975	274.625	0.135265	274.625	0.164404
pk10717	466.395	0.494264	466.395	1.23783	466.395	0.538905
pk10722	419.352	0.349028	419.352	1.08606	419.352	0.753039
pk10723	888.525	0.861486	888.525	0.351806	888.525	1.37049
pk1073	778.535	1.74843	778.535	2.29666	778.535	2.13513
pk10731	365.232	0.253521	365.232	0.194131	365.232	1.50234
pk10733	181.097	0.552359	181.097	0.522599	181.097	0.115956
pk10734	564.306	0.0208731	564.306	1.3572	564.306	0.896737
pk10737	333.05	1.38889	333.05	0.697723	333.05	0.945429
pk10741	629.475	1.49983	629.475	2.25333	629.475	0.501497
pk10742	206.044	0.147263	206.044	0.309962	206.044	1.33615
pk10743	355.138	0.199292	355.138	0.391138	355.138	0.364966
pk10745	829.445	0.0899278	829.445	0.155561	829.445	0.533813
pk1075	161.044	0.239169	161.044	0.662198	161.044	0.385533
pk10756	972.161	0.336527	972.161	0.532673	972.161	0.366942
pk10757	264.2	2.66255	264.2	1.55398	264.2	1.93665
pk10759	338.119	0.640502	338.119	0.449483	338.119	0.564065
pk1076	286.201	3.89101	286.201	2.05258	286.201	4.27844
pk10760	221.033	0.282655	221.033	0.700674	221.033	0.79303
pk10761	227.052	0.268895	227.052	0.701921	227.052	0.142712
pk10768	335.977	2.21592	335.977	1.84381	335.977	3.07624
pk10769	294.103	0.345498	294.103	0.428863	294.103	0.0125213
pk1077	141.052	0.0593189	141.052	0.691085	141.052	0.0296127
pk10779	115.095	0.293696	115.095	0.862188	115.095	0.327873
pk10780	307.083	1.74743	307.083	1.33965	307.083	1.68665
pk10786	543.365	0.520873	543.365	0.759118	543.365	0.103658
pk10788	489.272	0.253503	489.272	0.412026	489.272	1.52589
pk10789	172.133	0.261522	172.133	0.11534	172.133	0.719724
pk1079	310.017	0.553354	310.017	0.228686	310.017	0.3299
pk10790	311.11	0.0474941	311.11	0.0268103	311.11	0.245879
pk10792	562.4	0.435465	562.4	0.346775	562.4	0.156604
pk10794	302.139	0.418004	302.139	0.566984	302.139	1.28128
pk10799	800.52	1.9401	800.52	2.83147	800.52	1.48632
pk108	782.569	0.0905486	782.569	0.469398	782.569	1.00769
pk1080	412.853	0.484074	412.853	0.371166	412.853	0.791169
pk10800	202.002	3.34972	202.002	2.11518	202.002	3.06273
pk10805	185.057	0.186955	185.057	0.61367	185.057	0.278915
pk10806	315.073	0.112271	315.073	0.482711	315.073	0.0584924
pk10809	567.401	1.32961	567.401	1.56668	567.401	0.845494
pk10811	188.071	1.03217	188.071	0.741557	188.071	0.187501
pk10813	282.251	0.200836	282.251	0.828483	282.251	0.734664
pk10815	306.975	0.386892	306.975	0.187178	306.975	0.234871
pk10816	652.281	1.10399	652.281	1.75095	652.281	0.905465
pk10817	224.937	1.20228	224.937	0.211599	224.937	0.528605
pk10818	583.46	0.990342	583.46	1.74817	583.46	0.149309
pk1082	377.142	0.738391	377.142	1.04412	377.142	0.147035
pk10824	373.044	0.166414	373.044	0.176094	373.044	0.137561
pk10828	468.301	0.799442	468.301	1.62423	468.301	0.553531
pk10830	282.03	0.250703	282.03	0.0552981	282.03	0.112399
pk10832	597.366	1.4578	597.366	2.2484	597.366	1.49329
pk10833	746.625	0.774091	746.625	0.426212	746.625	0.597311
pk10839	345.203	0.760196	345.203	0.550501	345.203	1.42324
pk1084	404.034	0.381837	404.034	0.0707869	404.034	0.768321
pk10842	421.367	0.702649	421.367	0.236381	421.367	0.142821
pk10844	303.145	0.505438	303.145	1.1162	303.145	1.34061
pk10846	259.118	0.906129	259.118	0.168544	259.118	0.758675
pk10847	445.774	1.3946	445.774	1.49589	445.774	1.10893
pk10851	263.089	0.108544	263.089	0.280213	263.089	0.198331
pk10856	465.392	0.590238	465.392	1.16114	465.392	0.738659
pk10857	263.007	0.161951	263.007	0.327858	263.007	0.302116
pk10858	338.15	1.85579	338.15	0.881799	338.15	1.39854
pk10860	315.134	0.983848	315.134	0.373718	315.134	0.973568
pk10864	534.384	1.47567	534.384	1.4662	534.384	1.18735
pk10865	299.185	0.186703	299.185	0.0092289	299.185	0.0637048
pk10866	290.963	0.242786	290.963	0.430305	290.963	0.396906
pk10868	764.519	3.3724	764.519	3.59311	764.519	4.03923
pk1087	792.59	1.11537	792.59	1.02682	792.59	1.7058
pk10873	966.272	0.175467	966.272	0.533165	966.272	0.461539
pk10876	283.042	0.320092	283.042	0.321515	283.042	0.120954
pk10878	299.185	0.551894	299.185	0.11664	299.185	0.593815
pk10880	558.384	0.295333	558.384	0.863993	558.384	0.0159314
pk10881	327.075	0.139403	327.075	0.16792	327.075	0.297445
pk10884	240.978	1.3699	240.978	0.00418249	240.978	0.00682502
pk10887	249.054	3.54042	249.054	3.36502	249.054	2.01756
pk10889	413.766	2.79477	413.766	2.38648	413.766	3.02706
pk10892	347.221	0.714614	347.221	0.675769	347.221	0.287054
pk10894	153.043	0.0455193	153.043	0.0837941	153.043	0.272569
pk10896	124.028	2.21614	124.028	1.88742	124.028	1.26074
pk10898	770.569	5.79821	770.569	5.72148	770.569	6.20398
pk10900	468.376	0.52497	468.376	0.122087	468.376	0.0805476
pk10908	729.519	0.0190994	729.519	0.474634	729.519	0.324804
pk10911	289.075	0.643271	289.075	0.775447	289.075	0.497252
pk10913	593.333	0.174635	593.333	0.217129	593.333	1.0087
pk10919	577.407	0.547274	577.407	1.53015	577.407	0.00479389
pk10922	373.274	2.81314	373.274	2.95517	373.274	1.89165
pk10925	295.227	0.923198	295.227	1.28869	295.227	0.841067
pk10927	328.072	0.351755	328.072	0.330358	328.072	0.258494
pk10930	234.982	0.720646	234.982	0.112131	234.982	0.111631
pk10933	343.106	0.421707	343.106	0.408546	343.106	0.29475
pk10936	287.076	0.55743	287.076	0.410934	287.076	0.408399
pk1094	449.36	1.12012	449.36	1.6812	449.36	0.229944
pk10948	795.572	0.491025	795.572	0.860419	795.572	0.52013
pk10951	591.315	1.01485	591.315	0.652695	591.315	0.713344
pk10954	224.172	0.868142	224.172	1.7071	224.172	0.191148
pk10957	330.227	0.832762	330.227	0.646438	330.227	1.22707
pk10958	580.502	0.409138	580.502	1.21356	580.502	0.621463
pk1096	279.232	1.43601	279.232	1.89816	279.232	1.03249
pk10960	439.342	0.523161	439.342	1.08119	439.342	0.0226146
pk10961	288.623	0.336057	288.623	0.802981	288.623	0.222172
pk10963	331.115	0.498193	331.115	0.213832	331.115	0.0978988
pk10964	560.475	0.507694	560.475	1.23914	560.475	0.722669
pk10968	243.211	1.08695	243.211	0.964761	243.211	1.1538
pk10969	330.998	0.354253	330.998	0.110081	330.998	0.708044
pk10972	254.018	0.45944	254.018	0.452485	254.018	0.504946
pk10975	307.082	3.20583	307.082	2.84379	307.082	1.91335
pk10978	184.073	0.805313	184.073	0.74517	184.073	0.120674
pk10979	272.963	0.832518	272.963	0.754259	272.963	0.907456
pk10980	286.117	0.035933	286.117	0.299147	286.117	0.230173
pk10986	971.716	0.480419	971.716	0.835299	971.716	0.950708
pk10987	151.037	0.547618	151.037	0.697977	151.037	0.310691
pk10988	193.056	0.194637	193.056	0.227994	193.056	0.265522
pk10995	90.9222	0.0229178	90.9222	0.320282	90.9222	0.533445
pk10997	479.334	0.0771151	479.334	0.200348	479.334	0.369577
pk10998	196.514	0.301636	196.514	0.0011411	196.514	0.514741
pk110	130.022	0.319575	130.022	0.366802	130.022	0.42367
pk1100	520.328	0.238458	520.328	0.747508	520.328	0.270489
pk11005	137.06	0.0928841	137.06	0.149057	137.06	0.420305
pk11008	89.0233	1.14429	89.0233	0.986604	89.0233	1.07119
pk11010	243.048	0.672481	243.048	0.426039	243.048	1.11119
pk11014	591.325	0.811704	591.325	0.360576	591.325	0.832246
pk11017	328.23	1.0813	328.23	1.27397	328.23	0.945743
pk11018	131.086	0.549395	131.086	0.0572165	131.086	1.14056
pk1102	134.005	0.295792	134.005	0.398176	134.005	0.0206543
pk11022	272.185	2.63001	272.185	2.36818	272.185	1.59908
pk11027	110.975	0.488826	110.975	1.31103	110.975	0.437499
pk11028	343.027	0.0525968	343.027	0.0464287	343.027	0.673764
pk11030	315.111	0.337027	315.111	0.574111	315.111	0.354956
pk11031	505.241	2.00857	505.241	0.882838	505.241	1.46048
pk11033	187.995	0.831324	187.995	0.631427	187.995	0.855236
pk11035	416.285	0.198181	416.285	0.341553	416.285	0.71486
pk11037	281.063	0.531306	281.063	0.366602	281.063	0.0363499
pk11039	129.041	2.46265	129.041	1.66658	129.041	1.40351
pk1104	141.055	0.357972	141.055	0.160176	141.055	0.634648
pk11050	407.279	0.192575	407.279	1.14589	407.279	0.398381
pk11052	423.76	0.0582092	423.76	0.0943896	423.76	0.193689
pk11053	219.138	0.380425	219.138	0.00139594	219.138	0.0568794
pk1106	447.344	0.475562	447.344	0.894835	447.344	0.240843
pk11060	230.981	0.528936	230.981	0.554183	230.981	0.0663391
pk11062	411.25	1.18106	411.25	1.40316	411.25	0.567315
pk11064	204.057	0.659052	204.057	1.38328	204.057	0.650903
pk1107	793.593	0.774529	793.593	1.02568	793.593	1.66201
pk11072	529.313	1.2793	529.313	1.10848	529.313	1.85336
pk11076	239.058	0.566979	239.058	0.0121523	239.058	0.117477
pk11078	595.349	0.168017	595.349	0.0283496	595.349	0.434517
pk11079	271.092	1.10344	271.092	0.508768	271.092	0.710677
pk11081	571.359	0.235403	571.359	0.0134688	571.359	0.513949
pk11084	171.053	0.926982	171.053	0.890261	171.053	0.393774
pk1109	645.292	1.24715	645.292	0.960617	645.292	3.17624
pk11092	436.272	2.08112	436.272	2.22885	436.272	0.71945
pk11093	195.005	0.131584	195.005	0.0288456	195.005	0.321937
pk11098	377.127	0.0603003	377.127	0.12423	377.127	0.614682
pk11101	204.057	0.479749	204.057	0.80334	204.057	0.835086
pk11102	232.148	0.796916	232.148	0.163945	232.148	1.43357
pk11104	301.059	0.0631732	301.059	0.0586662	301.059	0.675785
pk11106	984.383	0.186798	984.383	0.304653	984.383	0.690477
pk1111	385.198	1.27447	385.198	0.66319	385.198	0.171404
pk11110	327.032	0.596262	327.032	0.317487	327.032	0.0764194
pk11112	448.384	0.734157	448.384	1.01142	448.384	0.836558
pk11113	247.049	0.253904	247.049	0.277041	247.049	0.295963
pk11121	215.091	0.180033	215.091	0.284588	215.091	0.492507
pk11129	263.095	0.477316	263.095	1.49383	263.095	0.841668
pk1113	229.155	1.00366	229.155	0.232139	229.155	0.65259
pk11131	471.308	0.935904	471.308	1.26282	471.308	1.01564
pk11132	417.288	0.945726	417.288	1.51293	417.288	0.664354
pk11134	361.162	0.1108	361.162	0.380341	361.162	0.377514
pk11135	574.378	0.56561	574.378	0.568268	574.378	0.643019
pk11137	448.35	0.309354	448.35	0.942664	448.35	0.607952
pk11140	192.033	0.856064	192.033	0.29595	192.033	1.12406
pk11142	827.539	0.518631	827.539	1.48108	827.539	0.895829
pk1115	480.308	2.62466	480.308	1.97395	480.308	2.56611
pk11156	292.06	1.14922	292.06	0.22315	292.06	1.00495
pk11159	341.16	0.924613	341.16	0.72486	341.16	1.18794
pk11161	375.25	0.028323	375.25	0.419895	375.25	0.193541
pk11162	245.099	0.216282	245.099	0.0236894	245.099	0.302557
pk11167	71.0128	0.0216083	71.0128	0.322964	71.0128	0.23458
pk11168	99.0077	0.246924	99.0077	0.28225	99.0077	0.171405
pk11172	301.216	0.0180269	301.216	0.213928	301.216	1.08826
pk11174	136.048	0.576717	136.048	1.15733	136.048	0.231426
pk11177	283.079	0.0487599	283.079	0.0321259	283.079	0.234538
pk11181	565.262	2.90163	565.262	2.1653	565.262	2.91781
pk11182	583.255	1.4307	583.255	1.11877	583.255	1.20548
pk11184	482.314	1.56961	482.314	1.37308	482.314	1.51348
pk11185	204.123	0.471208	204.123	0.125327	204.123	0.09691
pk11186	357.084	0.242354	357.084	0.610955	357.084	0.386637
pk11187	179.972	1.28202	179.972	1.03309	179.972	0.00605394
pk1119	248.999	1.53031	248.999	0.818017	248.999	2.05127
pk11190	251.042	0.334027	251.042	0.172439	251.042	1.51274
pk11193	213.095	1.28675	213.095	1.13028	213.095	0.762282
pk11195	289.104	1.15196	289.104	1.92999	289.104	0.0826419
pk11198	795.068	1.32552	795.068	1.8051	795.068	1.83638
pk112	87.0077	0.0523819	87.0077	0.297679	87.0077	0.413208
pk11200	849.555	0.946248	849.555	0.573029	849.555	1.30826
pk11204	300.217	1.73751	300.217	1.65735	300.217	2.0435
pk11207	259.081	0.243203	259.081	0.104141	259.081	0.637279
pk11210	207.131	0.19895	207.131	0.124819	207.131	0.261064
pk11212	419.315	0.598478	419.315	1.43989	419.315	0.522613
pk11218	257.147	0.94521	257.147	0.713074	257.147	0.883512
pk1122	135.032	0.139327	135.032	0.269266	135.032	0.438597
pk11221	327.068	0.0724419	327.068	0.23527	327.068	0.0261076
pk11225	115.095	0.0888321	115.095	0.0358249	115.095	0.0832801
pk11227	405.299	0.317672	405.299	0.368697	405.299	0.0149282
pk11229	386.29	0.474995	386.29	0.0602215	386.29	0.392557
pk11231	243.086	0.0203391	243.086	0.306117	243.086	0.0512879
pk11234	447.383	0.269093	447.383	1.06634	447.383	0.716491
pk11237	373.149	0.183342	373.149	0.406332	373.149	0.514582
pk1124	141.041	2.47767	141.041	1.19307	141.041	2.22377
pk11242	395.315	1.2382	395.315	2.50406	395.315	0.61606
pk11243	283.14	0.0555621	283.14	0.390699	283.14	1.26633
pk11244	204.123	0.943808	204.123	1.00838	204.123	1
pk11246	353.126	0.461155	353.126	0.40669	353.126	0.262342
pk11249	491.334	0.634329	491.334	1.01589	491.334	1.04531
pk11254	966.16	0.123442	966.16	0.097819	966.16	0.239538
pk11257	234.965	0.888297	234.965	0.0342712	234.965	0.131625
pk11258	427.255	0.176303	427.255	0.00782378	427.255	1.28631
pk11261	309.094	0.264549	309.094	0.0445555	309.094	0.685538
pk11263	183.023	0.7545	183.023	0.354429	183.023	0.852978
pk11268	664.3	0.776224	664.3	0.618613	664.3	0.841475
pk11271	280.104	0.0314393	280.104	0.58943	280.104	0.883933
pk11274	321.062	2.45662	321.062	2.21142	321.062	1.08109
pk11276	538.417	1.08848	538.417	1.71327	538.417	0.392643
pk11278	248.034	0.288873	248.034	0.398653	248.034	0.322373
pk11281	177.039	1.63928	177.039	0.284136	177.039	1.51152
pk11286	245.082	0.791494	245.082	0.740407	245.082	1.16923
pk11288	233.113	1.14485	233.113	0.647558	233.113	0.781054
pk1129	757.557	1.70187	757.557	1.92331	757.557	1.42725
pk11293	151.037	0.550272	151.037	0.947024	151.037	0.292271
pk11294	198.009	2.53278	198.009	2.44641	198.009	2.45745
pk11299	134.507	0.37319	134.507	0.0176474	134.507	0.0716481
pk113	130.05	0.263393	130.05	0.0388808	130.05	0.368489
pk1130	802.535	2.25791	802.535	2.77822	802.535	1.02669
pk11301	311.11	0.0175367	311.11	0.090413	311.11	0.0238145
pk11303	505.312	3.39833	505.312	2.98141	505.312	3.76218
pk11309	503.332	0.981378	503.332	0.737914	503.332	1.83294
pk11312	494.391	0.616951	494.391	1.2923	494.391	0.42992
pk11316	253.047	0.942773	253.047	0.798616	253.047	0.452077
pk11318	558.384	0.900849	558.384	1.2984	558.384	0.656913
pk11324	344.091	0.138709	344.091	0.307349	344.091	0.445623
pk1134	93.0699	0.675404	93.0699	0.365694	93.0699	0.524279
pk11342	373.274	0.752417	373.274	1.37957	373.274	0.453716
pk11349	303.232	0.143501	303.232	0.041514	303.232	0.245877
pk11350	212.053	0.228454	212.053	0.308147	212.053	0.351441
pk11352	431.313	0.776756	431.313	1.45783	431.313	0.22746
pk11354	349.993	1.56464	349.993	0.875274	349.993	1.04389
pk11360	353.088	3.35452	353.088	2.44996	353.088	1.96744
pk11362	151.037	0.142664	151.037	0.0969434	151.037	0.668216
pk11364	432.355	0.71143	432.355	1.10542	432.355	0.810461
pk11370	299.517	2.14342	299.517	1.90882	299.517	2.36931
pk11371	287.237	0.740674	287.237	0.302462	287.237	0.987774
pk11374	283.658	0.12787	283.658	0.0520245	283.658	0.342147
pk11379	262.05	0.0800914	262.05	0.0986502	262.05	0.154885
pk1138	300.633	0.205444	300.633	0.358076	300.633	0.326482
pk11380	355.143	0.43552	355.143	0.259732	355.143	0.577185
pk11385	249.073	0.131489	249.073	0.349151	249.073	0.172229
pk11387	206.117	0.802332	206.117	1.32901	206.117	0.452608
pk11395	169.966	0.245588	169.966	0.0323562	169.966	0.245822
pk11396	489.319	0.700401	489.319	1.63908	489.319	0.446353
pk11399	311.11	0.00476177	311.11	0.104917	311.11	0.103209
pk11407	325.055	0.580551	325.055	1.19055	325.055	0.633991
pk1141	153.127	0.252251	153.127	1.32489	153.127	0.376287
pk11414	259.998	1.68852	259.998	1.69141	259.998	0.685864
pk11415	307.263	0.832068	307.263	0.204528	307.263	0.386768
pk11417	491.334	0.24026	491.334	0.472936	491.334	0.426092
pk11425	320.191	0.510907	320.191	0.827202	320.191	0.196673
pk11432	499.338	0.379651	499.338	0.955069	499.338	0.0851136
pk11434	580.442	0.735665	580.442	1.38885	580.442	0.0283719
pk11436	256.056	0.652123	256.056	0.143806	256.056	1.1261
pk11437	294.057	2.84586	294.057	2.82682	294.057	1.49436
pk11441	634.473	0.914704	634.473	1.6842	634.473	0.669781
pk11445	145.101	0.651774	145.101	0.403513	145.101	0.631739
pk11448	229.032	0.159783	229.032	0.457703	229.032	0.521656
pk11449	312.217	0.0161447	312.217	0.0942185	312.217	0.811742
pk1145	175.034	1.21532	175.034	1.44958	175.034	0.430533
pk11453	281.027	0.126574	281.027	0.22767	281.027	0.0828701
pk11454	794.06	0.675632	794.06	0.524013	794.06	0.0945712
pk1146	447.346	0.0597318	447.346	0.988765	447.346	0.615466
pk11461	269.031	0.323027	269.031	0.516438	269.031	0.234149
pk11467	198.089	0.23738	198.089	0.172909	198.089	0.251055
pk11472	284.087	0.731053	284.087	0.180797	284.087	0.769516
pk11479	269.063	0.263077	269.063	0.307246	269.063	0.34593
pk1148	152.01	0.068481	152.01	0.0957971	152.01	0.732871
pk1149	131.053	0.18306	131.053	0.0789559	131.053	0.463812
pk11490	245.014	0.0222936	245.014	0.0013637	245.014	0.626124
pk11492	267.084	0.0293995	267.084	0.0167388	267.084	0.150924
pk11493	343.106	0.118335	343.106	0.165655	343.106	0.5554
pk11498	500.379	1.47492	500.379	2.13272	500.379	1.22988
pk1150	213.01	0.194999	213.01	0.195054	213.01	0.0925576
pk1151	385.061	0.00157136	385.061	0.371967	385.061	1.07758
pk11512	344.091	0.126966	344.091	0.485136	344.091	0.356113
pk11514	168.52	1.23738	168.52	0.972893	168.52	0.656334
pk11519	457.277	1.11413	457.277	0.8965	457.277	0.779123
pk11521	299.185	0.177047	299.185	0.324174	299.185	0.627676
pk11522	224.99	1.35503	224.99	1.23335	224.99	0.227185
pk11523	291.002	0.339492	291.002	0.147889	291.002	0.323866
pk11527	570.421	1.50482	570.421	1.81824	570.421	0.349368
pk11529	259.115	0.169534	259.115	0.228479	259.115	0.383153
pk11533	331.106	2.87394	331.106	2.07828	331.106	1.63758
pk11543	146.035	0.494453	146.035	0.165548	146.035	0.598295
pk11545	825.543	0.607194	825.543	1.3098	825.543	0.150253
pk11548	216.02	0.993492	216.02	1.03495	216.02	0.293271
pk11549	298.052	0.255973	298.052	0.286384	298.052	0.463604
pk11553	186.991	0.530058	186.991	0.4662	186.991	0.0858061
pk11554	420.782	1.9716	420.782	1.13517	420.782	2.12258
pk11555	505.348	0.607601	505.348	0.338993	505.348	1.19615
pk11556	337.128	0.172324	337.128	0.206264	337.128	0.0266974
pk11557	259.998	0.0995975	259.998	0.00145911	259.998	0.517702
pk11567	151.037	0.100791	151.037	0.467273	151.037	0.385029
pk11568	231.054	0.239137	231.054	0.453622	231.054	0.729166
pk11570	173.988	0.242729	173.988	1.01601	173.988	0.34531
pk11574	603.496	0.909942	603.496	1.49647	603.496	0.703104
pk11576	345.279	0.492323	345.279	1.25604	345.279	0.403722
pk1158	139.027	0.0908596	139.027	0.11289	139.027	0.835974
pk11580	311.074	0.0813025	311.074	0.110421	311.074	0.226671
pk11585	340.166	0.476714	340.166	0.0309369	340.166	0.911712
pk11587	263.089	0.0410501	263.089	0.127232	263.089	0.00857936
pk11588	276.144	1.65646	276.144	1.53191	276.144	0.880572
pk1159	133.097	0.19022	133.097	0.923379	133.097	1.2258
pk1160	469.389	0.254185	469.389	0.931723	469.389	1.75332
pk11603	77.0386	1.04211	77.0386	0.475381	77.0386	1.91937
pk1161	323.011	0.244116	323.011	0.141908	323.011	0.0900676
pk11613	466.198	1.92051	466.198	1.25317	466.198	1.45769
pk1162	218.995	1.76986	218.995	0.526109	218.995	0.889887
pk11623	325.037	1.08124	325.037	0.326884	325.037	2.68138
pk11627	240.092	0.0396337	240.092	0.2034	240.092	0.0549806
pk11630	221.09	1.09018	221.09	0.769744	221.09	1.21149
pk11633	199.977	0.11321	199.977	0.173427	199.977	1.09852
pk11634	285.977	0.0579329	285.977	0.223923	285.977	0.711306
pk11637	554.426	1.08217	554.426	1.51743	554.426	1.03027
pk11639	426.266	1.48905	426.266	1.63515	426.266	2.47154
pk11642	489.319	0.351372	489.319	0.944486	489.319	0.702267
pk1165	185.032	0.789737	185.032	0.370751	185.032	0.898322
pk11656	459.382	0.0909236	459.382	0.792564	459.382	0.271022
pk11661	466.359	0.709196	466.359	0.91986	466.359	0.688835
pk11665	330.032	0.52335	330.032	0.989639	330.032	0.456496
pk1168	279.232	0.4448	279.232	1.57877	279.232	0.412187
pk11684	824.545	0.155459	824.545	0.457776	824.545	0.503471
pk11685	247.133	0.431566	247.133	0.0160304	247.133	0.122812
pk11687	245.033	0.264763	245.033	0.285206	245.033	0.854814
pk1169	147.113	0.0496976	147.113	0.145348	147.113	0.0545682
pk11699	821.618	0.837251	821.618	0.879686	821.618	0.288882
pk117	87.0077	0.00289164	87.0077	0.315241	87.0077	0.118114
pk11700	573.376	0.598213	573.376	1.18057	573.376	0.192386
pk11702	573.314	0.0905543	573.314	0.344879	573.314	0.511867
pk11703	189.091	0.00382364	189.091	0.468452	189.091	0.130041
pk11712	343.267	0.312308	343.267	0.0266843	343.267	0.0778048
pk11713	373.204	1.64454	373.204	1.71514	373.204	1.01606
pk11714	86.0317	0.220849	86.0317	0.353504	86.0317	0.418526
pk11719	311.11	0.0405209	311.11	0.0525513	311.11	0.198022
pk1172	422.263	0.904012	422.263	0.681693	422.263	1.55682
pk11722	280.235	0.820694	280.235	1.73171	280.235	0.804352
pk11727	72.119	0.502522	72.119	0.505955	72.119	0.0114468
pk1173	306.139	1.25775	306.139	1.51401	306.139	0.413877
pk11730	190.986	0.0278013	190.986	0.637072	190.986	0.448093
pk11733	289.023	0.762323	289.023	0.83447	289.023	0.194973
pk11736	795.068	0.840745	795.068	0.894881	795.068	1.58472
pk1174	515.371	0.820599	515.371	1.41075	515.371	0.363117
pk11746	247.133	0.0792282	247.133	0.322011	247.133	0.299252
pk11747	176.128	3.83414	176.128	2.46396	176.128	3.17243
pk11749	493.349	1.23038	493.349	1.12662	493.349	1.26007
pk1175	488.872	0.995585	488.872	0.501615	488.872	0.984495
pk11750	259.205	0.183761	259.205	0.591665	259.205	0.423287
pk11753	204.087	0.621067	204.087	0.262922	204.087	1.36645
pk11759	379.136	0.149053	379.136	0.427768	379.136	0.140395
pk11760	248.096	1.35787	248.096	1.078	248.096	1.80956
pk11764	241.031	0.0285678	241.031	0.177532	241.031	0.199166
pk1177	136.073	0.70268	136.073	0.572751	136.073	0.0033407
pk11770	471.308	2.95928	471.308	2.70347	471.308	2.22666
pk11771	886.51	0.730072	886.51	0.738567	886.51	0.547525
pk11772	174.048	0.167356	174.048	0.176803	174.048	0.143726
pk1178	186.991	1.15649	186.991	1.01515	186.991	1.36418
pk11782	477.319	0.169616	477.319	0.995806	477.319	0.0499676
pk11789	469.389	0.574589	469.389	1.30095	469.389	0.35546
pk1179	113.06	0.0694838	113.06	0.321362	113.06	0.467692
pk11791	341.121	0.0659732	341.121	0.212833	341.121	0.161473
pk11793	140.986	1.07052	140.986	0.757737	140.986	1.36996
pk11799	255.134	0.0689841	255.134	0.540348	255.134	0.528709
pk118	218.984	0.171061	218.984	0.226709	218.984	0.139378
pk1180	813.675	0.83606	813.675	0.279149	813.675	1.02047
pk11801	462.327	0.338989	462.327	1.13608	462.327	0.107238
pk11802	309.058	0.227218	309.058	0.125439	309.058	0.565224
pk11803	323.177	0.100452	323.177	0.102444	323.177	0.336491
pk11806	276.032	0.774607	276.032	0.455775	276.032	0.531467
pk11807	301.216	0.458215	301.216	0.114274	301.216	1.41273
pk1181	561.413	0.0122406	561.413	0.906087	561.413	0.171582
pk11810	506.36	0.48419	506.36	1.05549	506.36	0.825099
pk11811	221.09	0.526171	221.09	0.212432	221.09	0.117191
pk11813	272.185	0.665913	272.185	1.62148	272.185	1.28569
pk11816	269.074	0.815288	269.074	0.591997	269.074	0.49352
pk1182	167.056	1.04302	167.056	1.7084	167.056	0.35588
pk11820	280.979	0.126076	280.979	0.276171	280.979	0.32783
pk11828	462.334	2.45685	462.334	2.29149	462.334	3.15283
pk1183	230.096	1.86531	230.096	1.41939	230.096	1.16791
pk11831	527.334	0.211106	527.334	0.202734	527.334	0.213183
pk11832	366.269	1.64739	366.269	2.60547	366.269	1.04623
pk11835	212.061	0.0811112	212.061	0.0917274	212.061	1.19433
pk11836	261.221	0.827262	261.221	0.779141	261.221	0.92033
pk11837	309.058	0.185625	309.058	0.357037	309.058	0.371639
pk11841	530.322	0.00534005	530.322	1.10204	530.322	0.697083
pk11842	233.027	1.1347	233.027	0.377922	233.027	1.7335
pk11848	308.019	2.11318	308.019	1.48614	308.019	1.6657
pk11853	568.427	1.23668	568.427	1.20577	568.427	1.60136
pk11855	115.994	0.11176	115.994	0.335294	115.994	0.226867
pk11857	636.489	0.898449	636.489	1.22915	636.489	1.04738
pk11863	313.107	1.19519	313.107	1.08604	313.107	1.44065
pk11865	501.319	0.287924	501.319	0.762347	501.319	0.60624
pk11866	425.362	0.435111	425.362	1.14435	425.362	0.141144
pk11874	411.25	2.94903	411.25	2.68787	411.25	3.1653
pk11875	224.925	0.0450872	224.925	0.017807	224.925	0.272893
pk1188	301.213	1.77306	301.213	0.104005	301.213	0.872081
pk11881	213.039	0.00676153	213.039	0.264771	213.039	0.160336
pk11887	361.162	0.0123019	361.162	0.0514677	361.162	0.11282
pk1189	758.569	0.581601	758.569	0.935198	758.569	0.827738
pk11895	493.35	0.146505	493.35	0.997983	493.35	0.180867
pk1190	221.033	2.02787	221.033	0.799361	221.033	1.78425
pk11901	395.131	0.216462	395.131	0.265553	395.131	0.0647501
pk11903	408.235	0.621784	408.235	0.909802	408.235	0.790089
pk11904	299.185	0.19077	299.185	0.347373	299.185	0.400251
pk11906	471.308	0.48715	471.308	0.878214	471.308	0.260027
pk11907	286.625	0.357345	286.625	0.782851	286.625	0.176317
pk1192	148.047	1.0974	148.047	0.991075	148.047	0.433216
pk11922	462.327	0.674166	462.327	0.0769558	462.327	0.329262
pk11923	767.577	1.75356	767.577	1.3455	767.577	2.44228
pk11924	118.065	0.760964	118.065	0.0249816	118.065	0.692796
pk1193	227.052	0.171077	227.052	0.0647733	227.052	0.576796
pk11930	560.311	0.610715	560.311	0.529145	560.311	0.0702169
pk11936	845.622	0.775624	845.622	0.574053	845.622	0.299832
pk11937	477.317	0.788815	477.317	1.11047	477.317	0.427859
pk11939	136.175	0.756014	136.175	0.375887	136.175	0.51639
pk11940	874.554	0.00899989	874.554	0.561916	874.554	1.16725
pk11943	293.644	0.14378	293.644	0.750658	293.644	0.344048
pk11944	402.266	2.54745	402.266	2.26967	402.266	2.97257
pk11950	461.361	0.866931	461.361	1.52201	461.361	0.844774
pk11955	434.289	2.36213	434.289	1.8797	434.289	2.27028
pk11957	283.084	1.29505	283.084	1.36273	283.084	0.945679
pk1196	287.2	0.902588	287.2	0.988035	287.2	1.62599
pk11960	263.044	0.0250377	263.044	0.195341	263.044	0.250275
pk11963	291.002	0.194984	291.002	0.278663	291.002	0.616608
pk11966	430.301	0.728622	430.301	0.860966	430.301	0.533104
pk11969	295.66	1.02906	295.66	0.617614	295.66	0.386227
pk1197	154.05	1.83543	154.05	1.07398	154.05	1.01697
pk11974	287.079	1.39349	287.079	1.03024	287.079	1.29279
pk11977	404.36	0.494144	404.36	0.845604	404.36	0.295374
pk11981	233.113	1.50486	233.113	1.34009	233.113	0.0652146
pk11986	261.097	0.107338	261.097	0.441169	261.097	0.563095
pk11988	231.084	1.31824	231.084	1.1911	231.084	0.961006
pk1199	354.894	0.739631	354.894	0.416209	354.894	0.989264
pk11994	297.127	0.167501	297.127	0.0625889	297.127	0.456375
pk11999	198.124	1.04236	198.124	0.982612	198.124	0.943826
pk1200	172.032	0.132222	172.032	0.144183	172.032	0.197449
pk12003	262.013	1.5376	262.013	0.908005	262.013	1.08805
pk12006	237.043	1.10865	237.043	1.28722	237.043	0.009527
pk12008	253.195	1.97693	253.195	0.476545	253.195	1.36833
pk1201	209.056	1.48138	209.056	0.927067	209.056	1.57547
pk12011	485.36	0.837608	485.36	1.44786	485.36	0.530031
pk12012	470.368	1.55849	470.368	1.75142	470.368	1.98445
pk12021	313.096	0.682142	313.096	1.05901	313.096	1.0677
pk12023	249.054	3.19292	249.054	3.22316	249.054	1.82294
pk12027	508.367	0.0444359	508.367	0.610681	508.367	1.69078
pk12029	253.111	0.0630294	253.111	0.150566	253.111	0.141112
pk12033	313.201	0.332976	313.201	0.0910071	313.201	0.01937
pk12036	412.284	1.41472	412.284	1.15508	412.284	0.660431
pk1204	116.071	1.27232	116.071	0.839049	116.071	0.87489
pk12040	164.115	0.183217	164.115	0.248904	164.115	0.295232
pk12041	339.105	0.380655	339.105	0.676126	339.105	0.23327
pk12044	201.076	0.268154	201.076	0.110964	201.076	0.346654
pk12049	262.148	3.06877	262.148	1.89655	262.148	1.88097
pk1205	152.032	0.459084	152.032	0.0467591	152.032	1.2914
pk12050	334.477	0.235385	334.477	0.231926	334.477	0.123161
pk12052	193.056	0.191606	193.056	0.466471	193.056	0.100673
pk12054	100.013	0.312964	100.013	0.0830068	100.013	0.260276
pk12059	246.23	0.477421	246.23	0.71223	246.23	0.787711
pk12067	182.162	0.907277	182.162	1.8317	182.162	0.824718
pk12074	248.113	1.13779	248.113	0.138457	248.113	1.50033
pk12075	257.175	0.26238	257.175	0.0558057	257.175	0.0193459
pk12079	389.341	0.662442	389.341	1.46456	389.341	0.836642
pk12084	546.421	1.2261	546.421	1.6975	546.421	1.09916
pk12085	193.056	0.154082	193.056	0.318984	193.056	0.0694139
pk12086	257.19	1.29875	257.19	1.41191	257.19	1.04152
pk12088	106.065	0.125216	106.065	0.0723714	106.065	0.375022
pk1209	246.17	2.41579	246.17	2.16857	246.17	1.14189
pk12090	253.032	0.103126	253.032	0.0080137	253.032	0.626342
pk12091	430.295	1.07268	430.295	1.27731	430.295	0.425715
pk12095	247.133	0.642629	247.133	0.0189643	247.133	0.572197
pk12097	311.13	1.99107	311.13	1.40897	311.13	1.12907
pk1210	171.026	0.447596	171.026	0.337492	171.026	0.0227263
pk12101	301.003	0.0760261	301.003	0.527517	301.003	0.842189
pk12107	299.135	0.233737	299.135	0.163354	299.135	0.290381
pk12109	259.045	0.0432026	259.045	0.363672	259.045	0.198888
pk1211	232.997	0.153818	232.997	0.501231	232.997	0.312463
pk12111	308.161	0.228496	308.161	0.261252	308.161	0.197861
pk12117	319.063	0.0293345	319.063	0.356828	319.063	0.234623
pk1212	141.052	1.89634	141.052	0.922004	141.052	1.37413
pk12127	262.013	1.46062	262.013	0.742714	262.013	1.34845
pk12128	457.33	1.19018	457.33	1.31682	457.33	0.912076
pk12131	249.152	0.479539	249.152	0.897784	249.152	0.23259
pk12132	229.071	0.251149	229.071	0.232424	229.071	0.841065
pk12134	327.075	0.852788	327.075	0.135337	327.075	0.171328
pk12139	397.147	0.00958262	397.147	0.0716811	397.147	0.214255
pk12144	632.457	1.32747	632.457	1.593	632.457	1.30776
pk12145	652.375	1.87129	652.375	1.39202	652.375	2.39576
pk12148	185.067	0.266487	185.067	0.0585224	185.067	0.293958
pk12154	283.242	0.0961391	283.242	1.22126	283.242	0.0021103
pk1216	234.997	0.112676	234.997	0.27221	234.997	0.0364126
pk12160	162.055	0.579982	162.055	0.310016	162.055	0.214936
pk12166	281.027	0.169298	281.027	0.153057	281.027	0.240708
pk12167	235.08	0.544881	235.08	1.09769	235.08	0.0501724
pk12174	198.056	0.710561	198.056	0.235879	198.056	2.79837
pk12175	241.034	0.0275785	241.034	0.191555	241.034	0.314833
pk12176	439.121	0.00353395	439.121	0.0661716	439.121	0.152716
pk12177	198.084	2.63561	198.084	1.61454	198.084	2.39675
pk12179	475.303	0.518099	475.303	1.1958	475.303	0.0887283
pk12181	206.96	0.249238	206.96	0.35503	206.96	0.590701
pk12183	151.037	0.13043	151.037	0.370469	151.037	0.149552
pk12187	512.341	0.900764	512.341	0.981893	512.341	0.438533
pk1219	155.043	1.30067	155.043	0.671739	155.043	1.30572
pk12190	982.386	0.486552	982.386	0.604254	982.386	0.283761
pk12194	219.134	0.729043	219.134	0.323822	219.134	1.90099
pk12202	253.216	0.485315	253.216	1.10552	253.216	0.52054
pk12203	254.102	1.35723	254.102	1.2957	254.102	0.890779
pk1221	337.167	1.11165	337.167	0.911651	337.167	1.27103
pk12212	259.045	0.236311	259.045	0.149724	259.045	0.964806
pk12214	604.499	0.756629	604.499	1.4714	604.499	0.16253
pk1222	725.531	0.464207	725.531	0.0780274	725.531	0.229917
pk12228	467.32	0.647215	467.32	0.316917	467.32	1.46191
pk1223	245.115	0.372211	245.115	0.798794	245.115	0.219297
pk12240	309.064	0.281313	309.064	0.0969133	309.064	0.26312
pk12244	538.35	1.03633	538.35	0.927277	538.35	0.390578
pk12246	737.731	0.268907	737.731	0.433004	737.731	1.15448
pk12249	476.381	0.726948	476.381	1.46359	476.381	0.622541
pk1225	167.068	1.00004	167.068	1.256	167.068	0.121007
pk12257	151.037	0.0557791	151.037	0.0630861	151.037	0.0904311
pk12267	360.024	0.400899	360.024	0.336166	360.024	0.907339
pk12269	414.3	1.40018	414.3	1.44236	414.3	1.8824
pk12270	397.147	0.180785	397.147	0.132778	397.147	0.0216848
pk12273	417.139	0.315765	417.139	0.0255285	417.139	0.453394
pk12289	287.957	0.309754	287.957	0.461675	287.957	0.65538
pk1229	221.982	1.25246	221.982	1.14219	221.982	0.882745
pk12300	180.11	0.280581	180.11	0.0596184	180.11	0.163572
pk12304	211.119	1.31727	211.119	1.17802	211.119	0.656169
pk12310	521.381	0.0329588	521.381	0.798379	521.381	0.297438
pk12313	519.404	0.844627	519.404	1.20018	519.404	0.0964474
pk12322	287.116	2.02511	287.116	1.26517	287.116	0.812677
pk12326	179.049	0.567584	179.049	0.0670855	179.049	0.26655
pk1233	781.557	2.82872	781.557	3.206	781.557	1.25029
pk12334	437.287	0.812411	437.287	0.710182	437.287	0.559675
pk12339	406.376	0.71152	406.376	1.34474	406.376	0.996606
pk1234	597.449	0.636173	597.449	1.36851	597.449	0.187134
pk12345	259.19	0.196295	259.19	0.197744	259.19	0.186712
pk12354	219.08	0.0185861	219.08	0.299701	219.08	2.27988
pk12365	288.217	2.22916	288.217	1.39341	288.217	0.526171
pk1237	114.066	0.630358	114.066	0.0418027	114.066	0.312128
pk12371	275.044	0.228817	275.044	0.0618128	275.044	0.487425
pk12373	302.16	0.470941	302.16	0.176314	302.16	0.173901
pk1238	223.108	0.544713	223.108	0.00693965	223.108	0.797369
pk12380	220.143	2.78685	220.143	1.8837	220.143	1.71084
pk12382	417.262	2.17414	417.262	1.50208	417.262	1.37388
pk12383	211.961	0.950223	211.961	1.08266	211.961	0.0617485
pk12394	417.372	0.834438	417.372	1.48796	417.372	0.962787
pk12399	826.535	0.258664	826.535	0.650797	826.535	0.147617
pk124	130.05	0.0606033	130.05	0.212157	130.05	0.231922
pk12404	299.139	1.42562	299.139	1.25953	299.139	1.72447
pk12406	176.517	0.976133	176.517	0.720658	176.517	1.28096
pk1241	599.465	0.58881	599.465	1.49974	599.465	0.246891
pk12410	243.072	2.00936	243.072	1.78214	243.072	2.16241
pk12416	291.037	1.9539	291.037	1.43098	291.037	0.847689
pk12419	362.075	0.97329	362.075	0.430425	362.075	1.07346
pk1242	334.148	1.31721	334.148	0.234368	334.148	1.36356
pk12426	505.282	0.943305	505.282	1.34487	505.282	1.32251
pk1243	581.239	1.40925	581.239	1.18403	581.239	3.36341
pk12430	491.334	0.239597	491.334	0.716198	491.334	0.520918
pk12432	478.397	0.732981	478.397	1.64079	478.397	0.657458
pk12436	252.204	0.194694	252.204	0.961172	252.204	0.08499
pk12437	151.037	0.0864473	151.037	0.0090409	151.037	0.295223
pk12448	327.148	1.321	327.148	0.85745	327.148	1.74864
pk12456	417.143	0.423888	417.143	0.609922	417.143	0.304874
pk1246	778.536	1.42388	778.536	2.42934	778.536	1.41237
pk12474	203.143	0.27439	203.143	0.370052	203.143	0.475071
pk12476	254.023	1.59526	254.023	1.0109	254.023	1.06999
pk12478	216.095	0.131257	216.095	0.194234	216.095	0.365566
pk12479	518.375	0.639111	518.375	0.537964	518.375	0.388247
pk12486	342.997	0.0718033	342.997	0.0714667	342.997	0.425926
pk12490	435.765	0.0260773	435.765	0.0823474	435.765	0.309502
pk12496	151.037	0.155293	151.037	0.00253254	151.037	0.125084
pk12498	752.55	0.566182	752.55	0.590891	752.55	1.44623
pk125	234.961	0.125767	234.961	0.0462309	234.961	0.445846
pk12504	210.989	0.913565	210.989	1.69317	210.989	0.108302
pk12508	254.161	0.382582	254.161	0.620893	254.161	0.693339
pk12509	341.178	1.7394	341.178	1.68213	341.178	0.945914
pk1251	120.053	1.04878	120.053	0.918325	120.053	0.409015
pk12515	881.95	0.163814	881.95	0.485438	881.95	0.75011
pk12516	377.992	0.0635264	377.992	0.443266	377.992	0.0351259
pk12519	233.07	0.103507	233.07	0.122676	233.07	0.265223
pk12526	268.021	1.31409	268.021	0.944838	268.021	0.38668
pk12529	483.308	0.353632	483.308	0.384541	483.308	0.343449
pk12537	309.058	0.0955985	309.058	0.764775	309.058	0.293714
pk1254	815.575	0.697226	815.575	0.368609	815.575	1.17789
pk12540	269.065	0.412897	269.065	0.191305	269.065	0.100438
pk12543	263.007	0.0849787	263.007	0.223874	263.007	0.262953
pk12547	983.827	0.163535	983.827	0.369497	983.827	0.240487
pk12548	343.188	1.00863	343.188	0.0418167	343.188	2.14442
pk1255	421.255	0.469559	421.255	0.495651	421.255	0.0136584
pk12550	468.376	0.215246	468.376	1.28957	468.376	0.462937
pk12554	243.123	0.268915	243.123	0.555477	243.123	0.632843
pk12556	313.096	0.194315	313.096	0.958436	313.096	0.698969
pk1256	209.117	0.14353	209.117	0.177835	209.117	0.260826
pk12560	329.232	0.879532	329.232	0.656473	329.232	1.53686
pk12561	632.457	1.04305	632.457	1.31119	632.457	0.517307
pk12563	308.088	1.23295	308.088	1.20832	308.088	0.901759
pk12565	404.997	1.80061	404.997	1.7597	404.997	1.5721
pk12572	251.042	1.61041	251.042	0.883529	251.042	0.85224
pk12583	563.246	2.85845	563.246	2.40488	563.246	1.74829
pk12587	509.38	1.74646	509.38	1.42599	509.38	2.10265
pk12595	296.125	0.600716	296.125	1.22804	296.125	0.121015
pk12596	193.056	0.0362167	193.056	0.591211	193.056	0.404294
pk12597	243.086	0.329966	243.086	0.232259	243.086	0.47906
pk12598	543.314	1.43306	543.314	1.12168	543.314	1.41554
pk126	175.119	0.662081	175.119	0.119568	175.119	1.77914
pk12600	317.054	0.448231	317.054	0.42687	317.054	0.791535
pk12602	230.158	0.401635	230.158	0.223082	230.158	0.6655
pk12605	208.068	0.0227088	208.068	0.662409	208.068	0.376447
pk12606	592.337	0.15196	592.337	0.763346	592.337	0.513027
pk12607	982.164	0.204208	982.164	0.665213	982.164	0.721731
pk12610	284.185	0.689937	284.185	0.290123	284.185	0.876466
pk12611	294.057	2.20143	294.057	1.76365	294.057	1.64868
pk12613	436.273	0.809745	436.273	1.06083	436.273	0.6635
pk12614	245.138	0.168228	245.138	0.244334	245.138	0.603594
pk12617	330.191	0.0329595	330.191	0.607976	330.191	0.107389
pk1262	219.097	0.907714	219.097	0.965728	219.097	0.190618
pk12628	355.138	0.647452	355.138	0.355244	355.138	0.58216
pk12632	853.554	0.452558	853.554	0.125071	853.554	0.653434
pk12633	235.205	0.622662	235.205	1.39647	235.205	0.521287
pk12634	818.562	0.385889	818.562	0.858576	818.562	0.459523
pk12637	459.381	0.211671	459.381	0.602952	459.381	0.704395
pk12638	338.232	1.0729	338.232	0.87399	338.232	0.581559
pk12639	334.207	1.03231	334.207	0.963397	334.207	0.985533
pk1264	163.06	0.848138	163.06	0.683169	163.06	1.60284
pk12640	290.026	0.180896	290.026	0.158125	290.026	0.614918
pk12647	244.021	0.192779	244.021	0.193201	244.021	0.247072
pk12649	117.018	0.18197	117.018	0.0119189	117.018	0.20315
pk1265	261.005	0.380869	261.005	0.195202	261.005	0.292897
pk12650	269.033	1.25201	269.033	0.572721	269.033	0.508232
pk12656	539.43	0.733361	539.43	1.33017	539.43	0.685853
pk1266	293.099	0.141487	293.099	0.0765497	293.099	0.182955
pk12660	400.254	0.14807	400.254	0.631528	400.254	0.610904
pk12666	509.321	0.38519	509.321	0.211015	509.321	0.542074
pk12671	388.329	0.218437	388.329	0.703031	388.329	0.261872
pk1268	317.251	1.19427	317.251	1.00093	317.251	1.33794
pk12686	132.044	0.221664	132.044	0.129581	132.044	0.373199
pk12695	450.293	0.800311	450.293	1.23213	450.293	0.840062
pk12696	240.092	0.0884644	240.092	0.0564661	240.092	0.0766537
pk1270	259.045	0.311823	259.045	0.509715	259.045	0.246914
pk12703	285.17	0.201065	285.17	0.423338	285.17	0.633743
pk12707	301.116	0.775417	301.116	0.419659	301.116	0.473981
pk12708	296.118	0.469486	296.118	0.38146	296.118	0.599313
pk1271	807.635	0.0291859	807.635	0.178604	807.635	0.897645
pk12710	193.056	0.0322636	193.056	0.624388	193.056	0.509923
pk12712	396.134	0.0925304	396.134	0.191179	396.134	0.11923
pk12715	393.25	0.602233	393.25	0.265216	393.25	0.734614
pk12719	231.047	0.466493	231.047	0.843086	231.047	2.04502
pk12721	445.367	0.667941	445.367	0.580876	445.367	0.12375
pk12722	524.439	0.97737	524.439	1.35875	524.439	1.38428
pk12725	121.048	0.55132	121.048	0.157852	121.048	0.075537
pk12726	253.068	0.166912	253.068	0.581548	253.068	0.452213
pk12727	481.351	0.712657	481.351	0.791329	481.351	0.685497
pk12729	343.106	0.11368	343.106	0.253885	343.106	0.192335
pk12731	227.04	0.350043	227.04	0.64115	227.04	0.0520045
pk12732	254.144	1.44494	254.144	1.07601	254.144	1.37047
pk12733	249.084	0.32734	249.084	0.350889	249.084	0.255187
pk12734	298.955	0.147083	298.955	0.524125	298.955	0.270774
pk12735	787.558	0.0482098	787.558	0.114757	787.558	0.0823015
pk12739	74.0236	1.40993	74.0236	0.922033	74.0236	0.847063
pk1274	229.155	0.875153	229.155	0.0259465	229.155	0.483534
pk1275	119.069	1.06751	119.069	0.491977	119.069	0.688125
pk12759	324.12	0.94435	324.12	1.14543	324.12	1.47956
pk12764	412.055	0.77139	412.055	0.774935	412.055	0.793367
pk12766	247.108	2.43603	247.108	2.01632	247.108	1.24149
pk12767	203.504	2.44692	203.504	2.39382	203.504	2.02984
pk12768	417.297	0.807058	417.297	0.0248606	417.297	0.72552
pk12780	822.541	0.671184	822.541	0.365136	822.541	0.0223779
pk12788	312.217	0.87849	312.217	0.692947	312.217	0.31515
pk12789	341.933	0.68694	341.933	0.623594	341.933	0.0586861
pk1279	160.034	1.70288	160.034	1.84642	160.034	1.05262
pk12799	331.143	0.481209	331.143	0.667373	331.143	0.459451
pk1280	543.402	0.555187	543.402	1.24999	543.402	0.359861
pk12800	264.016	0.62819	264.016	0.238345	264.016	0.726998
pk12817	339.162	0.764338	339.162	0.193817	339.162	1.61286
pk12820	276.204	0.665709	276.204	0.541672	276.204	0.526623
pk12829	517.35	0.587395	517.35	1.14985	517.35	0.423683
pk1283	74.9754	0.0944786	74.9754	0.0702405	74.9754	0.881941
pk12830	276.623	0.232997	276.623	0.330503	276.623	0.213682
pk12832	430.295	2.29741	430.295	2.44356	430.295	2.15028
pk12837	287.956	0.269893	287.956	0.0453977	287.956	0.829593
pk12838	237.043	0.61887	237.043	0.289129	237.043	0.21494
pk1284	442.878	0.162496	442.878	0.302741	442.878	0.123334
pk12841	549.375	0.474487	549.375	0.585374	549.375	0.224112
pk12844	435.199	1.21642	435.199	1.01927	435.199	1.23921
pk12845	231.084	0.493246	231.084	0.72677	231.084	0.0356665
pk12854	401.144	0.266436	401.144	0.000733541	401.144	0.242124
pk12855	522.423	0.900811	522.423	1.76037	522.423	0.237374
pk12859	343.263	0.374846	343.263	0.121183	343.263	0.835592
pk1286	613.265	1.44996	613.265	1.26237	613.265	3.65423
pk12865	222.157	0.803441	222.157	1.3298	222.157	0.349641
pk12867	211.01	1.47726	211.01	1.00013	211.01	0.439297
pk12869	162.055	0.0182764	162.055	0.499386	162.055	0.0700561
pk1287	335.151	2.07546	335.151	0.847019	335.151	1.0826
pk12872	369.299	0.508683	369.299	0.00804729	369.299	0.78174
pk12874	359.262	0.371277	359.262	0.0127255	359.262	0.0463636
pk12875	487.267	1.06046	487.267	2.37487	487.267	0.614782
pk12880	128.961	0.185547	128.961	0.0541368	128.961	0.0388989
pk12883	249.073	0.0714524	249.073	0.249247	249.073	0.259877
pk12884	383.331	1.46919	383.331	0.757866	383.331	1.68786
pk12885	361.162	0.202802	361.162	0.14096	361.162	0.479273
pk1289	136	0.0469606	136	0.195633	136	0.906433
pk12893	569.335	0.0888226	569.335	0.984791	569.335	0.52482
pk12898	311.08	0.298341	311.08	0.543656	311.08	0.540899
pk1290	196.102	0.0878606	196.102	0.0103319	196.102	0.212523
pk12906	281.063	0.95931	281.063	0.676206	281.063	0.71237
pk12908	417.336	0.674311	417.336	0.316911	417.336	1.44257
pk12911	227.125	0.647518	227.125	0.895004	227.125	0.089053
pk12914	260.02	1.33164	260.02	1.07538	260.02	1.57232
pk12915	343.106	0.358723	343.106	0.0588475	343.106	0.697527
pk12918	423.346	0.47318	423.346	0.777101	423.346	0.228018
pk12919	355.138	0.186682	355.138	0.104232	355.138	0.0156295
pk1292	176.052	2.85094	176.052	2.14724	176.052	1.67894
pk12921	402.238	0.187147	402.238	0.164362	402.238	0.0618394
pk12925	261.064	0.432253	261.064	0.236044	261.064	0.704637
pk12928	459.248	0.354737	459.248	1.33196	459.248	0.373862
pk12936	211.13	0.859373	211.13	0.925697	211.13	0.712459
pk12941	266.108	0.0220968	266.108	0.162501	266.108	0.0682902
pk12942	370.295	0.269028	370.295	0.0884492	370.295	1.07624
pk12947	365.178	1.4969	365.178	1.36906	365.178	1.54232
pk1295	184.073	0.133944	184.073	0.283017	184.073	0.986766
pk12952	182.951	0.409237	182.951	0.372252	182.951	0.562241
pk12953	307.019	0.0807364	307.019	0.133404	307.019	0.368028
pk12954	562.491	0.362372	562.491	0.915836	562.491	0.64734
pk12960	226.986	1.12078	226.986	0.612741	226.986	0.926667
pk12961	423.126	0.113093	423.126	0.195425	423.126	0.0653998
pk12967	527.407	0.774233	527.407	0.97733	527.407	0.534802
pk1297	494.228	1.31327	494.228	0.848571	494.228	2.57708
pk12983	206.026	1.18215	206.026	1.16066	206.026	2.06083
pk12984	431.379	1.2963	431.379	1.74063	431.379	0.275513
pk12986	412.284	1.97181	412.284	1.55969	412.284	1.48678
pk1299	193.122	0.0111679	193.122	0.640304	193.122	0.0765363
pk12991	151.037	0.268838	151.037	0.0828291	151.037	0.627868
pk12993	624.28	0.829739	624.28	0.018555	624.28	0.231795
pk12994	250.113	0.178784	250.113	0.154636	250.113	0.164551
pk13002	151.037	0.293454	151.037	0.0105136	151.037	0.056948
pk13007	174.933	1.33365	174.933	1.07992	174.933	0.963032
pk1301	113.06	0.228401	113.06	0.21071	113.06	0.281356
pk13016	287.149	0.347027	287.149	0.254121	287.149	0.644713
pk13019	531.402	0.150244	531.402	1.0457	531.402	0.12539
pk1302	119.034	1.5593	119.034	0.70781	119.034	1.28654
pk13021	331.001	0.83897	331.001	0.309275	331.001	0.134649
pk13022	241.071	0.445442	241.071	0.0818745	241.071	0.120451
pk13023	373.044	0.156694	373.044	0.0808958	373.044	0.117438
pk13026	486.363	1.5986	486.363	1.58228	486.363	1.09772
pk1303	153.052	0.140854	153.052	0.134501	153.052	0.414521
pk13033	289.092	0.380637	289.092	0.0714051	289.092	0.651656
pk13036	593.333	0.863006	593.333	0.685633	593.333	1.6037
pk13039	151.037	0.351919	151.037	0.56494	151.037	0.216283
pk13042	519.366	0.530124	519.366	1.0181	519.366	0.309481
pk13044	264.24	0.387214	264.24	0.640602	264.24	0.106301
pk13046	362.238	0.80876	362.238	0.997392	362.238	0.979158
pk1305	283.107	0.760709	283.107	0.625616	283.107	2.39655
pk13056	629.438	1.16816	629.438	1.70606	629.438	1.06211
pk13057	371.133	0.270316	371.133	0.398667	371.133	0.651561
pk13063	374.208	1.01488	374.208	1.07892	374.208	0.73842
pk1307	204.01	0.00732959	204.01	0.0512494	204.01	0.325441
pk13077	403.245	0.0128353	403.245	0.205659	403.245	0.017951
pk13080	197.961	1.00629	197.961	0.646455	197.961	0.885864
pk13089	283.079	6.7e-06	283.079	0.11714	283.079	0.209673
pk1309	114.128	0.585101	114.128	1.11399	114.128	2.45762
pk13091	189.164	0.0832279	189.164	0.0999656	189.164	0.181431
pk13093	339.105	0.251148	339.105	0.121138	339.105	0.617765
pk13095	823.528	0.871075	823.528	1.26024	823.528	0.455363
pk1311	143.032	0.707522	143.032	0.785393	143.032	1.27884
pk13113	579.423	0.312936	579.423	0.114662	579.423	0.205265
pk13115	458.296	0.665429	458.296	1.11187	458.296	0.293117
pk13119	315.232	0.112483	315.232	0.455495	315.232	0.0974334
pk13121	453.393	0.468876	453.393	1.20143	453.393	0.244549
pk13129	446.782	0.186253	446.782	0.120088	446.782	0.398109
pk13130	411.126	0.0313023	411.126	0.0307621	411.126	0.175643
pk13140	77.0055	0.828676	77.0055	0.899547	77.0055	0.0045398
pk13141	469.292	3.7828	469.292	3.50564	469.292	4.13754
pk13142	301.22	1.40101	301.22	0.992976	301.22	1.02016
pk13143	115.095	0.0322985	115.095	0.399906	115.095	0.324917
pk13145	316.239	1.12691	316.239	1.26008	316.239	0.60991
pk13146	198.009	2.05779	198.009	2.11619	198.009	1.68494
pk13169	341.091	0.35452	341.091	0.151111	341.091	0.670772
pk13175	309.094	0.302285	309.094	0.206632	309.094	0.602759
pk13179	355.138	0.574941	355.138	0.111975	355.138	0.976655
pk13180	180.069	1.79609	180.069	1.09083	180.069	1.30184
pk13185	233.033	0.45539	233.033	0.18984	233.033	0.340591
pk13187	464.314	0.289827	464.314	0.324339	464.314	0.205348
pk1319	234	0.0509965	234	0.229461	234	0.238346
pk13193	480.335	0.801692	480.335	0.920583	480.335	0.162843
pk13199	519.022	0.572522	519.022	0.219684	519.022	0.254803
pk13203	204.087	0.431784	204.087	0.240833	204.087	0.763129
pk13204	796.525	0.490096	796.525	0.467244	796.525	0.158907
pk13205	145.101	0.507481	145.101	0.273205	145.101	0.564189
pk1321	435.344	0.342236	435.344	0.616293	435.344	0.789275
pk13211	233.055	1.35844	233.055	1.59432	233.055	2.05175
pk13216	250.969	0.00541153	250.969	0.064546	250.969	0.234803
pk13219	304.15	1.79787	304.15	1.46264	304.15	0.820569
pk13220	212.043	0.395209	212.043	0.207554	212.043	0.962075
pk13224	196.515	0.144491	196.515	0.236662	196.515	0.124402
pk13229	395.266	0.820871	395.266	0.532494	395.266	1.43283
pk1323	224.1	0.313682	224.1	0.866343	224.1	2.17781
pk13232	281.069	0.084631	281.069	0.202172	281.069	0.0634798
pk13233	473.307	0.130789	473.307	0.298359	473.307	1.12469
pk13234	359.298	0.955306	359.298	0.811007	359.298	2.67133
pk13235	266.108	0.00273511	266.108	0.0445817	266.108	0.280884
pk13239	489.295	0.56426	489.295	0.992388	489.295	0.0148307
pk1324	384.119	0.947597	384.119	0.559874	384.119	2.39889
pk13244	192.11	0.0882295	192.11	0.419141	192.11	0.0516149
pk13245	188.025	0.224267	188.025	0.2754	188.025	0.217709
pk13250	154.522	0.0537939	154.522	0.174459	154.522	0.235963
pk13258	983.938	0.141917	983.938	0.0171884	983.938	0.498208
pk1326	464.236	0.584835	464.236	0.629858	464.236	1.29666
pk13260	242.158	0.985783	242.158	0.45149	242.158	0.817665
pk13262	445.365	0.541055	445.365	1.47785	445.365	0.114894
pk13274	465.393	0.138264	465.393	0.701968	465.393	0.45259
pk13276	443.349	0.242466	443.349	0.655933	443.349	0.123386
pk1328	512.335	0.100252	512.335	0.891599	512.335	0.0902969
pk13288	331.106	3.6628	331.106	2.62293	331.106	2.33855
pk13293	301.202	1.54576	301.202	1.68538	301.202	1.35223
pk13296	464.35	1.29984	464.35	1.13085	464.35	2.49172
pk13297	428.285	0.296253	428.285	0.808367	428.285	0.337936
pk13299	308.191	0.486624	308.191	0.306025	308.191	0.611885
pk133	263.089	0.3944	263.089	1.17792	263.089	2.23318
pk1330	135.028	0.349216	135.028	0.442005	135.028	1.14024
pk13301	268.015	0.34451	268.015	0.284572	268.015	0.137833
pk13304	377.157	0.0160587	377.157	0.274578	377.157	0.287282
pk13305	451.303	0.321557	451.303	0.520856	451.303	0.70293
pk13306	312.983	0.217411	312.983	0.19385	312.983	0.393649
pk13308	1015.58	0.100449	1015.58	0.253125	1015.58	0.573272
pk13313	181.097	1.46493	181.097	0.980626	181.097	0.361877
pk13319	353.123	0.734599	353.123	0.17318	353.123	1.24225
pk13329	263.168	1.31163	263.168	0.662855	263.168	0.315147
pk1333	435.977	0.111294	435.977	0.201074	435.977	0.108224
pk13334	426.774	0.770055	426.774	0.80155	426.774	1.13639
pk13339	549.413	0.655108	549.413	1.21923	549.413	0.14396
pk13342	315.002	0.0175724	315.002	0.161535	315.002	0.369803
pk13345	174.048	0.380579	174.048	0.202144	174.048	0.533934
pk13346	426.756	0.00410407	426.756	0.111173	426.756	0.590662
pk13349	323.116	2.73552	323.116	2.8537	323.116	2.45746
pk1335	290.638	0.398298	290.638	0.258835	290.638	0.451813
pk13352	287.04	0.729452	287.04	0.849438	287.04	0.118774
pk13353	302.215	1.24639	302.215	0.995036	302.215	1.08073
pk13354	115.095	0.349895	115.095	0.489402	115.095	0.410303
pk13357	487.367	0.579128	487.367	1.08971	487.367	0.0893948
pk1336	181.122	0.122638	181.122	0.20322	181.122	0.3531
pk13360	246.039	1.3571	246.039	0.746897	246.039	0.603396
pk13361	247.998	1.06531	247.998	0.646422	247.998	1.18458
pk13373	291.131	0.300043	291.131	0.0947699	291.131	0.630398
pk13377	253.071	0.32931	253.071	0.281434	253.071	0.379761
pk13387	432.316	0.454608	432.316	0.760835	432.316	0.714983
pk13388	259.012	0.19927	259.012	0.45151	259.012	0.0562124
pk13389	288.119	1.24514	288.119	0.889663	288.119	0.428335
pk1339	491.371	0.575123	491.371	0.735298	491.371	0.727911
pk13391	238.598	0.748082	238.598	0.0306064	238.598	0.492962
pk13392	411.096	0.357162	411.096	0.231775	411.096	0.0392652
pk13395	203.143	0.536984	203.143	0.155931	203.143	0.46184
pk13403	270.65	0.162575	270.65	0.539601	270.65	0.138878
pk13405	447.381	0.262306	447.381	0.649348	447.381	0.0419506
pk13407	219.138	0.000253363	219.138	0.0551214	219.138	0.396276
pk13408	314.008	0.503615	314.008	0.0869925	314.008	0.757578
pk13410	287.112	0.142984	287.112	0.204376	287.112	0.449043
pk13418	162.137	1.55351	162.137	1.83894	162.137	1.01275
pk1342	589.48	4.4666	589.48	5.14227	589.48	3.78492
pk13421	361.139	0.980424	361.139	0.452944	361.139	0.896701
pk13422	178.09	0.151469	178.09	0.134634	178.09	0.255778
pk13423	329.09	0.115296	329.09	0.241912	329.09	0.982037
pk13425	243.063	0.127786	243.063	0.268974	243.063	0.552353
pk13426	948.653	0.257495	948.653	0.2551	948.653	1.182
pk1343	441.282	0.0964152	441.282	1.18111	441.282	0.14238
pk13430	187.94	0.273485	187.94	0.415447	187.94	0.357462
pk13440	180.087	0.913451	180.087	0.353282	180.087	0.499289
pk13443	321.013	1.96148	321.013	2.3662	321.013	2.51026
pk1345	197.042	0.173282	197.042	0.152109	197.042	0.435464
pk13453	433.292	1.53784	433.292	1.79063	433.292	0.921141
pk13461	446.371	1.1824	446.371	1.01747	446.371	0.416121
pk13464	277.147	0.675233	277.147	0.143005	277.147	0.0717834
pk13465	419.388	0.780579	419.388	1.29515	419.388	0.801455
pk13466	260.048	0.0672819	260.048	0.106459	260.048	0.31938
pk13468	789.03	1.0026	789.03	0.567603	789.03	1.26011
pk1347	126.03	2.22033	126.03	1.04487	126.03	2.01776
pk13472	545.477	0.170141	545.477	0.211127	545.477	0.0245493
pk13473	266.108	0.181953	266.108	0.334814	266.108	0.268247
pk13476	485.399	0.580406	485.399	0.779011	485.399	0.579774
pk13477	311.11	0.276043	311.11	0.382724	311.11	0.555227
pk1348	190.09	0.249506	190.09	0.244515	190.09	2.43508
pk13482	605.475	0.325804	605.475	1.29318	605.475	0.303212
pk13487	327.075	0.008404	327.075	0.299934	327.075	0.480739
pk13488	125	0.0240178	125	0.165521	125	0.0871167
pk13489	373.149	0.143527	373.149	0.0940651	373.149	0.322928
pk1349	301.118	0.71653	301.118	0.654306	301.118	0.583958
pk13493	193.056	0.562388	193.056	0.459464	193.056	0.365865
pk13499	337.128	0.626319	337.128	0.237785	337.128	0.608636
pk13503	280.09	0.752671	280.09	0.0864693	280.09	1.15655
pk1351	299.258	0.169397	299.258	0.924843	299.258	0.812371
pk13517	486.363	0.408596	486.363	1.17101	486.363	0.663424
pk13519	417.261	0.691099	417.261	0.545802	417.261	1.17443
pk13522	145.101	0.263401	145.101	0.180382	145.101	0.350507
pk13524	341.091	0.322625	341.091	0.369647	341.091	0.530519
pk1353	201.974	0.209498	201.974	0.432321	201.974	0.467839
pk13532	312.641	0.173854	312.641	0.217201	312.641	0.490036
pk13536	459.344	0.603054	459.344	0.989789	459.344	0.454076
pk13539	209.044	0.0704989	209.044	0.471601	209.044	1.24939
pk13541	260.185	0.827881	260.185	0.545267	260.185	0.863782
pk13550	289.023	0.300596	289.023	0.252411	289.023	0.72503
pk13554	233.07	0.600924	233.07	0.135763	233.07	0.24275
pk13555	214.087	0.307107	214.087	0.158329	214.087	0.293829
pk13559	575.392	0.501504	575.392	1.07629	575.392	0.155011
pk13567	299.044	0.011666	299.044	0.0248871	299.044	0.210381
pk13568	245.158	1.46355	245.158	0.961903	245.158	0.0839956
pk1357	141.052	0.105572	141.052	0.42178	141.052	1.41141
pk13582	798.569	0.135656	798.569	0.427579	798.569	0.350666
pk13584	309.094	0.236965	309.094	0.0892954	309.094	0.00495336
pk13585	483.307	0.565785	483.307	0.468624	483.307	0.363659
pk13588	203.143	0.164785	203.143	0.432977	203.143	0.816086
pk1359	204.01	0.0724519	204.01	0.0723358	204.01	0.117779
pk13593	184.033	0.133604	184.033	0.538534	184.033	0.0294044
pk13594	305.157	0.0539808	305.157	0.395799	305.157	0.0789441
pk13598	588.431	0.883707	588.431	1.54411	588.431	0.319708
pk13599	483.368	0.154479	483.368	0.804805	483.368	0.567613
pk1360	263.052	0.157968	263.052	0.334864	263.052	0.62208
pk13607	423.126	0.459833	423.126	0.369745	423.126	0.33804
pk13608	355.138	0.329274	355.138	0.0365845	355.138	0.0132522
pk13609	842.603	1.81327	842.603	1.82106	842.603	1.19422
pk13612	345.122	0.0130859	345.122	0.343697	345.122	0.367591
pk1362	162.076	0.509772	162.076	0.84154	162.076	0.828278
pk13621	445.292	0.288375	445.292	0.370954	445.292	0.0700451
pk13624	193.065	1.4118	193.065	0.233967	193.065	1.33539
pk13638	196.072	0.14364	196.072	0.302919	196.072	0.369699
pk1364	132.066	0.987389	132.066	0.996449	132.066	0.187375
pk13649	432.747	0.27462	432.747	0.100907	432.747	0.581266
pk1365	259.045	0.47458	259.045	0.528105	259.045	0.195087
pk13650	355.178	1.03677	355.178	0.41046	355.178	0.140067
pk13651	263.04	0.208767	263.04	0.228097	263.04	1.02517
pk13653	300.953	0.133819	300.953	0.302335	300.953	0.6298
pk13655	401.259	3.67741	401.259	2.87787	401.259	4.00928
pk13656	117.018	0.258578	117.018	0.823556	117.018	0.218691
pk13658	208.097	2.29766	208.097	1.17584	208.097	1.98918
pk1366	113.06	0.0448335	113.06	0.302198	113.06	0.442432
pk13660	317.127	0.0323961	317.127	0.030254	317.127	0.221331
pk13664	290.095	0.189519	290.095	0.312989	290.095	0.507829
pk13667	271.042	0.194178	271.042	0.662527	271.042	0.476613
pk13670	247.049	1.05666	247.049	0.300738	247.049	0.0442776
pk13672	303.988	0.676115	303.988	0.569466	303.988	0.462723
pk13678	305.086	0.20356	305.086	0.123373	305.086	0.0524529
pk13679	359.065	0.191822	359.065	0.0716856	359.065	0.400594
pk1368	120.089	0.98115	120.089	0.385376	120.089	0.617671
pk13681	186.149	0.383647	186.149	0.413063	186.149	0.979392
pk13685	169.066	0.0859222	169.066	0.245321	169.066	0.207878
pk13687	327.075	0.190831	327.075	0.155965	327.075	0.0961062
pk13689	381.758	1.85967	381.758	1.501	381.758	2.13287
pk1369	808.638	1.60134	808.638	0.461741	808.638	1.81647
pk13696	261.06	0.183493	261.06	0.16901	261.06	0.0316097
pk13697	315.081	1.30529	315.081	0.67859	315.081	2.68895
pk13700	265.075	1.40158	265.075	0.928874	265.075	1.47182
pk13704	226.079	0.152631	226.079	0.258936	226.079	0.0543926
pk13706	82.0651	0.23285	82.0651	0.52246	82.0651	0.850295
pk1371	189.134	0.787257	189.134	0.529653	189.134	1.25732
pk13711	229.066	1.93757	229.066	1.02397	229.066	1.76573
pk13716	269.102	0.37337	269.102	0.199876	269.102	0.0403158
pk13717	828.551	0.285213	828.551	0.170379	828.551	0.130056
pk13727	174.018	0.491322	174.018	0.0910327	174.018	0.265085
pk1373	110.071	0.111242	110.071	0.237515	110.071	0.688985
pk13737	795.573	2.2998	795.573	2.57668	795.573	2.14986
pk13743	209.044	0.238083	209.044	0.137497	209.044	0.248237
pk1375	509.381	0.958022	509.381	1.02749	509.381	1.4536
pk1376	329.247	1.13645	329.247	0.116858	329.247	1.7376
pk13760	266.072	0.0143433	266.072	0.103854	266.072	0.0912704
pk13762	377.157	0.49426	377.157	0.0543023	377.157	0.79514
pk13763	448.35	0.330292	448.35	0.997129	448.35	0.139873
pk13771	271.006	0.263251	271.006	0.0589129	271.006	0.817484
pk13788	246.976	0.345986	246.976	0.417542	246.976	0.0442386
pk13789	611.427	0.915928	611.427	1.25987	611.427	0.448378
pk13790	308.091	2.17828	308.091	1.56598	308.091	1.78305
pk13792	313.22	0.954343	313.22	0.893405	313.22	1.3476
pk13793	271.081	0.156609	271.081	0.110581	271.081	0.0982804
pk13794	462.363	0.375862	462.363	0.679341	462.363	0.773043
pk13798	381.195	1.23896	381.195	1.23773	381.195	0.906124
pk138	118.086	1.03334	118.086	0.813176	118.086	0.841807
pk13805	499.302	0.88444	499.302	0.841805	499.302	0.552702
pk13807	396.135	0.0694711	396.135	0.0882243	396.135	0.0616287
pk13808	174.087	2.75392	174.087	2.32228	174.087	1.66234
pk1381	195.039	0.0352212	195.039	0.415767	195.039	0.803636
pk13810	117.102	0.0714715	117.102	0.595895	117.102	0.110463
pk13811	266.033	1.19577	266.033	0.350792	266.033	1.95144
pk13812	431.315	2.467	431.315	2.07209	431.315	2.22983
pk13813	296.118	0.171739	296.118	0.346486	296.118	0.105838
pk1382	402.902	0.0272154	402.902	0.00921279	402.902	0.408885
pk13820	469.292	0.920813	469.292	1.01039	469.292	0.679136
pk13829	246.103	0.401266	246.103	0.320896	246.103	0.482413
pk13831	288.102	0.307829	288.102	0.509964	288.102	0.569225
pk13835	271.081	0.0702209	271.081	0.197848	271.081	0.137097
pk13843	574.453	1.0658	574.453	1.62915	574.453	0.643161
pk13858	359.065	0.187208	359.065	0.228346	359.065	0.465286
pk13859	299.044	0.420077	299.044	0.632861	299.044	0.068976
pk1386	131.053	0.110572	131.053	0.00234665	131.053	0.103943
pk1387	461.323	0.252329	461.323	1.03461	461.323	0.479556
pk13870	267.09	0.103076	267.09	0.285905	267.09	0.419484
pk13872	144.035	0.823843	144.035	0.794822	144.035	1.3099
pk13879	319.117	0.17486	319.117	0.120149	319.117	0.0299989
pk1388	203.053	1.12447	203.053	1.85869	203.053	0.85592
pk13880	276.029	0.0940558	276.029	0.13605	276.029	0.116287
pk13882	213.512	0.0654272	213.512	0.0466945	213.512	0.619425
pk13884	316.175	1.44558	316.175	0.994531	316.175	1.04575
pk13890	333.081	0.194737	333.081	0.345513	333.081	0.380395
pk13894	288.208	0.954319	288.208	0.452963	288.208	1.12003
pk13898	315.111	0.212175	315.111	0.429519	315.111	0.0102467
pk13908	214.014	2.4549	214.014	2.67469	214.014	1.11962
pk13910	389.23	0.274393	389.23	0.0171222	389.23	0.662375
pk13912	258.98	0.324081	258.98	0.312867	258.98	0.0618699
pk13914	258.65	0.960504	258.65	1.43774	258.65	0.435471
pk13925	379.173	0.0287441	379.173	0.266342	379.173	0.552118
pk1393	183.063	0.250264	183.063	0.248759	183.063	0.332965
pk13937	430.339	0.165613	430.339	0.929702	430.339	0.33079
pk1394	113.06	0.0146782	113.06	0.144223	113.06	0.0675493
pk13941	283.085	0.00765586	283.085	0.279011	283.085	0.190401
pk13942	391.357	0.202844	391.357	1.07299	391.357	0.477982
pk13943	667.336	1.48128	667.336	1.00898	667.336	1.94884
pk13944	415.145	0.0472102	415.145	0.0918709	415.145	0.0895952
pk13948	170.065	2.56727	170.065	1.57058	170.065	1.95751
pk1395	159.967	0.077162	159.967	0.193061	159.967	0.558653
pk13950	432.28	0.286583	432.28	0.430271	432.28	0.737365
pk13951	467.334	0.409843	467.334	1.02137	467.334	0.282647
pk13952	177.525	0.86644	177.525	0.194923	177.525	1.01388
pk13953	216.098	0.952045	216.098	0.382002	216.098	0.340436
pk13962	303.141	0.11626	303.141	0.414421	303.141	0.423953
pk13963	778.563	0.908948	778.563	0.00661182	778.563	0.325674
pk13968	193.056	0.335651	193.056	0.858812	193.056	0.115376
pk13969	296.118	0.0281139	296.118	0.206657	296.118	0.340842
pk1397	615.035	1.00394	615.035	0.79736	615.035	0.539518
pk13978	359.146	0.38877	359.146	0.306323	359.146	0.346364
pk1398	497.36	1.02536	497.36	1.47838	497.36	0.735758
pk13985	299.127	0.289166	299.127	0.974193	299.127	0.885285
pk13989	253.068	0.2174	253.068	0.108353	253.068	0.677836
pk1399	420.756	0.314632	420.756	0.378988	420.756	0.372361
pk13993	315.111	0.250586	315.111	0.530082	315.111	0.228653
pk13999	232.136	1.36493	232.136	1.12326	232.136	1.11171
pk14	139.003	0.468532	139.003	0.441672	139.003	0.629112
pk140	544.337	0.550635	544.337	0.339584	544.337	0.273669
pk14000	267.127	1.96348	267.127	1.61609	267.127	0.901035
pk14003	446.332	0.330057	446.332	0.462842	446.332	0.622215
pk1401	784.572	0.512121	784.572	1.05812	784.572	1.20186
pk14014	421.292	0.807286	421.292	0.785085	421.292	0.585052
pk14024	972.272	0.0881698	972.272	0.0915091	972.272	0.402669
pk14036	164.034	0.435939	164.034	0.132002	164.034	0.590549
pk14038	343.106	0.0128206	343.106	0.0814085	343.106	0.105405
pk1404	248.992	0.379405	248.992	0.51276	248.992	0.118878
pk14048	180.11	0.154283	180.11	0.0522706	180.11	0.190175
pk14050	540.434	0.00473361	540.434	0.497477	540.434	0.00589023
pk14052	286.201	0.271091	286.201	0.250521	286.201	0.269301
pk14058	578.41	0.891405	578.41	0.996106	578.41	0.767943
pk14059	243.159	0.0435562	243.159	0.431118	243.159	0.184094
pk1406	532.224	1.13071	532.224	0.78425	532.224	1.80256
pk14060	273.097	0.0280921	273.097	0.201002	273.097	0.240042
pk14068	501.355	0.610551	501.355	0.498538	501.355	0.374496
pk1407	110.96	0.249682	110.96	0.141697	110.96	0.274515
pk14075	293.018	0.0953943	293.018	0.541162	293.018	0.0349868
pk14080	418.301	0.567416	418.301	1.11838	418.301	0.196208
pk14084	214.144	2.03889	214.144	1.21825	214.144	1.28702
pk14087	423.126	0.0183841	423.126	0.234544	423.126	0.135906
pk14091	342.997	0.225299	342.997	0.101191	342.997	0.147063
pk14097	410.246	1.48743	410.246	1.07007	410.246	1.47302
pk14099	441.261	1.01956	441.261	0.387041	441.261	1.3611
pk141	140.006	0.296741	140.006	0.442866	140.006	0.119238
pk14103	211.105	0.484703	211.105	0.64346	211.105	0.211538
pk14105	261.144	0.540539	261.144	0.253959	261.144	0.908688
pk14107	209.998	0.186937	209.998	0.772512	209.998	0.374719
pk14110	238.001	0.265773	238.001	0.292284	238.001	0.4145
pk14115	555.365	0.750251	555.365	1.30686	555.365	0.602847
pk14116	523.303	0.530438	523.303	1.09333	523.303	0.422206
pk14119	281.106	0.828177	281.106	0.610736	281.106	0.775806
pk1412	294.154	1.04892	294.154	1.24265	294.154	1.75709
pk14120	469.312	1.27342	469.312	2.19962	469.312	1.04833
pk14121	178.086	1.36846	178.086	1.61419	178.086	0.937202
pk14131	319.117	0.400589	319.117	0.116715	319.117	0.573384
pk14134	271.09	0.389601	271.09	0.170089	271.09	0.357382
pk14136	307.106	2.13904	307.106	0.816597	307.106	2.18077
pk14137	225.977	0.920479	225.977	0.698365	225.977	0.392089
pk14142	222.11	1.33638	222.11	0.288553	222.11	1.16679
pk14143	339.073	2.42551	339.073	2.02548	339.073	1.37641
pk14153	882.25	0.0427651	882.25	0.188049	882.25	0.213461
pk1416	277.216	2.06846	277.216	2.04893	277.216	1.4078
pk14169	234.079	2.37723	234.079	1.45841	234.079	0.169545
pk14176	182.051	0.180389	182.051	0.0674691	182.051	0.334604
pk1418	183.063	0.0855217	183.063	0.122163	183.063	0.177725
pk14183	457.366	0.977411	457.366	1.41641	457.366	0.831407
pk14184	247.169	0.520734	247.169	1.14577	247.169	0.274178
pk14189	313.016	0.935468	313.016	0.0576783	313.016	1.27439
pk1419	339.183	0.538995	339.183	0.316811	339.183	0.266741
pk14191	296.955	0.348203	296.955	0.362682	296.955	0.0851136
pk1420	151.045	0.118235	151.045	0.115169	151.045	0.923648
pk14216	313.073	0.493774	313.073	0.420722	313.073	0.297015
pk14220	216.062	0.028434	216.062	0.0456757	216.062	0.0357948
pk14223	292.114	1.45942	292.114	1.34503	292.114	0.516078
pk14224	397.147	0.351403	397.147	0.461171	397.147	0.152858
pk14226	675.543	0.139367	675.543	0.131297	675.543	0.0696571
pk14227	353.123	0.50949	353.123	0.220198	353.123	0.00647511
pk14229	74.0236	1.03082	74.0236	0.561133	74.0236	1.02349
pk14230	547.397	0.520004	547.397	0.996401	547.397	0.32328
pk14234	846.538	0.211006	846.538	0.0188617	846.538	0.0854947
pk14235	483.344	0.0419433	483.344	0.457029	483.344	0.200469
pk14238	505.267	0.426029	505.267	0.143103	505.267	1.60551
pk1424	834.6	1.52554	834.6	1.47889	834.6	1.29723
pk14249	383.116	1.11372	383.116	0.552537	383.116	1.66937
pk1425	176.015	1.13324	176.015	1.05222	176.015	0.891749
pk14251	158.997	0.192573	158.997	0.150244	158.997	0.0926506
pk14254	351.088	0.597637	351.088	0.556698	351.088	0.374095
pk14258	227.175	0.656631	227.175	0.695056	227.175	0.45257
pk14259	332.243	0.385171	332.243	0.308635	332.243	0.204507
pk1426	100.076	0.315335	100.076	0.555817	100.076	0.812761
pk14261	242.158	0.860598	242.158	0.0409293	242.158	0.269617
pk14264	134.06	0.233452	134.06	0.649323	134.06	0.501069
pk14268	331.07	0.316221	331.07	0.289985	331.07	0.42537
pk14272	327.253	0.478289	327.253	1.12392	327.253	0.382338
pk14278	222.118	0.365821	222.118	0.169578	222.118	0.686126
pk14292	334.477	0.292812	334.477	0.141537	334.477	0.521371
pk14299	284.099	0.353973	284.099	0.280474	284.099	0.259907
pk1430	343.178	0.987961	343.178	0.397737	343.178	0.213528
pk14307	323.977	0.451614	323.977	0.30993	323.977	0.870944
pk14315	401.144	0.215153	401.144	0.0105934	401.144	0.0201522
pk14325	277.03	0.190789	277.03	0.544304	277.03	0.474092
pk14338	514.286	0.0886238	514.286	1.01397	514.286	0.739653
pk1434	420.248	0.254485	420.248	0.257279	420.248	0.841018
pk14345	287.2	0.336103	287.2	0.616405	287.2	0.541143
pk14347	447.272	0.333147	447.272	0.711277	447.272	0.237996
pk14348	280.16	1.49893	280.16	1.01058	280.16	1.90222
pk1435	202.964	0.630051	202.964	0.824628	202.964	0.733989
pk14350	321.062	3.23278	321.062	2.67956	321.062	1.59368
pk14351	249.977	0.449951	249.977	0.383574	249.977	0.425655
pk14358	267.054	1.39358	267.054	0.583146	267.054	1.56169
pk14361	327.068	0.0466237	327.068	0.280262	327.068	0.0998298
pk14362	278.125	0.73515	278.125	0.780088	278.125	0.695918
pk14377	209.042	0.0179938	209.042	0.144469	209.042	0.443701
pk1438	979.833	0.0248135	979.833	0.212219	979.833	0.379888
pk14384	392.36	0.554647	392.36	1.59444	392.36	0.279615
pk14392	158.997	0.161291	158.997	0.122117	158.997	0.076744
pk14397	281.949	1.00716	281.949	1.03317	281.949	0.720412
pk14404	214.087	0.143884	214.087	0.101817	214.087	0.350277
pk14407	981.389	1.06726	981.389	0.836022	981.389	0.842881
pk14410	302.039	1.09928	302.039	0.661654	302.039	1.95232
pk14411	315.111	1.58302	315.111	1.18428	315.111	0.26971
pk14412	238.002	0.769007	238.002	0.402829	238.002	0.246296
pk14420	319.117	0.212039	319.117	0.00924284	319.117	0.258232
pk14425	315.107	0.351907	315.107	0.0973752	315.107	0.131437
pk14428	130.022	9.15e-05	130.022	0.47739	130.022	0.0371012
pk14431	315.089	0.396747	315.089	0.517704	315.089	0.232361
pk14433	178.056	0.103459	178.056	0.190894	178.056	0.118177
pk14434	279.039	2.30458	279.039	2.14359	279.039	2.41007
pk14437	158.997	0.173133	158.997	0.476505	158.997	0.572668
pk14445	231.05	0.1813	231.05	0.230875	231.05	0.841257
pk14446	278.964	0.0930145	278.964	0.0316087	278.964	0.292983
pk14452	151.037	0.155896	151.037	0.116152	151.037	0.219721
pk14457	541.369	1.48239	541.369	0.801341	541.369	1.27194
pk14462	317.121	0.128665	317.121	0.171548	317.121	0.0820775
pk1447	489.355	0.177422	489.355	0.94875	489.355	0.0869461
pk14470	168.52	1.10986	168.52	1.03635	168.52	0.396011
pk14474	259.081	0.244012	259.081	0.0330307	259.081	0.35466
pk14477	478.397	0.762484	478.397	1.21432	478.397	1.34604
pk14478	275.106	1.15528	275.106	0.654815	275.106	0.031403
pk1448	91.024	0.157513	91.024	0.122257	91.024	0.254149
pk14486	208.06	0.637037	208.06	0.949377	208.06	0.619765
pk1449	409.019	0.216892	409.019	0.129502	409.019	0.0363995
pk14490	175.071	0.0790824	175.071	0.0288118	175.071	0.0280668
pk14491	325.132	2.06596	325.132	1.36583	325.132	1.07698
pk14493	331.001	0.287522	331.001	0.420109	331.001	0.248946
pk145	342.248	0.934606	342.248	0.924715	342.248	0.28861
pk14503	323.11	0.311613	323.11	0.0348844	323.11	0.391087
pk14507	374.238	0.023512	374.238	0.596877	374.238	0.0631248
pk14509	406.376	0.398148	406.376	0.785018	406.376	0.997299
pk14516	266.063	1.87009	266.063	1.74353	266.063	0.481022
pk1452	181.122	0.129266	181.122	0.194558	181.122	0.201925
pk14520	206.049	0.630997	206.049	0.00369617	206.049	1.31022
pk14523	303.195	0.504845	303.195	0.378379	303.195	0.946856
pk14538	405.152	0.00470323	405.152	0.220492	405.152	0.441617
pk14545	261.06	0.254428	261.06	0.062575	261.06	0.308187
pk14546	133.105	1.07658	133.105	0.760866	133.105	0.706467
pk14547	236.023	0.293119	236.023	0.0283234	236.023	0.687262
pk14549	151.037	0.685739	151.037	0.594497	151.037	0.855289
pk1455	148.015	0.139681	148.015	0.0100334	148.015	0.404629
pk14550	203.139	0.60205	203.139	0.953889	203.139	0.889774
pk14560	316.994	0.826248	316.994	0.754065	316.994	1.9018
pk14566	599.25	0.534618	599.25	0.484434	599.25	1.04299
pk14579	284.029	0.108095	284.029	0.0235897	284.029	0.0727248
pk1458	377.341	0.0186023	377.341	1.06418	377.341	0.431353
pk14583	129.957	0.285933	129.957	0.13655	129.957	0.241697
pk14585	268.123	0.172448	268.123	0.130888	268.123	0.255499
pk14586	345.122	0.210493	345.122	0.136123	345.122	0.53893
pk14587	273.028	0.0931927	273.028	0.0940653	273.028	0.359525
pk14589	201.043	1.39495	201.043	1.49228	201.043	0.734823
pk1459	181.008	2.26082	181.008	0.682595	181.008	3.2994
pk14593	981.501	0.84657	981.501	0.211652	981.501	0.641184
pk146	167.086	0.670787	167.086	0.800261	167.086	0.945133
pk14600	287.112	0.556725	287.112	0.110056	287.112	0.866347
pk14603	345.203	1.02911	345.203	1.35211	345.203	0.797868
pk1461	145.017	0.447438	145.017	0.419684	145.017	0.13014
pk14618	360.014	0.0357007	360.014	0.296016	360.014	0.28255
pk1462	189.005	0.0104595	189.005	0.0322468	189.005	1.12888
pk14623	399.128	0.325092	399.128	0.0973331	399.128	0.605159
pk14627	266.063	1.43609	266.063	1.03781	266.063	1.13185
pk14635	243.05	0.207079	243.05	0.0191559	243.05	0.558867
pk14636	355.138	0.00629034	355.138	0.252673	355.138	0.0825319
pk14637	338.277	0.712461	338.277	0.763465	338.277	1.19794
pk1464	118.065	1.09186	118.065	0.898911	118.065	0.491526
pk14640	264.092	0.250455	264.092	0.074662	264.092	0.816434
pk14641	176.068	0.221518	176.068	0.0221868	176.068	0.16431
pk14650	227.139	0.29125	227.139	1.14291	227.139	0.477057
pk14651	478.395	0.512947	478.395	1.12045	478.395	0.339807
pk1466	175.024	1.11486	175.024	0.63164	175.024	1.84469
pk14666	399.128	0.189307	399.128	0.474171	399.128	0.121339
pk1467	565.434	1.12469	565.434	2.14086	565.434	0.817538
pk14672	368.352	0.296237	368.352	0.971599	368.352	0.519163
pk14674	501.355	0.129987	501.355	0.670368	501.355	0.220741
pk14676	978.051	0.280731	978.051	0.52883	978.051	0.0376151
pk14677	158.997	0.298287	158.997	0.180061	158.997	0.168912
pk14679	193.056	0.238795	193.056	0.131137	193.056	0.547872
pk1468	161.137	1.51035	161.137	2.07103	161.137	0.809567
pk14680	184.133	1.55207	184.133	0.643357	184.133	0.532388
pk14683	283.085	0.00285107	283.085	0.163381	283.085	0.201923
pk14691	465.357	0.557517	465.357	1.06847	465.357	0.232965
pk14692	269.031	0.439157	269.031	0.885283	269.031	0.243494
pk147	308.523	0.523718	308.523	0.157413	308.523	0.21579
pk1470	181.122	0.240925	181.122	0.00453951	181.122	0.0059168
pk1471	310.017	0.588501	310.017	0.0806157	310.017	0.0664275
pk14710	629.438	0.916136	629.438	1.67412	629.438	0.430484
pk14712	151.037	0.0561346	151.037	0.0185723	151.037	0.0607919
pk14713	283.064	0.128668	283.064	0.266844	283.064	0.338829
pk14714	449.219	0.590689	449.219	1.09957	449.219	0.471434
pk1472	394.986	0.209603	394.986	0.539833	394.986	0.126291
pk14722	250.045	1.01013	250.045	1.08058	250.045	0.0724823
pk14724	379.018	0.224471	379.018	0.287668	379.018	0.290094
pk1473	307.151	0.286927	307.151	0.0474764	307.151	0.414087
pk14745	176.517	0.928646	176.517	0.961493	176.517	0.511747
pk1475	202.97	0.234239	202.97	0.329885	202.97	0.436428
pk14756	283.154	0.387265	283.154	0.0246286	283.154	0.894919
pk14757	529.349	0.273077	529.349	0.977566	529.349	0.220447
pk14760	967.935	0.207044	967.935	0.350967	967.935	0.448916
pk1477	515.313	0.314676	515.313	0.421983	515.313	0.443902
pk14773	375.06	0.34898	375.06	0.317044	375.06	0.513304
pk14775	347.167	0.0117616	347.167	0.158239	347.167	0.129803
pk14778	343.263	0.343201	343.263	0.460773	343.263	0.216135
pk14780	210.007	0.842422	210.007	0.534937	210.007	0.552755
pk14787	268.123	0.0756761	268.123	0.180584	268.123	0.114426
pk1479	256.126	0.572098	256.126	1.13572	256.126	1.88299
pk14790	197.081	0.414128	197.081	0.527769	197.081	1.0267
pk14793	234.018	1.3057	234.018	0.892652	234.018	0.868198
pk14794	411.126	0.0654899	411.126	0.0978717	411.126	0.167434
pk148	317.245	0.0796525	317.245	0.539889	317.245	0.942295
pk14813	247.081	0.166984	247.081	0.278632	247.081	0.719901
pk14815	339.105	0.332812	339.105	0.00605192	339.105	0.567898
pk14816	506.353	0.593475	506.353	1.10804	506.353	0.081833
pk14828	239.014	0.266773	239.014	0.0954667	239.014	0.0506591
pk1483	153.052	1.03047	153.052	0.223111	153.052	1.16268
pk1484	183.051	1.11623	183.051	1.27926	183.051	0.187259
pk1485	334.148	1.36308	334.148	0.193692	334.148	1.35604
pk14852	355.143	0.383612	355.143	0.19711	355.143	0.828
pk1486	249.11	0.0466907	249.11	0.0690289	249.11	0.149758
pk14866	243.05	0.0423751	243.05	0.214482	243.05	0.143132
pk1487	510.355	0.450471	510.355	1.46591	510.355	0.665665
pk14875	289.023	0.0892659	289.023	0.00274147	289.023	0.758363
pk14877	369.152	0.4764	369.152	0.00716914	369.152	1.40925
pk14879	446.263	0.521487	446.263	0.278215	446.263	0.121563
pk14883	250.045	1.90239	250.045	1.07374	250.045	0.807845
pk14887	345.283	0.484392	345.283	0.641682	345.283	0.702387
pk14889	315.111	0.448616	315.111	0.494564	315.111	0.529325
pk149	144.081	1.07552	144.081	0.498026	144.081	0.763113
pk14901	572.437	1.00883	572.437	1.85049	572.437	0.320568
pk14906	356.261	1.7787	356.261	1.85302	356.261	1.9478
pk14911	294.014	1.04627	294.014	0.785918	294.014	0.862991
pk14918	229.071	0.195177	229.071	0.37555	229.071	0.704246
pk14920	379.173	0.117231	379.173	0.343903	379.173	0.141272
pk14926	167.07	0.104361	167.07	0.429453	167.07	0.322092
pk14938	280.049	0.527764	280.049	0.214083	280.049	0.634193
pk1494	215.016	0.987761	215.016	0.658087	215.016	0.467565
pk14952	405.154	0.690538	405.154	0.238479	405.154	0.561106
pk14958	405.336	0.0356934	405.336	0.635918	405.336	0.0599078
pk1496	706.538	2.60894	706.538	3.23859	706.538	2.31967
pk1497	181.053	1.0233	181.053	0.0961849	181.053	0.644738
pk14989	273.133	0.627466	273.133	0.10337	273.133	0.804718
pk1499	588.814	0.276676	588.814	0.0448642	588.814	0.0449681
pk14991	220.064	0.975947	220.064	0.300687	220.064	0.137642
pk14993	981.835	1.49149	981.835	1.14829	981.835	0.999136
pk14999	209.044	0.274363	209.044	0.0761521	209.044	1.15761
pk15006	429.261	2.47786	429.261	1.32815	429.261	1.98046
pk1501	545.343	0.291377	545.343	0.12306	545.343	0.552156
pk15010	327.111	0.461427	327.111	0.500617	327.111	0.657019
pk15011	363.325	0.609061	363.325	1.42869	363.325	0.527514
pk15016	267.002	0.0557461	267.002	0.364606	267.002	0.787898
pk1502	178.086	1.1607	178.086	1.7937	178.086	0.445687
pk15021	151.037	0.238152	151.037	0.404971	151.037	0.0796205
pk1503	287.161	1.10316	287.161	1.36092	287.161	0.291218
pk15033	178.043	0.493793	178.043	0.14449	178.043	0.652973
pk15038	759.572	0.484246	759.572	0.670135	759.572	0.767338
pk1504	353.245	0.0466872	353.245	1.26644	353.245	0.355959
pk15042	367.141	1.55938	367.141	1.4562	367.141	1.58069
pk1505	75.0441	0.10689	75.0441	0.202967	75.0441	0.0919144
pk15053	434.332	0.14928	434.332	0.176672	434.332	0.8841
pk15057	512.342	0.57903	512.342	1.10461	512.342	0.193554
pk15059	502.329	0.63799	502.329	0.401668	502.329	1.35595
pk1506	781.557	1.15791	781.557	1.30931	781.557	0.0128423
pk15063	966.495	0.175889	966.495	0.307149	966.495	0.421711
pk15064	249.054	3.97761	249.054	3.40864	249.054	3.0625
pk15078	229.118	1.25557	229.118	0.834806	229.118	0.345997
pk15085	820.075	1.83941	820.075	1.92529	820.075	2.35436
pk15090	281.063	1.39473	281.063	0.657572	281.063	1.0775
pk15094	337.089	0.206077	337.089	0.0687217	337.089	0.487701
pk15096	129.993	0.499328	129.993	0.758081	129.993	0.37368
pk15097	306.996	0.172221	306.996	0.275747	306.996	0.687329
pk15101	209.044	0.0735152	209.044	0.43944	209.044	0.127615
pk15103	151.037	0.111791	151.037	0.35091	151.037	0.365937
pk15107	151.037	0.163734	151.037	0.117585	151.037	0.387339
pk1511	195.038	0.151146	195.038	0.103915	195.038	0.525087
pk15113	353.001	1.64186	353.001	1.57436	353.001	0.837972
pk15117	305.05	0.179959	305.05	0.257949	305.05	0.615622
pk15119	267.017	1.49737	267.017	0.558757	267.017	0.729458
pk1512	188.128	1.50413	188.128	0.440058	188.128	0.233305
pk15137	323.116	0.028563	323.116	0.32193	323.116	0.59353
pk15142	282.118	0.155391	282.118	0.0312723	282.118	1.27211
pk15152	197.053	0.0177535	197.053	0.0587188	197.053	0.63749
pk15157	245.05	1.41943	245.05	0.396379	245.05	1.48833
pk15173	509.309	1.01908	509.309	0.605533	509.309	0.403247
pk15177	497.272	0.284014	497.272	0.00904414	497.272	1.03797
pk1518	184.073	0.224903	184.073	0.713859	184.073	0.7121
pk15189	397.31	1.87919	397.31	1.42236	397.31	1.36955
pk15191	188.034	0.264955	188.034	0.16092	188.034	0.370167
pk15195	170.079	0.162764	170.079	0.395684	170.079	0.451988
pk15196	136.048	1.00927	136.048	1.68099	136.048	0.0290194
pk15197	159.117	0.889984	159.117	1.12727	159.117	0.265542
pk152	491.37	0.856637	491.37	1.39722	491.37	1.07378
pk1520	187.021	0.114029	187.021	0.0710567	187.021	0.582921
pk15201	640.46	0.680248	640.46	1.09821	640.46	0.0791181
pk1521	229.12	0.194772	229.12	0.491377	229.12	0.0349845
pk15213	457.364	0.803875	457.364	0.886905	457.364	0.595344
pk1522	150.014	2.37103	150.014	1.76364	150.014	2.09713
pk15220	752.547	0.564446	752.547	1.26819	752.547	2.14723
pk15222	289.059	0.780573	289.059	0.0412323	289.059	1.35263
pk15225	209.044	0.357181	209.044	0.699686	209.044	0.460563
pk15227	192.102	1.97658	192.102	1.77521	192.102	0.738676
pk1523	217.069	1.4112	217.069	2.21376	217.069	1.32315
pk15234	782.605	0.882341	782.605	0.781794	782.605	1.38888
pk15236	192.063	0.551263	192.063	0.635932	192.063	0.592184
pk15237	389.229	0.693419	389.229	1.08875	389.229	0.93859
pk15240	299.116	1.34531	299.116	0.494123	299.116	0.591478
pk1525	179.07	0.456024	179.07	0.141337	179.07	0.256619
pk15254	273.06	0.0230939	273.06	0.162522	273.06	0.303782
pk15258	195.024	1.18267	195.024	0.954145	195.024	0.442601
pk15274	556.368	0.311016	556.368	0.614862	556.368	0.125027
pk15279	265.085	0.601689	265.085	0.811502	265.085	0.291591
pk15282	317.054	0.36396	317.054	0.0922206	317.054	0.453535
pk15287	472.311	0.542411	472.311	1.02322	472.311	0.13431
pk1529	616.463	1.12763	616.463	1.70353	616.463	0.640997
pk15290	439.076	2.4078	439.076	2.24418	439.076	1.67538
pk15293	279.987	0.299198	279.987	0.366741	279.987	0.734753
pk1530	379.742	0.584752	379.742	0.405959	379.742	1.08943
pk15306	169.058	0.0910918	169.058	0.0686228	169.058	0.352068
pk15318	305.018	0.535277	305.018	0.870419	305.018	0.801406
pk15319	603.423	0.922579	603.423	1.41199	603.423	0.632856
pk15321	349.237	2.41929	349.237	1.49838	349.237	1.41601
pk15322	484.33	0.272282	484.33	1.03258	484.33	0.0335256
pk15327	267.077	0.696319	267.077	0.595981	267.077	0.167216
pk1533	165.952	0.323843	165.952	0.604361	165.952	0.0173018
pk15331	300.12	0.285479	300.12	0.0827918	300.12	1.24673
pk15336	438.235	2.63969	438.235	1.85504	438.235	2.10755
pk15337	203.139	0.287323	203.139	0.0867899	203.139	0.342184
pk15338	243.05	0.118184	243.05	0.416228	243.05	0.676909
pk15340	374.277	2.29634	374.277	2.26801	374.277	1.37171
pk15342	428.274	0.973803	428.274	0.783858	428.274	1.58798
pk15344	323.116	0.3656	323.116	0.164519	323.116	0.50665
pk15348	266.045	1.66748	266.045	0.857306	266.045	1.29078
pk15350	275.007	0.123981	275.007	0.276464	275.007	0.482124
pk15362	343.033	0.43248	343.033	0.43149	343.033	0.514521
pk15365	318.251	0.469373	318.251	0.499663	318.251	0.323227
pk15366	262.103	1.04751	262.103	0.59008	262.103	0.658545
pk1537	605.237	1.2289	605.237	0.663935	605.237	2.02862
pk15377	329.127	0.552357	329.127	0.366149	329.127	0.466569
pk15378	240.978	0.523754	240.978	1.40063	240.978	0.943171
pk1538	132.066	1.49226	132.066	0.468869	132.066	1.55193
pk15393	140.041	2.51235	140.041	2.51767	140.041	1.71181
pk15402	343.033	0.0586989	343.033	0.0566713	343.033	0.144708
pk15406	345.049	0.121153	345.049	0.0156458	345.049	0.863338
pk15411	303.232	0.0263879	303.232	1.44012	303.232	1.67254
pk15413	336.032	1.84581	336.032	1.57319	336.032	0.661076
pk1542	289.049	0.377332	289.049	0.793894	289.049	0.33014
pk15424	798.54	0.64284	798.54	0.0169898	798.54	0.219239
pk15429	271.998	0.00765243	271.998	0.354311	271.998	0.492228
pk15433	273.94	0.140893	273.94	0.176141	273.94	0.435705
pk15436	289.66	1.35408	289.66	0.161505	289.66	1.59414
pk15445	614.447	1.08436	614.447	1.55296	614.447	0.677916
pk15449	588.431	1.2396	588.431	1.71667	588.431	1.02334
pk1545	207.018	1.163	207.018	0.818562	207.018	1.15852
pk15459	457.292	0.475933	457.292	1.42629	457.292	0.0158505
pk1546	736.576	1.15341	736.576	1.0207	736.576	0.901683
pk15472	203.122	3.79293	203.122	3.14319	203.122	3.32308
pk15473	281.063	0.366208	281.063	0.13895	281.063	0.00955055
pk1548	276.964	0.0457614	276.964	0.126113	276.964	0.293129
pk15493	400.254	0.404353	400.254	1.49902	400.254	1.5942
pk15494	281.063	0.465168	281.063	0.435912	281.063	0.160117
pk15498	267.017	1.78004	267.017	0.763692	267.017	1.181
pk155	140.006	0.244225	140.006	0.281804	140.006	0.367827
pk15512	360.229	0.314674	360.229	0.198844	360.229	0.0997167
pk1552	297.101	0.149227	297.101	0.151853	297.101	0.229643
pk1553	442.976	0.0705769	442.976	0.288213	442.976	0.360854
pk15531	218.026	0.0819228	218.026	0.287848	218.026	0.634238
pk15536	265.068	0.406208	265.068	0.939397	265.068	0.0377179
pk15539	371.133	0.0278049	371.133	0.378448	371.133	0.276105
pk15542	360.222	0.658029	360.222	0.820844	360.222	0.120645
pk15558	567.4	0.58802	567.4	0.930228	567.4	0.060078
pk1556	173.044	0.222818	173.044	0.0551222	173.044	0.10569
pk15561	321.013	1.06332	321.013	1.13976	321.013	1.88042
pk15576	325.016	0.280713	325.016	0.350176	325.016	0.254983
pk15580	289.074	1.26113	289.074	1.42378	289.074	1.02437
pk1559	223.13	0.771742	223.13	1.15662	223.13	0.131214
pk15595	204.085	0.663694	204.085	0.632184	204.085	0.827103
pk1560	744.58	1.39607	744.58	1.34004	744.58	1.69834
pk1561	177.028	0.168674	177.028	0.452445	177.028	0.560356
pk15612	493.35	0.892705	493.35	1.39535	493.35	0.602807
pk15619	356.055	0.270616	356.055	0.0816029	356.055	0.326249
pk15622	357.085	0.382727	357.085	0.48245	357.085	0.772211
pk15623	414.774	2.29799	414.774	1.58703	414.774	2.68631
pk15624	280.235	0.741574	280.235	0.722171	280.235	1.09394
pk1563	266.927	0.135406	266.927	0.0518274	266.927	0.0288887
pk15634	396.135	0.224182	396.135	0.346275	396.135	0.119773
pk15644	329.084	0.284482	329.084	0.0410402	329.084	0.127622
pk15662	273.094	0.0232039	273.094	0.0475033	273.094	0.0805175
pk15665	315.073	0.109426	315.073	0.505119	315.073	0.0402479
pk1567	556.859	0.716088	556.859	0.216907	556.859	0.801796
pk15671	140.986	0.681683	140.986	0.352958	140.986	0.531552
pk15678	517.31	1.17751	517.31	1.89279	517.31	1.08728
pk15681	419.277	0.309071	419.277	0.294616	419.277	1.11336
pk15686	174.036	0.338592	174.036	0.802306	174.036	0.512926
pk15687	220.064	1.25003	220.064	0.471666	220.064	1.04923
pk15688	159.117	0.00510624	159.117	0.308926	159.117	0.197272
pk15693	305.035	0.196665	305.035	0.408797	305.035	0.680024
pk15698	545.477	0.142304	545.477	0.527462	545.477	0.121686
pk1570	490.358	0.161662	490.358	0.73346	490.358	0.295569
pk15709	209.042	0.0557653	209.042	0.378943	209.042	0.912127
pk15712	407.168	0.264973	407.168	0.426873	407.168	0.395491
pk15717	220.543	2.07954	220.543	1.29324	220.543	1.81876
pk1572	297.101	0.268154	297.101	0.326659	297.101	0.291677
pk15727	273.133	0.153299	273.133	0.424394	273.133	0.907344
pk15733	413.766	3.22833	413.766	2.32132	413.766	3.35097
pk15738	450.327	0.63808	450.327	1.16333	450.327	0.528192
pk1574	177.028	0.223811	177.028	0.50187	177.028	0.028348
pk15741	313.201	0.133198	313.201	0.184534	313.201	0.246102
pk15765	115.095	0.21325	115.095	0.631065	115.095	0.796107
pk15770	769.557	1.12378	769.557	1.19753	769.557	1.00461
pk15776	216.02	0.135279	216.02	0.336531	216.02	0.101937
pk15778	389.304	0.257476	389.304	0.659506	389.304	0.48128
pk15779	647.449	0.611416	647.449	0.989973	647.449	0.629339
pk1578	333.115	0.176244	333.115	0.155401	333.115	1.04371
pk15784	280.16	0.854243	280.16	0.803869	280.16	0.435992
pk15787	216.02	0.252849	216.02	0.0580026	216.02	0.544361
pk15789	255.017	1.66936	255.017	0.323967	255.017	1.78823
pk15798	261.098	0.0399213	261.098	0.171827	261.098	0.0618299
pk15799	882.15	0.170627	882.15	0.402178	882.15	0.589643
pk15800	231.05	0.196319	231.05	0.0128409	231.05	0.275498
pk15807	226.023	0.882994	226.023	0.895852	226.023	0.467375
pk15811	294.103	0.874787	294.103	0.614664	294.103	1.39162
pk15812	266.108	0.179575	266.108	0.0498157	266.108	0.158241
pk15819	158.997	0.146438	158.997	0.219654	158.997	0.474848
pk1582	249.11	0.0197126	249.11	0.0817407	249.11	0.057339
pk15826	298.246	0.44601	298.246	0.808041	298.246	0.857868
pk15833	110.031	1.49116	110.031	1.02359	110.031	0.745702
pk15836	485.383	0.132738	485.383	0.472712	485.383	0.413507
pk15846	397.114	1.95171	397.114	1.11309	397.114	1.21531
pk15849	192.032	1.31454	192.032	1.09071	192.032	1.04707
pk15854	353.122	0.528458	353.122	0.140908	353.122	0.325494
pk1586	128.042	0.315569	128.042	0.757143	128.042	1.1171
pk15864	309.058	0.352504	309.058	0.242671	309.058	0.133868
pk15873	279.075	1.94369	279.075	1.11432	279.075	1.65275
pk15887	315.002	0.099587	315.002	0.00448973	315.002	0.485821
pk1589	130.065	2.45421	130.065	1.36203	130.065	1.56998
pk15895	430.324	0.301362	430.324	1.17222	430.324	0.223299
pk15897	190.086	0.443472	190.086	0.252385	190.086	0.440697
pk1590	287.125	0.302614	287.125	0.838726	287.125	0.457739
pk15900	288.217	0.814314	288.217	0.412228	288.217	0.0502671
pk1591	473.36	0.917866	473.36	1.44579	473.36	0.43666
pk15915	373.149	0.106752	373.149	0.408141	373.149	0.170348
pk15921	504.345	0.223417	504.345	0.088981	504.345	0.0921813
pk15928	220.064	0.925615	220.064	0.13557	220.064	0.300541
pk15930	389.039	0.327574	389.039	0.22203	389.039	0.702056
pk1594	385.061	0.0495291	385.061	0.387288	385.061	0.803169
pk15947	159.121	0.139443	159.121	0.353162	159.121	1.11967
pk1595	98.9188	0.0433575	98.9188	0.186487	98.9188	0.306482
pk15956	323.101	1.46733	323.101	1.12119	323.101	0.483095
pk15961	379.136	0.125902	379.136	0.161606	379.136	0.102988
pk15967	528.344	0.635566	528.344	0.94487	528.344	0.673672
pk15973	247.998	1.66157	247.998	1.30906	247.998	1.88001
pk15978	295.084	0.64932	295.084	1.01617	295.084	0.546646
pk15989	170.015	1.22069	170.015	0.957892	170.015	2.17078
pk1599	113.06	0.187313	113.06	0.217197	113.06	0.209014
pk15992	369.122	0.433083	369.122	0.488719	369.122	0.831041
pk15995	493.313	0.421623	493.313	0.702212	493.313	0.330918
pk15996	407.168	0.241134	407.168	0.215108	407.168	0.283328
pk16	139.003	0.229473	139.003	0.253336	139.003	0.31488
pk1600	169.047	0.985611	169.047	0.871285	169.047	1.68459
pk16004	132.044	0.564607	132.044	0.497573	132.044	0.455219
pk16009	527.333	0.766573	527.333	0.746287	527.333	0.541381
pk1602	263.008	0.220682	263.008	0.0511491	263.008	0.642843
pk16025	277.052	0.953725	277.052	1.0075	277.052	0.454649
pk16026	159.117	0.246476	159.117	0.129243	159.117	0.590784
pk16027	234.995	1.11861	234.995	0.135719	234.995	1.27571
pk16028	287.076	0.0028048	287.076	0.71088	287.076	0.611384
pk1603	787.594	0.795325	787.594	0.572825	787.594	1.56705
pk16030	404.285	0.437779	404.285	0.870319	404.285	0.5696
pk16032	265.068	0.152706	265.068	0.00454601	265.068	0.518248
pk16034	285.221	1.21232	285.221	1.13314	285.221	1.37658
pk1605	979.944	0.0422822	979.944	0.0227228	979.944	0.583026
pk16053	381.122	0.0900212	381.122	0.890476	381.122	0.0509159
pk16055	188.034	0.425363	188.034	0.298673	188.034	0.393055
pk16062	242.158	0.919919	242.158	0.0685949	242.158	0.0671922
pk16068	247.133	0.452361	247.133	0.305088	247.133	0.56373
pk1607	156.138	1.1793	156.138	0.657458	156.138	1.93589
pk16073	408.282	0.087466	408.282	0.930586	408.282	1.04801
pk1608	523.359	0.23445	523.359	0.0221139	523.359	0.446875
pk16082	269.044	1.45371	269.044	1.53791	269.044	0.835044
pk16084	179.972	0.434298	179.972	0.308882	179.972	1.23936
pk1609	581.454	0.575515	581.454	1.77179	581.454	0.0456581
pk16098	222.065	0.196754	222.065	0.126029	222.065	0.504123
pk161	523.359	0.285735	523.359	0.0314166	523.359	0.217588
pk1610	118.005	1.07654	118.005	0.656533	118.005	0.912226
pk16109	491.195	0.241646	491.195	0.0305895	491.195	0.0208315
pk16110	407.168	0.637483	407.168	1.10546	407.168	0.15204
pk16115	277.023	0.30794	277.023	0.182031	277.023	0.139013
pk16118	230.139	0.312763	230.139	0.0734181	230.139	0.815552
pk16128	307.033	0.201183	307.033	0.386865	307.033	0.583888
pk1613	231.113	1.45196	231.113	0.540618	231.113	1.43892
pk1614	523.299	0.324161	523.299	0.239583	523.299	0.0909282
pk16141	218.121	1.27876	218.121	1.10574	218.121	0.566554
pk16143	353.163	0.251442	353.163	0.370288	353.163	0.630675
pk1616	153.018	0.0241009	153.018	0.29558	153.018	0.0625994
pk16163	312.084	0.143646	312.084	0.401022	312.084	0.278375
pk16171	887.551	0.806423	887.551	0.971188	887.551	0.0283165
pk1618	342.085	0.149677	342.085	0.416939	342.085	0.443851
pk16184	408.273	2.13154	408.273	1.57523	408.273	1.85826
pk1619	646.295	1.28946	646.295	0.994281	646.295	2.01439
pk16191	265.068	0.140687	265.068	0.0543263	265.068	0.0761076
pk16197	194.958	0.362917	194.958	1.00979	194.958	0.792287
pk162	785.588	0.880255	785.588	0.793628	785.588	1.57713
pk1620	804.554	0.319264	804.554	0.7463	804.554	0.896006
pk16202	474.327	0.668699	474.327	1.16408	474.327	0.635804
pk16203	212.103	1.13621	212.103	0.640418	212.103	0.68316
pk1621	86.06	1.27979	86.06	0.619155	86.06	0.797839
pk16213	240.978	0.687272	240.978	1.36348	240.978	0.826483
pk16220	618.517	0.726842	618.517	0.110331	618.517	0.641338
pk1623	347.16	1.1204	347.16	0.153407	347.16	0.972728
pk16236	175.044	0.226421	175.044	0.64253	175.044	0.961651
pk1624	463.339	0.648137	463.339	0.859109	463.339	0.348048
pk1625	807.068	0.555027	807.068	0.360964	807.068	0.0068621
pk16253	317.054	0.100794	317.054	0.0623593	317.054	0.587476
pk16255	246.039	1.77389	246.039	1.09055	246.039	1.04102
pk16257	313.096	0.250527	313.096	0.0187343	313.096	0.413506
pk1626	146.06	1.46447	146.06	1.35866	146.06	0.325173
pk16265	296.118	0.024167	296.118	0.149661	296.118	0.0282411
pk16267	269.059	0.137382	269.059	0.262874	269.059	0.111002
pk16271	417.139	0.179189	417.139	0.0557157	417.139	0.277742
pk1628	481.35	0.413826	481.35	1.21867	481.35	0.742947
pk16281	379.018	0.0931568	379.018	0.383085	379.018	0.52161
pk1629	211.144	1.819	211.144	1.17185	211.144	1.45663
pk16290	417.336	1.39819	417.336	0.810583	417.336	1.04983
pk16298	377.992	0.65619	377.992	0.671181	377.992	0.723388
pk163	212.008	0.0156816	212.008	0.271987	212.008	0.414079
pk1630	211.144	1.57231	211.144	1.34702	211.144	1.34212
pk16303	558.46	0.895196	558.46	1.42993	558.46	0.506336
pk16304	227.103	0.588119	227.103	0.0494971	227.103	0.252468
pk1631	396.264	0.962204	396.264	0.829984	396.264	0.742751
pk16313	275.625	0.236236	275.625	0.278341	275.625	0.521122
pk16322	539.427	1.74091	539.427	1.20311	539.427	2.12306
pk16323	341.251	0.188226	341.251	0.562865	341.251	0.0162937
pk1633	415.282	0.231698	415.282	0.343215	415.282	0.747025
pk16336	411.096	0.0466905	411.096	0.22876	411.096	0.211845
pk16346	329.09	0.135305	329.09	0.101496	329.09	0.239693
pk1637	614.269	1.26051	614.269	0.909652	614.269	2.18901
pk16377	206.026	1.28071	206.026	0.844111	206.026	2.13708
pk16378	605.439	0.465715	605.439	1.30854	605.439	0.444505
pk1638	102.905	0.012139	102.905	0.191115	102.905	0.29332
pk16380	185.057	0.229426	185.057	0.646504	185.057	0.454966
pk16381	478.359	0.466168	478.359	1.62037	478.359	0.492144
pk1639	184.04	0.453629	184.04	0.405989	184.04	0.218029
pk16397	222.065	0.435298	222.065	0.40048	222.065	0.583349
pk16398	371.133	0.289351	371.133	0.156781	371.133	0.322451
pk16408	192.032	1.46483	192.032	1.25475	192.032	1.01956
pk16411	447.31	1.37484	447.31	0.685024	447.31	0.785867
pk16418	314.008	0.990889	314.008	0.613259	314.008	0.750789
pk1642	259.094	1.99241	259.094	1.40672	259.094	1.35978
pk16431	369.122	0.0957461	369.122	0.402637	369.122	0.659863
pk1644	184.073	0.57458	184.073	0.768067	184.073	0.0526417
pk16456	189.127	0.0802139	189.127	0.329317	189.127	0.433044
pk1646	536.4	0.155166	536.4	0.897572	536.4	0.583572
pk16475	158.996	0.237199	158.996	0.436917	158.996	0.366689
pk1648	561.449	4.91741	561.449	5.24222	561.449	4.04031
pk16486	100.011	0.0359957	100.011	0.00742775	100.011	0.030017
pk16489	476.313	1.20191	476.313	1.34481	476.313	1.19784
pk1649	133.084	1.10129	133.084	0.48927	133.084	0.726092
pk16495	881.649	0.233484	881.649	0.419124	881.649	0.485238
pk165	437.972	0.595246	437.972	0.312928	437.972	0.143228
pk1650	211.13	2.39308	211.13	2.17137	211.13	2.37804
pk16512	311.073	0.00576277	311.073	0.101098	311.073	0.133655
pk1652	546.353	0.474409	546.353	1.56573	546.353	0.184355
pk16537	325.053	0.0406863	325.053	0.0702873	325.053	0.31659
pk16549	378.24	0.263383	378.24	0.24065	378.24	0.568706
pk16556	396.134	0.298799	396.134	0.643277	396.134	0.205583
pk16564	223.118	0.14621	223.118	0.140212	223.118	0.486324
pk1657	187.133	0.201824	187.133	0.193753	187.133	0.396805
pk16576	283.085	0.171187	283.085	0.327574	283.085	0.0141692
pk1658	761.644	0.786092	761.644	1.16827	761.644	0.384399
pk16591	288.119	0.857714	288.119	0.57297	288.119	0.364217
pk166	155.028	0.987157	155.028	1.6129	155.028	1.10652
pk16609	361.008	2.02104	361.008	1.90842	361.008	1.98929
pk16610	216.142	1.16311	216.142	0.391598	216.142	0.322506
pk16611	969.932	0.108706	969.932	0.148855	969.932	0.0324792
pk16618	245.027	0.213819	245.027	0.291988	245.027	0.550778
pk16622	421.292	0.0229578	421.292	0.341234	421.292	0.0470846
pk16623	239.015	1.14839	239.015	0.629744	239.015	0.478034
pk1663	470.392	0.680695	470.392	1.57605	470.392	1.57267
pk16630	283.09	0.281333	283.09	0.11516	283.09	0.0681311
pk16641	319.117	0.382661	319.117	0.117282	319.117	0.148443
pk16644	294.103	0.0271305	294.103	0.24633	294.103	0.312736
pk16645	499.339	0.542087	499.339	0.708789	499.339	0.567635
pk16655	423.162	0.0839746	423.162	0.257979	423.162	0.0246632
pk16657	158.997	0.00784288	158.997	0.0605872	158.997	0.365411
pk16659	311.08	0.0392778	311.08	0.0971666	311.08	0.712504
pk1666	105.966	0.225906	105.966	0.059645	105.966	0.128815
pk16660	435.977	0.277271	435.977	0.174006	435.977	0.13648
pk1667	328.248	0.418398	328.248	0.460267	328.248	1.05236
pk16670	397.147	0.0532893	397.147	0.132854	397.147	0.487578
pk1668	283.079	0.0578714	283.079	0.0556871	283.079	0.0823786
pk16681	258.604	0.797304	258.604	0.718814	258.604	1.5791
pk16684	286.121	0.611396	286.121	0.837922	286.121	0.195187
pk16694	155.991	0.67968	155.991	0.253604	155.991	0.359698
pk16703	389.039	0.0456699	389.039	0.0292733	389.039	0.749935
pk1671	306.957	1.51346	306.957	0.955655	306.957	1.23125
pk1672	430.49	0.684857	430.49	0.314565	430.49	0.465296
pk16724	273.045	0.120662	273.045	0.203828	273.045	0.577837
pk16731	417.261	0.206122	417.261	0.260491	417.261	0.216343
pk16738	367.137	0.434245	367.137	0.422729	367.137	0.193862
pk16739	285.221	0.172717	285.221	0.802265	285.221	0.561371
pk1674	777.694	0.489746	777.694	0.323999	777.694	1.06991
pk16740	198.045	0.139698	198.045	0.00967251	198.045	0.00504312
pk16742	267.642	1.46961	267.642	2.23726	267.642	1.29662
pk1675	189.16	0.525243	189.16	0.17807	189.16	0.215613
pk16750	193.056	0.0780161	193.056	0.34061	193.056	0.229382
pk16755	287.04	1.23519	287.04	0.867679	287.04	0.943984
pk1676	91.98	0.150831	91.98	0.237531	91.98	0.517939
pk16761	243.123	0.392484	243.123	0.428644	243.123	0.139276
pk16764	168.507	0.677957	168.507	1.07637	168.507	0.793601
pk16765	311.11	0.0815689	311.11	0.273259	311.11	0.704883
pk16769	146.105	0.193575	146.105	0.302588	146.105	0.614457
pk16775	214.047	0.135543	214.047	0.0766439	214.047	0.455589
pk16776	604.499	0.85829	604.499	1.25833	604.499	0.768668
pk1678	77.0083	0.0932487	77.0083	0.075977	77.0083	0.325276
pk1679	163.062	0.0670391	163.062	0.128504	163.062	1.74222
pk16816	271.042	0.00951038	271.042	0.0453908	271.042	0.30902
pk16817	197.081	0.1713	197.081	0.298924	197.081	0.18349
pk1682	203.023	0.208163	203.023	0.620205	203.023	0.50618
pk16832	267.003	0.602196	267.003	1.08606	267.003	0.373714
pk1684	99.0077	0.104421	99.0077	0.2034	99.0077	0.149215
pk16842	232.039	0.142824	232.039	0.261158	232.039	0.230165
pk16845	151.037	0.054437	151.037	0.160637	151.037	0.137879
pk16850	188.116	1.08736	188.116	0.247026	188.116	1.12192
pk16855	151.037	0.108612	151.037	0.121619	151.037	0.0714385
pk16859	829.445	0.0461031	829.445	0.754692	829.445	1.32448
pk16863	177.131	0.843865	177.131	0.563643	177.131	1.1645
pk16866	399.128	0.212809	399.128	0.196956	399.128	0.221141
pk1687	90.055	0.725271	90.055	0.954303	90.055	0.661126
pk16879	203.143	0.0688834	203.143	0.743463	203.143	0.00444297
pk1688	378.9	0.409229	378.9	0.310156	378.9	0.211712
pk16881	242.158	0.796136	242.158	0.0592512	242.158	0.218876
pk16887	318.997	0.49224	318.997	0.11823	318.997	0.00536811
pk16893	222.065	0.00433317	222.065	0.259552	222.065	0.313932
pk16896	151.037	0.151352	151.037	0.00197838	151.037	0.544924
pk16901	261.073	0.50794	261.073	0.333348	261.073	0.267174
pk1691	470.332	0.177191	470.332	0.569203	470.332	0.446866
pk1692	250.038	0.0409662	250.038	0.350145	250.038	0.143654
pk16925	196.058	1.09505	196.058	0.361527	196.058	0.879067
pk1693	434.797	1.81978	434.797	1.82835	434.797	2.0963
pk16937	536.3	0.140521	536.3	0.587252	536.3	0.267621
pk1694	510.392	1.43016	510.392	0.77929	510.392	1.69638
pk16948	159.117	0.567153	159.117	0.21482	159.117	0.86104
pk16951	283.1	1.98592	283.1	1.38712	283.1	1.07445
pk16957	214.818	0.310072	214.818	1.31141	214.818	0.174859
pk1696	284.157	0.739349	284.157	1.43174	284.157	0.532219
pk16962	226.115	0.0160974	226.115	0.233041	226.115	0.0227628
pk16975	252.065	0.406574	252.065	0.256035	252.065	0.631048
pk1698	404.536	0.329849	404.536	0.551242	404.536	0.140817
pk16989	361.183	0.397019	361.183	0.313443	361.183	0.48052
pk16994	212.074	1.42523	212.074	1.33072	212.074	0.463715
pk17004	527.319	0.955637	527.319	0.433524	527.319	1.98801
pk17014	346.974	0.961071	346.974	1.0571	346.974	0.503088
pk17019	361.08	0.291862	361.08	0.24512	361.08	0.350851
pk1702	472.348	0.55877	472.348	0.964625	472.348	0.921646
pk17020	291.084	0.153266	291.084	0.350629	291.084	0.259926
pk17032	407.167	0.110222	407.167	0.277689	407.167	0.158831
pk17036	584.259	1.00829	584.259	0.752977	584.259	0.934479
pk17038	274.201	0.541075	274.201	0.946257	274.201	0.100553
pk17039	367.136	0.254058	367.136	0.238658	367.136	0.557992
pk1704	215.016	0.882181	215.016	0.689673	215.016	0.36581
pk1705	87.0263	0.219804	87.0263	0.233194	87.0263	1.10345
pk17061	441.137	0.0118409	441.137	0.151831	441.137	0.516212
pk17062	446.369	0.396906	446.369	0.642454	446.369	0.689982
pk17068	91.0213	0.681546	91.0213	0.768062	91.0213	0.417658
pk17092	247.081	0.213128	247.081	0.172754	247.081	1.00429
pk17109	504.413	0.87891	504.413	1.82616	504.413	0.575217
pk1711	271.205	0.287854	271.205	0.127121	271.205	0.794945
pk17112	415.059	0.811365	415.059	1.06722	415.059	0.75953
pk17115	431.93	0.550633	431.93	0.373638	431.93	0.188352
pk17117	492.308	0.449632	492.308	0.807256	492.308	0.0436719
pk17122	317.157	0.642033	317.157	0.846356	317.157	0.244119
pk17126	311.11	0.00613448	311.11	0.142306	311.11	0.316079
pk17142	329.09	0.175307	329.09	0.0877664	329.09	0.700541
pk17146	287.076	0.101265	287.076	0.523942	287.076	0.656957
pk1715	197.006	2.56154	197.006	2.42365	197.006	2.47835
pk1716	480.841	0.355568	480.841	0.0311083	480.841	0.427008
pk17167	359.101	0.0880531	359.101	0.237686	359.101	0.670326
pk17168	1015.76	0.172821	1015.76	0.378572	1015.76	0.519062
pk17172	272.168	0.0788393	272.168	0.211546	272.168	0.0911118
pk17174	237.037	0.234062	237.037	0.00929019	237.037	0.207746
pk17175	349.044	1.5611	349.044	0.652321	349.044	1.47222
pk17176	391.357	0.716168	391.357	1.4775	391.357	0.319665
pk1718	265.141	0.898619	265.141	0.651895	265.141	0.716743
[truncated: 5,524 more rows]

## Sheet: c) LDL-c
	UNSTRATIFIED MODEL 4 - Fully Adjusted		STRATIFIED - MEN ONLY		STRATIFIED - WOMEN ONLY
Metabolite Peak	m/z	VIP score	m/z	VIP score	m/z	VIP score
pk0	132.102	1.34109	132.102	0.588964	132.102	0.640479
pk100	216.019	0.568453	216.019	0.0576507	216.019	0.170676
pk1000	150.058	2.26478	150.058	1.94681	150.058	3.12679
pk10000	319.024	0.48457	319.024	0.272549	319.024	0.403328
pk10001	252.129	0.131147	252.129	0.203877	252.129	0.188627
pk10003	195.113	1.19152	195.113	0.501384	195.113	0.486156
pk10004	330.227	0.0283821	330.227	1.05416	330.227	0.327052
pk1001	295.263	0.158659	295.263	0.760288	295.263	0.0650026
pk10010	515.334	0.590954	515.334	0.22792	515.334	0.333849
pk10013	283.079	0.294741	283.079	0.502846	283.079	0.153383
pk10018	310.068	0.030192	310.068	2.08024	310.068	1.82548
pk10020	249.995	1.20971	249.995	0.032717	249.995	1.48672
pk10028	259.13	1.1313	259.13	1.15851	259.13	1.28254
pk1003	615.035	0.718493	615.035	0.317172	615.035	0.486638
pk10033	315.111	0.501558	315.111	0.816511	315.111	0.403099
pk10036	187.94	0.14314	187.94	0.639105	187.94	0.0815378
pk10039	301.059	0.628385	301.059	0.942289	301.059	0.652907
pk10040	185.057	0.367763	185.057	0.882326	185.057	0.464873
pk10041	219.138	0.655948	219.138	1.3275	219.138	0.574395
pk10042	245.07	0.509916	245.07	1.06834	245.07	0.407997
pk10045	277.096	0.586392	277.096	0.112154	277.096	0.468574
pk10046	432.316	0.499531	432.316	0.228068	432.316	0.381745
pk10048	267.09	0.0546342	267.09	0.369712	267.09	0.491508
pk10052	401.25	0.719677	401.25	0.50173	401.25	0.215784
pk10054	115.095	0.340077	115.095	0.557586	115.095	0.328036
pk10058	189.164	1.08968	189.164	1.57529	189.164	0.0904248
pk10062	319.154	1.33345	319.154	0.28378	319.154	0.725585
pk10067	305.136	0.332076	305.136	0.139715	305.136	0.520293
pk10069	285.185	0.027214	285.185	0.0337582	285.185	0.987403
pk10077	203.002	1.19147	203.002	0.626481	203.002	0.530825
pk10078	261.221	0.417014	261.221	0.453991	261.221	0.719679
pk10079	246.108	1.60901	246.108	2.33158	246.108	1.73989
pk10081	128.04	0.120722	128.04	0.3398	128.04	0.0242095
pk10095	282.251	1.63188	282.251	1.52163	282.251	1.10499
pk10096	252.993	2.57287	252.993	2.84024	252.993	1.65958
pk101	361.062	0.957582	361.062	0.160562	361.062	0.0840964
pk1010	315.134	0.277598	315.134	0.160477	315.134	0.0920035
pk10106	595.433	0.574387	595.433	0.366377	595.433	0.557496
pk10113	429.298	0.833018	429.298	1.15461	429.298	0.180985
pk10114	295.049	0.00577692	295.049	2.09844	295.049	1.86975
pk10128	504.413	0.195638	504.413	0.0869914	504.413	0.135814
pk10132	464.218	0.316504	464.218	0.572971	464.218	1.01041
pk10135	530.353	0.658288	530.353	0.6231	530.353	0.711907
pk10136	287.625	1.27586	287.625	1.27269	287.625	1.44667
pk10139	307.033	0.466217	307.033	0.139966	307.033	0.713496
pk10141	284.011	0.0850409	284.011	0.143339	284.011	0.785743
pk10143	71.0128	1.09585	71.0128	1.75454	71.0128	0.690155
pk10146	986.612	0.955286	986.612	0.609659	986.612	0.62555
pk1015	281.247	1.11124	281.247	0.601254	281.247	1.54915
pk10153	576.47	0.0217517	576.47	0.00175173	576.47	0.392773
pk10155	425.345	0.679423	425.345	0.261601	425.345	0.957525
pk10159	283.085	0.501325	283.085	1.09967	283.085	0.063953
pk1016	757.557	0.171496	757.557	0.483122	757.557	0.0633977
pk10160	153.035	0.505326	153.035	0.226269	153.035	0.00923803
pk10163	316.118	1.21618	316.118	1.95035	316.118	0.663553
pk1017	161.044	0.0286881	161.044	0.110619	161.044	0.244585
pk10171	307.05	1.23541	307.05	0.312161	307.05	2.07976
pk10172	295.205	1.83395	295.205	0.235673	295.205	0.995875
pk10174	417.143	0.671306	417.143	1.31184	417.143	0.172199
pk10176	389.11	1.37883	389.11	1.8876	389.11	0.727897
pk10178	287.625	1.34937	287.625	0.868889	287.625	1.51083
pk10179	203	0.455667	203	0.523604	203	0.549297
pk1018	195.102	0.576902	195.102	2.12508	195.102	1.48851
pk10180	427.282	1.67811	427.282	1.34603	427.282	2.37749
pk10184	317.136	0.156412	317.136	0.30357	317.136	0.367007
pk10186	632.458	0.0511489	632.458	0.160331	632.458	0.0609745
pk1019	431.315	1.11004	431.315	1.80789	431.315	0.51893
pk10191	217.002	0.606699	217.002	0.130416	217.002	0.865521
pk10195	237.037	1.48402	237.037	2.4725	237.037	0.424834
pk10197	220.136	0.446461	220.136	0.471397	220.136	1.2953
pk102	210.061	0.289065	210.061	0.696215	210.061	0.0828875
pk10200	447.31	0.649856	447.31	2.01684	447.31	0.329896
pk10201	164.068	1.18061	164.068	0.394381	164.068	0.828513
pk10203	125.133	1.4639	125.133	1.83647	125.133	0.812788
pk10204	287.076	0.697706	287.076	1.05008	287.076	0.675071
pk10206	509.322	0.113605	509.322	0.457059	509.322	0.306714
pk10207	830.197	0.121585	830.197	0.824913	830.197	0.00950734
pk1021	487.339	1.00634	487.339	0.688783	487.339	1.26816
pk10210	229.032	0.449001	229.032	0.305558	229.032	0.12215
pk10215	258.604	0.224258	258.604	1.4704	258.604	0.520907
pk10218	175.148	0.255616	175.148	0.486364	175.148	0.209767
pk10221	315.253	0.586874	315.253	0.289351	315.253	0.653877
pk10224	501.393	0.533186	501.393	0.325749	501.393	0.862478
pk10227	122.027	0.350305	122.027	0.823402	122.027	0.107136
pk1023	181.072	0.151312	181.072	1.28589	181.072	0.49151
pk10231	235.08	1.04959	235.08	0.257334	235.08	0.304325
pk10232	562.298	0.446832	562.298	0.417304	562.298	0.525911
pk10233	200.128	0.329353	200.128	0.0645343	200.128	0.316085
pk10234	255.054	0.130877	255.054	0.440026	255.054	0.333341
pk10238	151.037	0.847667	151.037	0.220881	151.037	0.0807937
pk10239	343.267	0.145176	343.267	0.0782433	343.267	0.0851532
pk10247	489.302	1.60222	489.302	3.36645	489.302	0.341384
pk10249	403.32	0.349029	403.32	1.27499	403.32	0.410689
pk10251	464.379	1.07589	464.379	0.0102028	464.379	1.51432
pk10255	313.096	0.402822	313.096	0.762984	313.096	0.302406
pk10256	259.961	0.329885	259.961	0.301738	259.961	0.0812217
pk10257	551.428	0.532819	551.428	0.17281	551.428	1.17773
pk10261	507.298	0.105764	507.298	0.755619	507.298	0.239901
pk10262	547.16	0.35261	547.16	1.16426	547.16	0.0474527
pk10267	162.055	0.202972	162.055	0.36899	162.055	0.0274671
pk1027	269.138	1.8321	269.138	2.04496	269.138	1.16507
pk10272	208.178	0.806455	208.178	0.68079	208.178	0.803779
pk10277	174.053	0.730518	174.053	0.0456845	174.053	0.207943
pk10278	215.179	1.36057	215.179	2.31153	215.179	0.928511
pk10281	198.089	1.44267	198.089	1.40681	198.089	1.91752
pk10283	429.025	0.278918	429.025	0.379437	429.025	0.388134
pk10285	504.337	1.2445	504.337	0.76878	504.337	1.04119
pk1029	291.951	0.260674	291.951	0.472407	291.951	0.0448388
pk10298	289.104	0.938272	289.104	1.23973	289.104	1.00349
pk10299	203.019	1.41021	203.019	1.78743	203.019	1.18955
pk1030	445.329	0.376807	445.329	0.326582	445.329	0.548869
pk10300	356.147	1.41714	356.147	1.81521	356.147	0.859813
pk10303	254.133	1.39716	254.133	1.80664	254.133	1.82569
pk10309	206.05	0.772631	206.05	0.846879	206.05	0.859055
pk10313	522.423	0.704878	522.423	0.53809	522.423	0.751662
pk10319	287.076	0.302477	287.076	0.0520173	287.076	0.802204
pk1032	152.032	0.876676	152.032	0.62315	152.032	0.477197
pk10320	555.365	1.02856	555.365	0.750294	555.365	0.28575
pk10321	457.365	1.19392	457.365	0.544001	457.365	1.45337
pk10324	984.049	0.316067	984.049	0.45703	984.049	0.251782
pk10327	433.29	0.143117	433.29	0.979871	433.29	1.07512
pk10328	410.039	1.38989	410.039	1.33496	410.039	0.577435
pk10329	486.327	0.913298	486.327	1.06725	486.327	0.387935
pk1033	164.029	1.6467	164.029	1.04474	164.029	1.44004
pk10334	725.559	1.07	725.559	1.12334	725.559	1.81009
pk10335	167.07	0.488755	167.07	0.37365	167.07	0.624336
pk10336	296.958	0.568905	296.958	0.032462	296.958	0.166957
pk10343	411.096	0.840436	411.096	1.19775	411.096	0.0200782
pk10344	507.293	0.0412058	507.293	0.327951	507.293	0.30898
pk10348	297.05	1.34948	297.05	0.467095	297.05	0.910161
pk1035	209.117	0.953303	209.117	1.61251	209.117	0.262193
pk10350	486.327	1.29239	486.327	0.946721	486.327	1.31326
pk10351	570.421	0.41229	570.421	0.0225678	570.421	1.2785
pk10354	422.334	0.241528	422.334	0.0130483	422.334	0.3774
pk10356	327.032	0.985543	327.032	1.33591	327.032	0.422667
pk10359	275.044	0.048862	275.044	0.261134	275.044	0.545463
pk1036	428.978	0.400736	428.978	0.173027	428.978	0.403979
pk10362	281.047	1.04016	281.047	1.50237	281.047	0.0864552
pk10364	313.096	0.471163	313.096	0.941464	313.096	0.421192
pk10368	582.246	0.0703231	582.246	0.750245	582.246	0.13642
pk10369	425.012	1.16593	425.012	0.403835	425.012	1.42362
pk1037	115.003	0.425743	115.003	0.655595	115.003	0.48817
pk10371	201.037	0.524178	201.037	0.874161	201.037	0.487902
pk10372	618.478	0.67363	618.478	0.166613	618.478	0.392732
pk10377	333.982	0.446818	333.982	0.0605396	333.982	0.887476
pk10378	334.141	0.938573	334.141	1.56166	334.141	0.9572
pk10380	356.055	0.599294	356.055	2.43253	356.055	1.81817
pk10382	297.137	0.853413	297.137	0.785409	297.137	0.493635
pk10383	337.128	0.525462	337.128	0.407249	337.128	0.247783
pk10390	547.434	0.601448	547.434	0.207585	547.434	0.904743
pk10392	427.266	0.0811551	427.266	0.682122	427.266	0.538359
pk10393	115.095	0.823993	115.095	0.355062	115.095	0.662193
pk10395	587.428	1.14234	587.428	0.259504	587.428	1.54445
pk104	130.022	0.525975	130.022	0.47637	130.022	0.713354
pk1040	830.567	1.62886	830.567	0.486822	830.567	1.80251
pk10400	573.375	1.77641	573.375	0.507407	573.375	1.99016
pk10401	285.178	2.69048	285.178	1.56317	285.178	1.87865
pk10405	348.225	0.714036	348.225	0.322026	348.225	0.0919908
pk10407	288.159	0.771563	288.159	0.515601	288.159	0.920174
pk10409	947.794	0.453476	947.794	0.15513	947.794	0.0815792
pk10417	281.069	1.02262	281.069	1.68279	281.069	0.311407
pk1042	115.003	0.343527	115.003	0.39238	115.003	0.0752932
pk10435	283.121	0.220965	283.121	0.420029	283.121	0.400264
pk1044	161.01	1.35233	161.01	0.14529	161.01	1.42882
pk10442	244.118	1.96914	244.118	0.342518	244.118	0.721194
pk10447	509.322	0.438641	509.322	0.27935	509.322	0.00987292
pk10452	406.376	0.120452	406.376	0.162103	406.376	0.223505
pk10455	355.063	0.246302	355.063	0.545351	355.063	0.3399
pk10456	455.336	0.814889	455.336	0.627468	455.336	1.22324
pk10457	312.633	1.9899	312.633	2.79994	312.633	1.32245
pk10458	329.053	0.906832	329.053	2.53501	329.053	1.1704
pk1046	137.06	0.956061	137.06	0.509165	137.06	0.917521
pk10461	343.106	0.293553	343.106	0.32229	343.106	0.0560742
pk10462	218.042	0.761429	218.042	0.832302	218.042	0.172848
pk10467	427.772	0.237611	427.772	1.08637	427.772	0.628026
pk10468	183.069	1.19997	183.069	1.40052	183.069	1.66315
pk10470	233.946	0.463989	233.946	0.577054	233.946	0.127509
pk10471	263.089	0.0578133	263.089	0.0767114	263.089	0.227233
pk10474	307.982	0.927055	307.982	0.777377	307.982	0.65885
pk10478	282.028	1.87941	282.028	0.771925	282.028	1.75935
pk1048	541.386	0.0840349	541.386	0.0683082	541.386	0.598784
pk10480	257.175	0.162524	257.175	0.828128	257.175	0.239461
pk10481	379.136	0.0497676	379.136	0.477589	379.136	0.233093
pk10482	323.146	0.509507	323.146	1.13885	323.146	0.239322
pk10488	276.129	0.411595	276.129	0.154151	276.129	0.876847
pk1049	210.12	1.42032	210.12	1.9986	210.12	0.835771
pk10491	341.127	0.457683	341.127	0.826209	341.127	0.453006
pk10493	401.341	0.352106	401.341	0.41335	401.341	0.575901
pk105	214.917	0.746734	214.917	0.109443	214.917	0.144791
pk10500	293.962	0.354595	293.962	0.000347746	293.962	0.455903
pk10501	356.11	0.0704678	356.11	0.743278	356.11	0.33864
pk10504	518.324	0.926374	518.324	0.782623	518.324	1.07274
pk10506	294.103	0.928626	294.103	1.23342	294.103	0.227375
pk10507	379.244	0.704571	379.244	0.102741	379.244	0.331134
pk10509	374.238	0.65323	374.238	0.508308	374.238	0.826735
pk1051	155.079	0.0636647	155.079	0.467479	155.079	0.216288
pk10513	231.17	0.221773	231.17	0.334857	231.17	0.972758
pk1052	392.035	1.31622	392.035	0.771657	392.035	1.06222
pk10520	350.238	0.250898	350.238	0.299418	350.238	0.404407
pk10524	569.417	0.364445	569.417	0.517702	569.417	0.593746
pk10526	151.037	1.2114	151.037	0.0447056	151.037	0.561937
pk10529	452.277	0.253127	452.277	1.00069	452.277	0.134737
pk10535	184.013	1.0028	184.013	0.110475	184.013	0.732961
pk10536	159.117	0.442722	159.117	0.721703	159.117	0.236457
pk10537	387.205	2.18338	387.205	0.911105	387.205	1.81562
pk10539	294.997	0.667827	294.997	0.127013	294.997	1.15012
pk10540	309.058	0.00733159	309.058	0.154677	309.058	0.228356
pk10541	216.02	0.826243	216.02	0.426218	216.02	0.600532
pk10542	222.097	0.597635	222.097	1.22774	222.097	0.351442
pk10545	281.063	0.857574	281.063	1.09746	281.063	0.450407
pk10549	481.388	0.853286	481.388	0.749227	481.388	0.639548
pk1055	418.88	0.0276746	418.88	0.174707	418.88	0.0397967
pk10553	313.096	0.591265	313.096	1.06447	313.096	0.233374
pk10556	355.138	0.781279	355.138	0.920568	355.138	0.169538
pk10557	250.013	1.06069	250.013	0.0218633	250.013	1.05005
pk10559	495.404	1.65632	495.404	0.902583	495.404	1.50563
pk10561	287.125	0.933477	287.125	0.277217	287.125	0.947708
pk10562	309.136	2.0391	309.136	0.650692	309.136	1.7088
pk10565	369.122	0.529883	369.122	1.17478	369.122	0.555611
pk1057	229.118	0.255144	229.118	1.4294	229.118	0.191976
pk10570	365.232	1.83659	365.232	1.44465	365.232	2.0735
pk10573	303.236	0.0897669	303.236	0.362085	303.236	1.08061
pk10574	201.164	0.5355	201.164	1.30565	201.164	0.0203255
pk10576	310.113	0.00663077	310.113	0.592703	310.113	0.916135
pk1058	193.084	0.332098	193.084	1.08626	193.084	0.0586809
pk10580	313.089	0.654961	313.089	1.16694	313.089	0.291308
pk10582	251.057	0.106726	251.057	0.286579	251.057	0.434253
pk10583	431.494	0.859913	431.494	0.379591	431.494	0.68992
pk10585	254.256	0.670604	254.256	0.937109	254.256	0.654846
pk10587	690.515	1.66733	690.515	1.43763	690.515	0.908885
pk10588	198.045	0.0928634	198.045	0.192093	198.045	0.13134
pk10589	303.195	0.904063	303.195	0.783896	303.195	0.306595
pk1059	228.956	0.778937	228.956	0.656444	228.956	0.462211
pk10591	375.111	1.17757	375.111	0.571815	375.111	0.475673
pk10594	812.038	0.28849	812.038	1.14757	812.038	0.492894
pk10596	172.133	0.48677	172.133	0.270667	172.133	0.0603242
pk10599	391.245	2.14925	391.245	1.51861	391.245	2.91792
pk1060	195.113	0.10323	195.113	0.127745	195.113	0.848609
pk10601	440.277	0.166236	440.277	0.59128	440.277	0.270671
pk10602	287.237	3.98805	287.237	3.18451	287.237	4.38148
pk10603	134.081	0.516908	134.081	0.618803	134.081	0.170473
pk10604	513.293	0.200546	513.293	0.848141	513.293	0.70685
pk10606	145.101	0.578396	145.101	0.408811	145.101	0.228671
pk10613	798.563	0.348418	798.563	0.224723	798.563	1.83447
pk10617	188.034	0.134558	188.034	0.428165	188.034	0.396609
pk10618	881.849	0.0437638	881.849	0.115859	881.849	0.0500731
pk10620	185.077	2.13891	185.077	2.08719	185.077	2.45666
pk10622	355.263	0.0362441	355.263	0.676022	355.263	0.68335
pk10624	333.05	1.88843	333.05	1.8071	333.05	0.406463
pk10625	285.115	1.36002	285.115	0.650529	285.115	0.716662
pk1063	181.002	0.437265	181.002	0.136736	181.002	0.285609
pk10637	151.037	1.2468	151.037	0.362611	151.037	0.803409
pk10641	289.092	0.65009	289.092	0.122703	289.092	0.288722
pk10644	245.102	0.594769	245.102	1.71742	245.102	0.470842
pk1065	134.035	0.201287	134.035	0.674429	134.035	0.205433
pk10650	490.286	2.29215	490.286	1.41115	490.286	2.15719
pk10653	400.758	0.506549	400.758	1.00435	400.758	0.0363659
pk10657	580.502	0.785708	580.502	0.739687	580.502	0.66619
pk1066	814.623	1.17186	814.623	0.120176	814.623	1.18219
pk10661	373.274	0.367749	373.274	0.656152	373.274	0.364374
pk10662	101.997	0.634037	101.997	0.583184	101.997	0.247477
pk10677	383.246	1.56031	383.246	2.64372	383.246	1.54683
pk10681	229.073	0.362273	229.073	0.145237	229.073	1.15048
pk10683	281.658	0.156912	281.658	0.579933	281.658	0.515747
pk10684	305.057	0.267099	305.057	0.479492	305.057	0.337064
pk10690	348.222	0.692524	348.222	0.68495	348.222	0.534272
pk10691	457.329	0.516954	457.329	1.11999	457.329	0.101547
pk10693	218.133	0.264906	218.133	0.971822	218.133	0.309334
pk10700	528.342	2.37178	528.342	1.8219	528.342	3.15181
pk10702	148.037	1.15629	148.037	0.203084	148.037	0.787047
pk10706	283.154	0.198882	283.154	0.816154	283.154	0.54726
pk1071	101.023	1.60862	101.023	0.794231	101.023	1.31139
pk10714	216.063	1.28708	216.063	1.19498	216.063	0.700828
pk10715	429.091	2.06768	429.091	1.51154	429.091	2.03088
pk10716	274.625	1.77633	274.625	1.65277	274.625	2.20703
pk10717	466.395	0.711428	466.395	0.423507	466.395	0.958156
pk10722	419.352	0.770049	419.352	0.203856	419.352	0.751122
pk10723	888.525	0.673881	888.525	0.194334	888.525	0.456753
pk1073	778.535	0.565292	778.535	0.975842	778.535	0.000966036
pk10731	365.232	1.85393	365.232	1.34066	365.232	1.38713
pk10733	181.097	1.25368	181.097	0.737105	181.097	0.708346
pk10734	564.306	1.94063	564.306	1.61876	564.306	1.73301
pk10737	333.05	1.70933	333.05	1.39722	333.05	0.684451
pk10741	629.475	0.954601	629.475	0.492856	629.475	0.231356
pk10742	206.044	0.0813708	206.044	0.47966	206.044	0.215663
pk10743	355.138	0.503125	355.138	0.053604	355.138	0.176222
pk10745	829.445	0.371624	829.445	0.831596	829.445	0.265078
pk1075	161.044	0.298834	161.044	0.257623	161.044	0.804419
pk10756	972.161	0.12207	972.161	0.539243	972.161	0.695
pk10757	264.2	2.94771	264.2	1.36089	264.2	1.44156
pk10759	338.119	0.374166	338.119	0.681406	338.119	0.542354
pk1076	286.201	2.53577	286.201	1.74296	286.201	1.92189
pk10760	221.033	0.0426777	221.033	1.07015	221.033	0.467607
pk10761	227.052	0.284663	227.052	0.736429	227.052	0.337135
pk10768	335.977	0.766343	335.977	0.00800954	335.977	0.608736
pk10769	294.103	1.21017	294.103	1.34681	294.103	0.608317
pk1077	141.052	0.353098	141.052	0.153836	141.052	0.237972
pk10779	115.095	0.633521	115.095	0.997524	115.095	0.0235773
pk10780	307.083	1.61883	307.083	1.17452	307.083	1.24926
pk10786	543.365	0.564049	543.365	0.124078	543.365	0.167998
pk10788	489.272	1.43054	489.272	3.00787	489.272	0.00862313
pk10789	172.133	0.928528	172.133	0.52472	172.133	1.10397
pk1079	310.017	1.40864	310.017	0.810551	310.017	0.767086
pk10790	311.11	0.231916	311.11	0.75508	311.11	0.0125381
pk10792	562.4	0.33071	562.4	0.750242	562.4	0.490556
pk10794	302.139	0.658337	302.139	1.0204	302.139	0.540922
pk10799	800.52	0.864485	800.52	1.16155	800.52	0.784572
pk108	782.569	0.1301	782.569	0.473508	782.569	0.0618956
pk1080	412.853	0.232224	412.853	0.286622	412.853	0.820598
pk10800	202.002	2.48694	202.002	1.12543	202.002	2.16354
pk10805	185.057	0.201705	185.057	0.0256192	185.057	0.260249
pk10806	315.073	1.18542	315.073	2.22757	315.073	0.650672
pk10809	567.401	0.530398	567.401	0.68946	567.401	0.0923387
pk10811	188.071	0.03864	188.071	0.291334	188.071	0.257213
pk10813	282.251	1.02287	282.251	0.619001	282.251	1.03488
pk10815	306.975	0.334481	306.975	0.188231	306.975	1.00528
pk10816	652.281	0.3078	652.281	0.297021	652.281	1.28277
pk10817	224.937	1.35764	224.937	0.164725	224.937	0.368064
pk10818	583.46	0.701256	583.46	0.769924	583.46	0.00949528
pk1082	377.142	1.31312	377.142	0.955747	377.142	0.640181
pk10824	373.044	0.339384	373.044	0.40913	373.044	0.169356
pk10828	468.301	3.28965	468.301	2.71381	468.301	3.59175
pk10830	282.03	1.10371	282.03	1.5487	282.03	0.393981
pk10832	597.366	0.10555	597.366	0.597606	597.366	0.363258
pk10833	746.625	1.77313	746.625	1.91528	746.625	1.59494
pk10839	345.203	0.25102	345.203	0.504427	345.203	0.410817
pk1084	404.034	0.688503	404.034	0.360392	404.034	0.747469
pk10842	421.367	0.519544	421.367	0.952015	421.367	0.216996
pk10844	303.145	1.21373	303.145	0.959683	303.145	0.374519
pk10846	259.118	0.686094	259.118	0.237069	259.118	0.226929
pk10847	445.774	0.852282	445.774	0.15062	445.774	0.564547
pk10851	263.089	0.481087	263.089	0.829107	263.089	0.00107096
pk10856	465.392	0.524653	465.392	0.374929	465.392	0.551453
pk10857	263.007	0.539306	263.007	0.485299	263.007	0.659354
pk10858	338.15	1.31806	338.15	0.439185	338.15	0.955364
pk10860	315.134	0.271888	315.134	0.783105	315.134	0.378302
pk10864	534.384	1.43728	534.384	0.527587	534.384	2.25967
pk10865	299.185	0.36349	299.185	0.742865	299.185	0.683612
pk10866	290.963	0.00662838	290.963	0.594487	290.963	0.311372
pk10868	764.519	1.8209	764.519	2.16286	764.519	1.18245
pk1087	792.59	0.202336	792.59	0.0519162	792.59	0.560945
pk10873	966.272	0.276154	966.272	0.746195	966.272	0.42815
pk10876	283.042	1.3696	283.042	1.77208	283.042	0.604366
pk10878	299.185	0.147207	299.185	0.989534	299.185	0.166178
pk10880	558.384	1.15908	558.384	0.925356	558.384	0.953681
pk10881	327.075	1.03894	327.075	1.48101	327.075	0.180048
pk10884	240.978	0.704469	240.978	0.99741	240.978	0.140303
pk10887	249.054	0.361551	249.054	0.981026	249.054	0.231138
pk10889	413.766	0.524382	413.766	1.05085	413.766	0.0435853
pk10892	347.221	1.60123	347.221	0.372924	347.221	2.22051
pk10894	153.043	0.297406	153.043	0.373808	153.043	0.758013
pk10896	124.028	1.16582	124.028	0.862325	124.028	0.548215
pk10898	770.569	0.647535	770.569	0.151052	770.569	1.03993
pk10900	468.376	0.834386	468.376	0.855564	468.376	0.00582717
pk10908	729.519	1.35478	729.519	2.15505	729.519	1.78522
pk10911	289.075	1.00062	289.075	0.336214	289.075	0.392742
pk10913	593.333	1.09466	593.333	1.2327	593.333	0.601195
pk10919	577.407	0.965917	577.407	0.501674	577.407	0.766474
pk10922	373.274	0.216203	373.274	0.322659	373.274	0.119359
pk10925	295.227	0.569584	295.227	0.61294	295.227	0.848418
pk10927	328.072	0.498066	328.072	0.15377	328.072	0.141996
pk10930	234.982	0.0961234	234.982	0.0299402	234.982	0.7381
pk10933	343.106	0.210225	343.106	0.688275	343.106	0.261345
pk10936	287.076	1.29429	287.076	0.525211	287.076	0.635817
pk1094	449.36	0.838502	449.36	0.602605	449.36	0.932472
pk10948	795.572	0.096201	795.572	0.0166735	795.572	0.302732
pk10951	591.315	0.619303	591.315	0.77291	591.315	0.0157051
pk10954	224.172	0.12921	224.172	0.205303	224.172	0.55201
pk10957	330.227	0.177126	330.227	0.0123119	330.227	0.373135
pk10958	580.502	0.981399	580.502	0.606616	580.502	1.09222
pk1096	279.232	0.0396273	279.232	0.331111	279.232	0.494137
pk10960	439.342	0.131594	439.342	0.134787	439.342	0.367369
pk10961	288.623	1.23739	288.623	1.03898	288.623	1.48138
pk10963	331.115	0.195135	331.115	0.0808219	331.115	0.233218
pk10964	560.475	0.245253	560.475	0.328911	560.475	0.944609
pk10968	243.211	0.660298	243.211	1.15046	243.211	0.00829747
pk10969	330.998	0.179213	330.998	0.446001	330.998	0.0488919
pk10972	254.018	0.427415	254.018	0.17791	254.018	1.0317
pk10975	307.082	2.89007	307.082	1.67655	307.082	2.24811
pk10978	184.073	0.327039	184.073	0.228679	184.073	0.104812
pk10979	272.963	0.389574	272.963	0.687894	272.963	0.580532
pk10980	286.117	0.0193628	286.117	0.881388	286.117	0.144362
pk10986	971.716	0.817834	971.716	1.12628	971.716	0.17989
pk10987	151.037	0.590089	151.037	0.217998	151.037	0.841538
pk10988	193.056	0.653065	193.056	0.305384	193.056	0.543578
pk10995	90.9222	0.806606	90.9222	0.591303	90.9222	0.917878
pk10997	479.334	0.466997	479.334	0.6349	479.334	0.454669
pk10998	196.514	1.36218	196.514	1.78729	196.514	0.752227
pk110	130.022	0.588698	130.022	0.340136	130.022	0.356868
pk1100	520.328	0.664214	520.328	0.119645	520.328	1.34936
pk11005	137.06	0.300602	137.06	0.374552	137.06	0.628473
pk11008	89.0233	0.16249	89.0233	0.199133	89.0233	0.00447678
pk11010	243.048	0.567026	243.048	1.29969	243.048	0.241116
pk11014	591.325	2.0625	591.325	2.02231	591.325	1.92324
pk11017	328.23	0.205215	328.23	0.290418	328.23	0.430832
pk11018	131.086	2.45231	131.086	2.315	131.086	2.89129
pk1102	134.005	1.06192	134.005	0.0838736	134.005	0.529497
pk11022	272.185	1.02219	272.185	0.886338	272.185	0.468039
pk11027	110.975	1.59035	110.975	0.994855	110.975	0.587371
pk11028	343.027	0.931194	343.027	0.880865	343.027	0.459341
pk11030	315.111	0.155244	315.111	0.0443959	315.111	0.147544
pk11031	505.241	0.583932	505.241	0.980588	505.241	0.421728
pk11033	187.995	0.597226	187.995	0.689637	187.995	0.911123
pk11035	416.285	0.974004	416.285	1.41015	416.285	0.191996
pk11037	281.063	0.395599	281.063	0.200286	281.063	0.197905
pk11039	129.041	2.42392	129.041	0.899656	129.041	1.82357
pk1104	141.055	0.488357	141.055	1.40023	141.055	0.0834285
pk11050	407.279	3.47735	407.279	3.53557	407.279	3.78134
pk11052	423.76	0.00804301	423.76	0.562304	423.76	0.580288
pk11053	219.138	0.0738798	219.138	0.110886	219.138	0.455348
pk1106	447.344	0.692671	447.344	0.177632	447.344	0.820095
pk11060	230.981	1.5561	230.981	1.39872	230.981	0.656388
pk11062	411.25	0.177775	411.25	0.267418	411.25	0.339423
pk11064	204.057	1.87547	204.057	0.126209	204.057	0.971217
pk1107	793.593	0.984896	793.593	0.402865	793.593	0.918173
pk11072	529.313	0.372491	529.313	0.754402	529.313	0.147811
pk11076	239.058	1.27737	239.058	0.334921	239.058	0.90929
pk11078	595.349	0.56366	595.349	0.82106	595.349	0.549654
pk11079	271.092	1.25597	271.092	2.23535	271.092	1.38793
pk11081	571.359	2.47679	571.359	1.80996	571.359	2.34773
pk11084	171.053	0.902371	171.053	0.906318	171.053	0.554339
pk1109	645.292	0.53297	645.292	0.131296	645.292	0.305368
pk11092	436.272	0.550304	436.272	1.17916	436.272	0.796232
pk11093	195.005	0.846799	195.005	0.623973	195.005	0.965381
pk11098	377.127	0.375815	377.127	0.833566	377.127	0.260752
pk11101	204.057	0.388667	204.057	0.416472	204.057	0.0750154
pk11102	232.148	0.656588	232.148	0.421094	232.148	0.765179
pk11104	301.059	0.417262	301.059	1.00632	301.059	0.0396393
pk11106	984.383	0.691188	984.383	1.26487	984.383	0.0949791
pk1111	385.198	2.4509	385.198	0.891128	385.198	2.28395
pk11110	327.032	1.41217	327.032	1.90584	327.032	0.313033
pk11112	448.384	0.258719	448.384	0.482287	448.384	0.58131
pk11113	247.049	0.869158	247.049	1.43232	247.049	0.319653
pk11121	215.091	0.879498	215.091	0.965403	215.091	0.0800539
pk11129	263.095	0.366028	263.095	0.94176	263.095	0.79715
pk1113	229.155	0.63826	229.155	0.261303	229.155	0.356719
pk11131	471.308	0.0645293	471.308	0.614526	471.308	0.768321
pk11132	417.288	0.96078	417.288	1.49393	417.288	0.0918446
pk11134	361.162	0.579457	361.162	0.668848	361.162	0.14711
pk11135	574.378	2.92296	574.378	1.40657	574.378	3.40549
pk11137	448.35	0.600908	448.35	0.968636	448.35	0.161783
pk11140	192.033	1.50072	192.033	0.391768	192.033	0.884584
pk11142	827.539	0.456462	827.539	0.739856	827.539	0.792855
pk1115	480.308	0.295708	480.308	1.27154	480.308	0.189564
pk11156	292.06	1.1229	292.06	0.298157	292.06	0.0481277
pk11159	341.16	0.650926	341.16	0.556436	341.16	0.586884
pk11161	375.25	0.8787	375.25	0.460647	375.25	1.04638
pk11162	245.099	0.0350126	245.099	0.399945	245.099	0.119778
pk11167	71.0128	0.812542	71.0128	1.39825	71.0128	0.483104
pk11168	99.0077	0.809041	99.0077	1.52711	99.0077	0.161799
pk11172	301.216	0.175366	301.216	0.323388	301.216	1.10997
pk11174	136.048	0.0440261	136.048	1.50033	136.048	0.0367195
pk11177	283.079	0.492936	283.079	1.20111	283.079	0.134838
pk11181	565.262	1.01315	565.262	0.0304096	565.262	0.527803
pk11182	583.255	0.976568	583.255	1.26398	583.255	1.19189
pk11184	482.314	0.271995	482.314	0.679294	482.314	0.962046
pk11185	204.123	0.425642	204.123	1.38654	204.123	0.466399
pk11186	357.084	1.23652	357.084	1.76642	357.084	0.842115
pk11187	179.972	0.952319	179.972	0.571677	179.972	1.10036
pk1119	248.999	1.41905	248.999	0.797002	248.999	0.948201
pk11190	251.042	1.25723	251.042	0.408612	251.042	1.59388
pk11193	213.095	0.615752	213.095	0.955095	213.095	0.634015
pk11195	289.104	1.57558	289.104	1.61048	289.104	1.48928
pk11198	795.068	0.656906	795.068	1.10885	795.068	0.151625
pk112	87.0077	0.233251	87.0077	0.234182	87.0077	0.595464
pk11200	849.555	0.310538	849.555	0.38997	849.555	0.196827
pk11204	300.217	0.398557	300.217	0.311531	300.217	0.704663
pk11207	259.081	0.113032	259.081	0.912381	259.081	0.151164
pk11210	207.131	0.104532	207.131	0.085838	207.131	0.0318327
pk11212	419.315	0.79596	419.315	0.70496	419.315	0.296717
pk11218	257.147	1.61448	257.147	1.2792	257.147	1.308
pk1122	135.032	0.336749	135.032	0.0704297	135.032	0.694252
pk11221	327.068	0.0177493	327.068	0.448789	327.068	0.369767
pk11225	115.095	0.788109	115.095	0.387318	115.095	0.678582
pk11227	405.299	2.72526	405.299	2.56971	405.299	2.84867
pk11229	386.29	0.201213	386.29	0.274517	386.29	0.571036
pk11231	243.086	0.33428	243.086	1.41248	243.086	0.251242
pk11234	447.383	4.16303	447.383	5.08301	447.383	4.02903
pk11237	373.149	1.10163	373.149	0.858781	373.149	0.0527578
pk1124	141.041	0.621781	141.041	0.192232	141.041	0.323862
pk11242	395.315	0.856709	395.315	0.394754	395.315	1.03873
pk11243	283.14	0.227781	283.14	0.0363376	283.14	1.17957
pk11244	204.123	0.534701	204.123	1.23804	204.123	0.127317
pk11246	353.126	0.0245283	353.126	0.344231	353.126	0.143457
pk11249	491.334	0.500485	491.334	0.00570462	491.334	0.188528
pk11254	966.16	0.211806	966.16	0.817837	966.16	0.304177
pk11257	234.965	1.36271	234.965	0.496559	234.965	0.329363
pk11258	427.255	0.601934	427.255	0.936562	427.255	0.780821
pk11261	309.094	0.337352	309.094	0.128368	309.094	0.225702
pk11263	183.023	1.67791	183.023	0.902565	183.023	1.61629
pk11268	664.3	0.666462	664.3	0.584333	664.3	0.324517
pk11271	280.104	0.790505	280.104	0.3848	280.104	0.0322883
pk11274	321.062	1.17752	321.062	0.530516	321.062	0.269601
pk11276	538.417	0.218884	538.417	0.136778	538.417	0.608064
pk11278	248.034	0.0639085	248.034	0.103147	248.034	0.358417
pk11281	177.039	1.12608	177.039	0.0839742	177.039	1.59681
pk11286	245.082	0.643865	245.082	0.55471	245.082	0.659051
pk11288	233.113	1.24402	233.113	1.03128	233.113	1.42327
pk1129	757.557	0.881608	757.557	0.414612	757.557	1.04892
pk11293	151.037	0.951272	151.037	0.419181	151.037	0.124999
pk11294	198.009	0.641185	198.009	0.346973	198.009	1.08041
pk11299	134.507	1.19524	134.507	0.146388	134.507	0.287803
pk113	130.05	0.148481	130.05	0.0339457	130.05	0.6146
pk1130	802.535	0.200862	802.535	0.480238	802.535	0.92945
pk11301	311.11	0.63456	311.11	0.756354	311.11	0.838477
pk11303	505.312	0.351368	505.312	0.404406	505.312	0.789791
pk11309	503.332	0.586773	503.332	0.796586	503.332	0.130469
pk11312	494.391	0.959335	494.391	0.860718	494.391	0.990148
pk11316	253.047	2.1896	253.047	2.13156	253.047	1.45035
pk11318	558.384	0.727005	558.384	0.602991	558.384	0.702125
pk11324	344.091	0.840786	344.091	0.866236	344.091	0.0306904
pk1134	93.0699	0.0305976	93.0699	0.390438	93.0699	0.37351
pk11342	373.274	0.474053	373.274	1.10392	373.274	0.490976
pk11349	303.232	0.447558	303.232	0.391161	303.232	0.0435471
pk11350	212.053	0.392691	212.053	0.633793	212.053	0.257233
pk11352	431.313	0.575523	431.313	0.0820302	431.313	0.84751
pk11354	349.993	1.80213	349.993	1.58362	349.993	0.0281701
pk11360	353.088	2.01092	353.088	0.0400018	353.088	0.685986
pk11362	151.037	0.661372	151.037	0.37316	151.037	0.270185
pk11364	432.355	0.655155	432.355	0.0530726	432.355	1.4725
pk11370	299.517	0.946676	299.517	0.45588	299.517	0.976698
pk11371	287.237	3.64893	287.237	2.91508	287.237	4.37624
pk11374	283.658	1.64838	283.658	1.49756	283.658	2.03628
pk11379	262.05	1.38766	262.05	2.28508	262.05	0.0261912
pk1138	300.633	1.12135	300.633	0.930198	300.633	1.14667
pk11380	355.143	0.403364	355.143	0.891696	355.143	0.179321
pk11385	249.073	0.659347	249.073	0.556671	249.073	1.89705
pk11387	206.117	0.138841	206.117	0.790984	206.117	0.731268
pk11395	169.966	0.0564393	169.966	0.243069	169.966	0.111453
pk11396	489.319	0.500138	489.319	0.272788	489.319	0.348868
pk11399	311.11	0.307538	311.11	0.629276	311.11	0.19019
pk11407	325.055	0.0614836	325.055	0.812126	325.055	0.694886
pk1141	153.127	1.8853	153.127	0.994638	153.127	2.03115
pk11414	259.998	1.30687	259.998	0.121584	259.998	1.22118
pk11415	307.263	0.531598	307.263	1.40926	307.263	0.478289
pk11417	491.334	1.12724	491.334	0.777231	491.334	0.448334
pk11425	320.191	0.326906	320.191	0.757063	320.191	0.451188
pk11432	499.338	0.348239	499.338	0.0768789	499.338	0.522738
pk11434	580.442	0.168005	580.442	0.214823	580.442	0.440707
pk11436	256.056	1.97683	256.056	0.859497	256.056	1.27495
pk11437	294.057	3.24392	294.057	2.33939	294.057	2.68067
pk11441	634.473	0.307502	634.473	0.488537	634.473	0.0235122
pk11445	145.101	0.35288	145.101	0.893966	145.101	0.338426
pk11448	229.032	0.923548	229.032	0.952527	229.032	0.428294
pk11449	312.217	0.404947	312.217	0.158675	312.217	0.60232
pk1145	175.034	0.566205	175.034	0.328334	175.034	0.622017
pk11453	281.027	0.67885	281.027	1.48543	281.027	0.297473
pk11454	794.06	0.41487	794.06	0.225953	794.06	0.653066
pk1146	447.346	1.23289	447.346	0.820567	447.346	1.18978
pk11461	269.031	0.63025	269.031	0.110701	269.031	0.172926
pk11467	198.089	0.597129	198.089	0.623189	198.089	1.1535
pk11472	284.087	0.776316	284.087	0.524503	284.087	0.668415
pk11479	269.063	0.174527	269.063	0.552338	269.063	0.249365
pk1148	152.01	0.116626	152.01	0.545144	152.01	0.632838
pk1149	131.053	0.207743	131.053	0.461496	131.053	0.738471
pk11490	245.014	0.953676	245.014	1.366	245.014	0.258795
pk11492	267.084	0.00676026	267.084	0.360204	267.084	0.295305
pk11493	343.106	0.104166	343.106	0.546558	343.106	0.449975
pk11498	500.379	0.0699406	500.379	0.0352612	500.379	0.747336
pk1150	213.01	0.926916	213.01	0.0997659	213.01	0.490464
pk1151	385.061	0.738979	385.061	0.0507709	385.061	0.392944
pk11512	344.091	0.70659	344.091	1.17582	344.091	0.287845
pk11514	168.52	0.007708	168.52	0.923259	168.52	1.03005
pk11519	457.277	0.832136	457.277	0.169151	457.277	0.883003
pk11521	299.185	0.321604	299.185	1.24651	299.185	0.750732
pk11522	224.99	0.770621	224.99	0.442642	224.99	1.11705
pk11523	291.002	2.21764	291.002	1.96055	291.002	1.86618
pk11527	570.421	0.645995	570.421	0.422746	570.421	0.203339
pk11529	259.115	0.242539	259.115	0.126148	259.115	0.619278
pk11533	331.106	1.86262	331.106	0.467141	331.106	0.222133
pk11543	146.035	0.193798	146.035	0.221507	146.035	1.28268
pk11545	825.543	0.536889	825.543	0.495977	825.543	0.299112
pk11548	216.02	0.422859	216.02	0.705427	216.02	0.243566
pk11549	298.052	1.13915	298.052	0.848099	298.052	0.913638
pk11553	186.991	0.465056	186.991	0.548244	186.991	0.0674072
pk11554	420.782	0.03019	420.782	1.37643	420.782	0.555527
pk11555	505.348	1.69328	505.348	0.635471	505.348	0.870506
pk11556	337.128	0.902613	337.128	0.874576	337.128	0.170799
pk11557	259.998	0.407046	259.998	0.0609614	259.998	0.156169
pk11567	151.037	0.862312	151.037	0.457771	151.037	0.265667
pk11568	231.054	0.00857552	231.054	0.182663	231.054	0.730354
pk11570	173.988	0.0792839	173.988	0.774218	173.988	0.606172
pk11574	603.496	0.706742	603.496	0.00718772	603.496	1.42535
pk11576	345.279	1.42702	345.279	1.53501	345.279	0.917408
pk1158	139.027	0.090079	139.027	0.361947	139.027	0.776003
pk11580	311.074	0.657583	311.074	0.926932	311.074	0.22939
pk11585	340.166	0.374913	340.166	0.812173	340.166	0.130441
pk11587	263.089	0.83618	263.089	1.15039	263.089	0.355764
pk11588	276.144	0.178004	276.144	0.466589	276.144	0.922774
pk1159	133.097	0.619565	133.097	0.280242	133.097	1.58115
pk1160	469.389	0.862651	469.389	0.182881	469.389	1.26121
pk11603	77.0386	1.51794	77.0386	0.858163	77.0386	0.804257
pk1161	323.011	0.63163	323.011	1.12161	323.011	0.480975
pk11613	466.198	0.368915	466.198	0.783692	466.198	0.49839
pk1162	218.995	0.71976	218.995	1.12243	218.995	0.105302
pk11623	325.037	0.0185732	325.037	1.60384	325.037	1.80195
pk11627	240.092	0.66977	240.092	1.16259	240.092	0.45999
pk11630	221.09	1.21991	221.09	0.96824	221.09	0.710851
pk11633	199.977	0.264279	199.977	0.37863	199.977	0.256062
pk11634	285.977	0.12445	285.977	1.05837	285.977	0.484222
pk11637	554.426	0.340132	554.426	0.160485	554.426	0.213804
pk11639	426.266	0.290859	426.266	0.863147	426.266	0.583477
pk11642	489.319	0.0595273	489.319	0.120355	489.319	0.492456
pk1165	185.032	0.945283	185.032	0.602314	185.032	0.358469
pk11656	459.382	0.692014	459.382	0.509956	459.382	0.77432
pk11661	466.359	0.0844765	466.359	0.0557316	466.359	0.000128809
pk11665	330.032	0.0661519	330.032	0.350053	330.032	0.582425
pk1168	279.232	0.760458	279.232	0.89238	279.232	1.052
pk11684	824.545	0.349576	824.545	1.00149	824.545	0.73433
pk11685	247.133	0.00565651	247.133	0.575583	247.133	0.431074
pk11687	245.033	0.686704	245.033	0.617058	245.033	0.639859
pk1169	147.113	0.147396	147.113	0.390336	147.113	0.673194
pk11699	821.618	1.03087	821.618	0.992452	821.618	1.05034
pk117	87.0077	0.209212	87.0077	0.116972	87.0077	0.194867
pk11700	573.376	0.971371	573.376	0.376965	573.376	1.15342
pk11702	573.314	0.576194	573.314	0.726597	573.314	0.117143
pk11703	189.091	0.69949	189.091	0.674069	189.091	0.0657318
pk11712	343.267	0.493074	343.267	0.516799	343.267	0.2454
pk11713	373.204	0.408165	373.204	1.05596	373.204	0.757656
pk11714	86.0317	0.1343	86.0317	0.394758	86.0317	0.850307
pk11719	311.11	0.563659	311.11	1.31209	311.11	0.382499
pk1172	422.263	0.10279	422.263	1.56055	422.263	0.235408
pk11722	280.235	0.644721	280.235	0.723478	280.235	0.618845
pk11727	72.119	0.0635823	72.119	0.577537	72.119	0.0321814
pk1173	306.139	0.558264	306.139	0.165413	306.139	0.925913
pk11730	190.986	0.983411	190.986	0.392903	190.986	0.791993
pk11733	289.023	0.0181963	289.023	0.807431	289.023	0.110431
pk11736	795.068	0.937088	795.068	0.25801	795.068	1.08334
pk1174	515.371	0.970335	515.371	0.486068	515.371	1.64197
pk11746	247.133	0.321109	247.133	0.692401	247.133	0.961678
pk11747	176.128	1.37841	176.128	0.367582	176.128	0.0744964
pk11749	493.349	1.2805	493.349	0.833314	493.349	1.44548
pk1175	488.872	0.44145	488.872	0.107125	488.872	0.697883
pk11750	259.205	1.61129	259.205	1.44215	259.205	1.75683
pk11753	204.087	0.131298	204.087	0.873223	204.087	0.569261
pk11759	379.136	0.216226	379.136	0.895286	379.136	0.0287422
pk11760	248.096	0.101887	248.096	0.754737	248.096	0.59988
pk11764	241.031	0.215188	241.031	0.0689038	241.031	0.0473318
pk1177	136.073	0.21759	136.073	0.339031	136.073	1.20579
pk11770	471.308	1.30848	471.308	1.48672	471.308	0.296549
pk11771	886.51	0.409412	886.51	0.0881491	886.51	0.000627113
pk11772	174.048	1.01767	174.048	1.53465	174.048	0.837389
pk1178	186.991	0.735199	186.991	0.602802	186.991	1.07504
pk11782	477.319	1.72412	477.319	1.08481	477.319	1.38855
pk11789	469.389	0.601504	469.389	0.109354	469.389	0.554881
pk1179	113.06	0.895444	113.06	1.06427	113.06	0.0742117
pk11791	341.121	0.945145	341.121	1.68182	341.121	0.366722
pk11793	140.986	0.885913	140.986	0.541201	140.986	0.566529
pk11799	255.134	0.28969	255.134	0.41425	255.134	0.30733
pk118	218.984	0.572984	218.984	0.479956	218.984	0.811534
pk1180	813.675	0.59213	813.675	0.0512177	813.675	1.14722
pk11801	462.327	1.32154	462.327	0.587887	462.327	1.40264
pk11802	309.058	0.468743	309.058	0.822048	309.058	5.43e-05
pk11803	323.177	1.55847	323.177	1.30719	323.177	1.72969
pk11806	276.032	1.40317	276.032	0.572799	276.032	1.35783
pk11807	301.216	0.22176	301.216	0.23393	301.216	1.13866
pk1181	561.413	0.983121	561.413	0.172173	561.413	1.36976
pk11810	506.36	0.140056	506.36	0.785516	506.36	0.108952
pk11811	221.09	0.863304	221.09	0.478849	221.09	1.36853
pk11813	272.185	1.06876	272.185	0.198709	272.185	0.551615
pk11816	269.074	1.18101	269.074	0.719657	269.074	0.206832
pk1182	167.056	0.222564	167.056	1.37019	167.056	0.400573
pk11820	280.979	0.772914	280.979	0.594126	280.979	0.772875
pk11828	462.334	0.804753	462.334	0.00978594	462.334	0.0645304
pk1183	230.096	0.255904	230.096	0.625901	230.096	1.75526
pk11831	527.334	0.895554	527.334	0.592616	527.334	1.14767
pk11832	366.269	1.64325	366.269	1.00674	366.269	1.88228
pk11835	212.061	0.105082	212.061	0.418653	212.061	0.584037
pk11836	261.221	0.625052	261.221	0.0919854	261.221	0.525341
pk11837	309.058	0.918458	309.058	1.78392	309.058	0.370137
pk11841	530.322	2.05791	530.322	1.97841	530.322	2.05392
pk11842	233.027	2.01398	233.027	1.07926	233.027	2.2596
pk11848	308.019	1.48627	308.019	0.689253	308.019	0.418154
pk11853	568.427	0.454352	568.427	0.393306	568.427	0.41415
pk11855	115.994	1.05373	115.994	0.0379731	115.994	1.36312
pk11857	636.489	0.10782	636.489	0.134717	636.489	0.291589
pk11863	313.107	0.10214	313.107	0.249152	313.107	0.0779902
pk11865	501.319	0.751675	501.319	0.294771	501.319	1.01598
pk11866	425.362	0.0155612	425.362	0.507769	425.362	0.640661
pk11874	411.25	1.00269	411.25	2.46989	411.25	0.195739
pk11875	224.925	0.122016	224.925	0.685094	224.925	0.110398
pk1188	301.213	1.81654	301.213	0.367632	301.213	1.28548
pk11881	213.039	0.397933	213.039	1.08059	213.039	0.216657
pk11887	361.162	0.58574	361.162	0.563394	361.162	0.459117
pk1189	758.569	1.04383	758.569	0.409676	758.569	1.11258
pk11895	493.35	0.876198	493.35	0.348973	493.35	0.808308
pk1190	221.033	0.281976	221.033	1.29845	221.033	0.227509
pk11901	395.131	0.374564	395.131	0.234235	395.131	0.292992
pk11903	408.235	0.232567	408.235	0.202446	408.235	0.312917
pk11904	299.185	0.190252	299.185	1.15401	299.185	0.524874
pk11906	471.308	0.3302	471.308	0.731807	471.308	0.221183
pk11907	286.625	1.19334	286.625	0.544375	286.625	1.64854
pk1192	148.047	0.98458	148.047	0.202801	148.047	0.96827
pk11922	462.327	1.89699	462.327	1.15812	462.327	1.82617
pk11923	767.577	0.0672597	767.577	0.37196	767.577	0.272842
pk11924	118.065	0.263755	118.065	0.46545	118.065	0.267681
pk1193	227.052	0.258221	227.052	1.14615	227.052	0.342331
pk11930	560.311	1.30884	560.311	0.0205344	560.311	1.97752
pk11936	845.622	0.0542097	845.622	0.857699	845.622	0.797091
pk11937	477.317	0.599285	477.317	0.440043	477.317	0.0373523
pk11939	136.175	0.488922	136.175	0.408141	136.175	0.174987
pk11940	874.554	0.655817	874.554	1.63089	874.554	0.100276
pk11943	293.644	2.16172	293.644	2.25994	293.644	1.64215
pk11944	402.266	1.27539	402.266	0.662075	402.266	0.713635
pk11950	461.361	0.578731	461.361	0.94322	461.361	0.231821
pk11955	434.289	0.498634	434.289	0.901428	434.289	0.132844
pk11957	283.084	0.191304	283.084	0.222821	283.084	0.356206
pk1196	287.2	1.04478	287.2	1.56749	287.2	1.19215
pk11960	263.044	0.19642	263.044	0.182412	263.044	0.65312
pk11963	291.002	0.512974	291.002	0.314453	291.002	0.868454
pk11966	430.301	0.105301	430.301	0.218288	430.301	0.0665181
pk11969	295.66	1.86607	295.66	1.4568	295.66	1.29223
pk1197	154.05	0.786229	154.05	1.05356	154.05	0.504796
pk11974	287.079	0.496087	287.079	0.458204	287.079	0.847478
pk11977	404.36	0.436476	404.36	0.102136	404.36	0.358022
pk11981	233.113	0.183222	233.113	0.176147	233.113	1.12576
pk11986	261.097	1.08556	261.097	1.1388	261.097	0.0981793
pk11988	231.084	1.22992	231.084	1.07382	231.084	1.1498
pk1199	354.894	0.288003	354.894	0.186316	354.894	0.578285
pk11994	297.127	0.806671	297.127	0.516519	297.127	0.429581
pk11999	198.124	0.211374	198.124	0.10338	198.124	0.495341
pk1200	172.032	0.423456	172.032	0.19739	172.032	0.354164
pk12003	262.013	1.63769	262.013	0.554374	262.013	0.600972
pk12006	237.043	0.487622	237.043	0.498562	237.043	0.623468
pk12008	253.195	0.475465	253.195	1.29359	253.195	0.504739
pk1201	209.056	0.276518	209.056	0.839965	209.056	1.0046
pk12011	485.36	0.801139	485.36	1.38031	485.36	1.25879
pk12012	470.368	1.67313	470.368	1.3877	470.368	2.02624
pk12021	313.096	0.325855	313.096	0.155523	313.096	0.0370212
pk12023	249.054	0.105748	249.054	0.713409	249.054	0.822713
pk12027	508.367	0.150008	508.367	0.656454	508.367	0.56058
pk12029	253.111	0.811085	253.111	1.4669	253.111	0.0330364
pk12033	313.201	0.439821	313.201	0.975395	313.201	0.919085
pk12036	412.284	1.72413	412.284	2.32535	412.284	0.362573
pk1204	116.071	0.426458	116.071	0.450237	116.071	0.314597
pk12040	164.115	0.626322	164.115	0.829569	164.115	0.035211
pk12041	339.105	0.218636	339.105	0.886528	339.105	0.0198684
pk12044	201.076	0.28424	201.076	0.396671	201.076	0.277599
pk12049	262.148	1.91173	262.148	0.00341245	262.148	0.926469
pk1205	152.032	0.740233	152.032	0.372191	152.032	0.61956
pk12050	334.477	0.0998159	334.477	0.203444	334.477	0.0986323
pk12052	193.056	0.47819	193.056	0.0947034	193.056	0.471719
pk12054	100.013	0.78395	100.013	1.24263	100.013	0.0890018
pk12059	246.23	2.72093	246.23	2.64921	246.23	3.34776
pk12067	182.162	0.293915	182.162	0.707999	182.162	0.211016
pk12074	248.113	1.42084	248.113	1.77073	248.113	1.88282
pk12075	257.175	0.0297824	257.175	0.763761	257.175	0.154566
pk12079	389.341	0.684911	389.341	0.924942	389.341	0.0419902
pk12084	546.421	0.0628867	546.421	0.11861	546.421	0.523537
pk12085	193.056	0.128126	193.056	0.245821	193.056	0.485233
pk12086	257.19	1.25874	257.19	0.101009	257.19	1.53756
pk12088	106.065	0.313715	106.065	0.358293	106.065	0.0972796
pk1209	246.17	2.33006	246.17	0.81596	246.17	1.67162
pk12090	253.032	0.15991	253.032	0.874909	253.032	0.731054
pk12091	430.295	1.55649	430.295	2.39086	430.295	0.42118
pk12095	247.133	0.455809	247.133	0.977443	247.133	0.319434
pk12097	311.13	1.0619	311.13	1.01364	311.13	0.411932
pk1210	171.026	1.39294	171.026	1.21745	171.026	0.627771
pk12101	301.003	0.255116	301.003	0.272188	301.003	0.0523202
pk12107	299.135	1.91905	299.135	1.38684	299.135	1.75425
pk12109	259.045	0.128034	259.045	1.1485	259.045	0.221956
pk1211	232.997	1.37223	232.997	1.4952	232.997	0.738001
pk12111	308.161	1.36127	308.161	1.67995	308.161	1.59017
pk12117	319.063	0.0423455	319.063	0.303884	319.063	0.3131
pk1212	141.052	0.604815	141.052	0.780776	141.052	0.526379
pk12127	262.013	1.63318	262.013	0.446766	262.013	0.401658
pk12128	457.33	0.106085	457.33	0.366886	457.33	0.143514
pk12131	249.152	0.0466543	249.152	0.22202	249.152	0.0324296
pk12132	229.071	1.05586	229.071	1.29078	229.071	0.231062
pk12134	327.075	0.377809	327.075	1.8505	327.075	0.225879
pk12139	397.147	0.160494	397.147	1.30475	397.147	0.558546
pk12144	632.457	0.232936	632.457	0.165989	632.457	0.402156
pk12145	652.375	0.997078	652.375	1.90984	652.375	0.499664
pk12148	185.067	0.880255	185.067	0.424562	185.067	0.357371
pk12154	283.242	0.312121	283.242	1.02072	283.242	0.580502
pk1216	234.997	0.421565	234.997	0.28983	234.997	0.960499
pk12160	162.055	0.335311	162.055	0.205882	162.055	0.406705
pk12166	281.027	0.0381135	281.027	0.76653	281.027	0.275619
pk12167	235.08	0.156283	235.08	1.29748	235.08	0.420548
pk12174	198.056	0.322152	198.056	0.726527	198.056	0.182581
pk12175	241.034	0.887942	241.034	1.70633	241.034	0.535346
pk12176	439.121	0.415699	439.121	0.191107	439.121	0.092392
pk12177	198.084	0.52079	198.084	0.705003	198.084	0.408913
pk12179	475.303	0.563588	475.303	0.175093	475.303	0.849356
pk12181	206.96	0.0525824	206.96	0.134701	206.96	0.0485065
pk12183	151.037	1.25863	151.037	0.586342	151.037	0.363046
pk12187	512.341	0.184035	512.341	0.416613	512.341	0.113135
pk1219	155.043	1.16645	155.043	0.497256	155.043	0.834507
pk12190	982.386	0.335877	982.386	0.131159	982.386	0.0119693
pk12194	219.134	0.314474	219.134	1.01013	219.134	0.298969
pk12202	253.216	0.588422	253.216	0.660945	253.216	0.714363
pk12203	254.102	0.493592	254.102	0.119281	254.102	0.283545
pk1221	337.167	0.70208	337.167	0.509182	337.167	0.404549
pk12212	259.045	0.870649	259.045	1.45384	259.045	0.625951
pk12214	604.499	0.422882	604.499	0.383063	604.499	0.954328
pk1222	725.531	2.91609	725.531	1.05365	725.531	2.53806
pk12228	467.32	1.74621	467.32	3.08326	467.32	0.856953
pk1223	245.115	0.816628	245.115	1.42536	245.115	0.826791
pk12240	309.064	0.975045	309.064	1.48796	309.064	0.293492
pk12244	538.35	1.24594	538.35	1.26168	538.35	0.813366
pk12246	737.731	0.424272	737.731	0.179727	737.731	0.498495
pk12249	476.381	0.570328	476.381	0.523779	476.381	0.773232
pk1225	167.068	0.217258	167.068	0.975658	167.068	0.722729
pk12257	151.037	1.27212	151.037	0.144531	151.037	2.29123
pk12267	360.024	1.23831	360.024	0.844955	360.024	1.0947
pk12269	414.3	0.506271	414.3	0.615597	414.3	0.219516
pk12270	397.147	0.194408	397.147	0.888241	397.147	0.544442
pk12273	417.139	0.885244	417.139	0.364167	417.139	0.0506988
pk12289	287.957	0.0857257	287.957	0.0422617	287.957	0.2147
pk1229	221.982	0.681334	221.982	0.0272821	221.982	0.179322
pk12300	180.11	0.476146	180.11	0.699056	180.11	0.290739
pk12304	211.119	0.903387	211.119	0.387071	211.119	1.7035
pk12310	521.381	0.942075	521.381	0.516974	521.381	0.87627
pk12313	519.404	0.222749	519.404	0.373426	519.404	0.30353
pk12322	287.116	0.257345	287.116	0.324876	287.116	0.370079
pk12326	179.049	0.0108231	179.049	0.00978516	179.049	0.576317
pk1233	781.557	0.42525	781.557	0.21857	781.557	0.301561
pk12334	437.287	0.579998	437.287	0.2736	437.287	0.457353
pk12339	406.376	1.07385	406.376	1.73842	406.376	0.561145
pk1234	597.449	0.242928	597.449	0.545186	597.449	0.747629
pk12345	259.19	0.683582	259.19	0.442723	259.19	0.2396
pk12354	219.08	0.599845	219.08	0.753923	219.08	0.907441
pk12365	288.217	0.980493	288.217	0.374535	288.217	0.307275
pk1237	114.066	0.225778	114.066	0.205264	114.066	0.506071
pk12371	275.044	0.630401	275.044	0.823998	275.044	0.692182
pk12373	302.16	0.103823	302.16	0.588237	302.16	0.226319
pk1238	223.108	1.12885	223.108	0.662976	223.108	0.625121
pk12380	220.143	2.21635	220.143	1.10922	220.143	1.07592
pk12382	417.262	1.09191	417.262	0.865433	417.262	0.449014
pk12383	211.961	0.797183	211.961	0.345754	211.961	1.01956
pk12394	417.372	0.65043	417.372	0.787837	417.372	0.61916
pk12399	826.535	0.922078	826.535	0.735068	826.535	0.780549
pk124	130.05	0.476576	130.05	0.52578	130.05	0.52487
pk12404	299.139	0.641822	299.139	1.00626	299.139	1.51503
pk12406	176.517	0.695622	176.517	0.581653	176.517	1.1768
pk1241	599.465	1.09736	599.465	0.583053	599.465	1.65991
pk12410	243.072	0.245205	243.072	0.0648427	243.072	0.0538686
pk12416	291.037	0.1659	291.037	0.91974	291.037	0.671616
pk12419	362.075	0.875887	362.075	1.21715	362.075	0.210589
pk1242	334.148	0.0216625	334.148	1.3724	334.148	0.849221
pk12426	505.282	0.737345	505.282	1.6532	505.282	0.870007
pk1243	581.239	0.126116	581.239	0.496416	581.239	0.016067
pk12430	491.334	0.254629	491.334	0.325969	491.334	1.02131
pk12432	478.397	0.39369	478.397	0.730307	478.397	0.262732
pk12436	252.204	0.278504	252.204	0.216323	252.204	0.58167
pk12437	151.037	0.628581	151.037	0.206797	151.037	0.695959
pk12448	327.148	1.07078	327.148	0.589484	327.148	0.333354
pk12456	417.143	0.787366	417.143	0.448498	417.143	0.84214
pk1246	778.536	0.919686	778.536	0.864319	778.536	0.373439
pk12474	203.143	0.307893	203.143	0.972478	203.143	0.454391
pk12476	254.023	0.980484	254.023	0.482792	254.023	0.408026
pk12478	216.095	0.105541	216.095	0.77829	216.095	0.184205
pk12479	518.375	1.23816	518.375	1.21324	518.375	0.869654
pk12486	342.997	1.12582	342.997	1.753	342.997	0.541396
pk12490	435.765	0.654251	435.765	1.15202	435.765	0.768491
pk12496	151.037	0.496972	151.037	0.4341	151.037	0.105726
pk12498	752.55	0.9719	752.55	0.641597	752.55	0.659659
pk125	234.961	0.286409	234.961	0.623942	234.961	0.606567
pk12504	210.989	0.0472042	210.989	0.747142	210.989	0.143611
pk12508	254.161	0.203952	254.161	0.103112	254.161	0.148226
pk12509	341.178	0.00745225	341.178	0.824656	341.178	0.763665
pk1251	120.053	0.955943	120.053	0.258939	120.053	0.926367
pk12515	881.95	0.250082	881.95	0.35432	881.95	0.36966
pk12516	377.992	0.0489073	377.992	0.0316294	377.992	0.39185
pk12519	233.07	0.599137	233.07	0.690051	233.07	0.387539
pk12526	268.021	0.377109	268.021	0.974254	268.021	0.33794
pk12529	483.308	1.01574	483.308	0.957271	483.308	0.939326
pk12537	309.058	0.779198	309.058	0.934319	309.058	0.542551
pk1254	815.575	1.2007	815.575	0.168112	815.575	0.524123
pk12540	269.065	0.370719	269.065	0.575573	269.065	0.312946
pk12543	263.007	0.420643	263.007	0.169617	263.007	0.151331
pk12547	983.827	0.582064	983.827	0.363575	983.827	0.848637
pk12548	343.188	1.21101	343.188	0.479821	343.188	1.12547
pk1255	421.255	0.0163778	421.255	1.37535	421.255	0.126228
pk12550	468.376	1.20014	468.376	0.852499	468.376	0.833829
pk12554	243.123	0.569703	243.123	0.461772	243.123	0.200373
pk12556	313.096	0.362385	313.096	1.22916	313.096	0.0339797
pk1256	209.117	1.06229	209.117	1.41472	209.117	0.195423
pk12560	329.232	0.152837	329.232	0.129821	329.232	0.829732
pk12561	632.457	0.0597906	632.457	0.634058	632.457	0.498216
pk12563	308.088	1.40953	308.088	0.84485	308.088	0.536919
pk12565	404.997	0.542578	404.997	0.0643383	404.997	0.428112
pk12572	251.042	1.15335	251.042	0.582298	251.042	0.0531363
pk12583	563.246	1.23814	563.246	0.0169353	563.246	0.785367
pk12587	509.38	2.88388	509.38	2.26135	509.38	3.10653
pk12595	296.125	0.513079	296.125	0.569724	296.125	1.16485
pk12596	193.056	0.246099	193.056	0.105404	193.056	0.235908
pk12597	243.086	0.720211	243.086	0.546852	243.086	0.399439
pk12598	543.314	0.441143	543.314	1.50225	543.314	0.0126238
pk126	175.119	1.12213	175.119	0.773794	175.119	0.753152
pk12600	317.054	0.309767	317.054	0.564031	317.054	0.488766
pk12602	230.158	0.267181	230.158	0.494607	230.158	0.595406
pk12605	208.068	0.208501	208.068	0.0866039	208.068	0.209599
pk12606	592.337	2.72286	592.337	1.65233	592.337	2.9404
pk12607	982.164	0.015414	982.164	0.151332	982.164	0.113654
pk12610	284.185	0.711843	284.185	0.75738	284.185	0.404033
pk12611	294.057	0.953703	294.057	0.451771	294.057	0.0743737
pk12613	436.273	0.737981	436.273	0.372614	436.273	0.643082
pk12614	245.138	0.169425	245.138	0.564749	245.138	0.230206
pk12617	330.191	0.651504	330.191	0.465958	330.191	0.903174
pk1262	219.097	0.932368	219.097	0.348269	219.097	0.5325
pk12628	355.138	0.551872	355.138	0.0720467	355.138	0.37982
pk12632	853.554	0.305283	853.554	0.928425	853.554	0.139417
pk12633	235.205	0.473147	235.205	0.645665	235.205	0.692468
pk12634	818.562	0.0277457	818.562	0.211005	818.562	0.42993
pk12637	459.381	0.337123	459.381	0.335834	459.381	0.17544
pk12638	338.232	0.761374	338.232	0.0761338	338.232	0.905263
pk12639	334.207	0.624982	334.207	0.852817	334.207	0.420124
pk1264	163.06	0.383718	163.06	0.209031	163.06	0.035925
pk12640	290.026	0.665473	290.026	1.25287	290.026	0.268014
pk12647	244.021	0.400267	244.021	0.817634	244.021	0.246721
pk12649	117.018	0.442634	117.018	0.0111534	117.018	0.57862
pk1265	261.005	0.07431	261.005	0.522728	261.005	0.826888
pk12650	269.033	0.0677203	269.033	0.366201	269.033	0.322042
pk12656	539.43	0.319667	539.43	0.247758	539.43	0.363432
pk1266	293.099	1.17253	293.099	1.53599	293.099	0.383061
pk12660	400.254	0.362589	400.254	0.0474295	400.254	1.04131
pk12666	509.321	1.19683	509.321	1.06147	509.321	1.1212
pk12671	388.329	0.416685	388.329	0.113523	388.329	0.158415
pk1268	317.251	0.682623	317.251	0.58022	317.251	0.476584
pk12686	132.044	0.0162684	132.044	0.536038	132.044	0.783159
pk12695	450.293	4.15025	450.293	3.20839	450.293	4.44196
pk12696	240.092	0.51053	240.092	1.12897	240.092	0.214039
pk1270	259.045	0.946002	259.045	1.79044	259.045	0.455326
pk12703	285.17	0.0202927	285.17	0.792828	285.17	0.498138
pk12707	301.116	2.11371	301.116	0.800519	301.116	1.23281
pk12708	296.118	0.351554	296.118	0.436129	296.118	0.418576
pk1271	807.635	1.49959	807.635	1.88214	807.635	0.945438
pk12710	193.056	0.11006	193.056	0.121317	193.056	0.0728693
pk12712	396.134	0.788858	396.134	1.04817	396.134	0.355141
pk12715	393.25	1.18661	393.25	2.26359	393.25	1.4488
pk12719	231.047	1.94093	231.047	1.79711	231.047	1.16016
pk12721	445.367	0.913164	445.367	1.31503	445.367	0.567467
pk12722	524.439	0.355577	524.439	0.0745158	524.439	0.514654
pk12725	121.048	0.557766	121.048	0.315638	121.048	0.199414
pk12726	253.068	1.15558	253.068	1.80925	253.068	0.285118
pk12727	481.351	0.306607	481.351	0.0858874	481.351	0.481801
pk12729	343.106	0.432451	343.106	0.359645	343.106	0.858011
pk12731	227.04	0.27768	227.04	0.744224	227.04	0.343673
pk12732	254.144	1.52289	254.144	0.561147	254.144	1.24301
pk12733	249.084	0.727601	249.084	1.11522	249.084	0.435725
pk12734	298.955	0.669953	298.955	0.0342218	298.955	0.590287
pk12735	787.558	0.858741	787.558	1.21945	787.558	1.00968
pk12739	74.0236	0.890529	74.0236	0.393181	74.0236	0.242524
pk1274	229.155	0.819239	229.155	0.529233	229.155	0.231766
pk1275	119.069	0.0792736	119.069	0.416922	119.069	0.603274
pk12759	324.12	1.12159	324.12	1.87456	324.12	0.779613
pk12764	412.055	1.74976	412.055	1.06726	412.055	2.05438
pk12766	247.108	0.0206298	247.108	0.861671	247.108	0.705234
pk12767	203.504	0.947931	203.504	0.0618064	203.504	1.62791
pk12768	417.297	0.128317	417.297	0.221844	417.297	0.176978
pk12780	822.541	0.280288	822.541	0.48198	822.541	0.301522
pk12788	312.217	0.799644	312.217	0.625262	312.217	0.229538
pk12789	341.933	0.289908	341.933	0.0370464	341.933	0.0561903
pk1279	160.034	0.730688	160.034	0.0241554	160.034	1.1842
pk12799	331.143	0.025885	331.143	0.701665	331.143	0.256274
pk1280	543.402	1.14872	543.402	0.580516	543.402	1.65942
pk12800	264.016	0.0976191	264.016	0.328984	264.016	0.196396
pk12817	339.162	0.36039	339.162	1.30127	339.162	0.0433254
pk12820	276.204	1.72977	276.204	0.666652	276.204	1.83313
pk12829	517.35	0.450586	517.35	0.330508	517.35	0.0447771
pk1283	74.9754	0.144467	74.9754	0.117206	74.9754	0.488255
pk12830	276.623	1.30775	276.623	1.24448	276.623	1.60808
pk12832	430.295	0.486412	430.295	0.299198	430.295	0.803779
pk12837	287.956	0.189557	287.956	0.499533	287.956	0.153803
pk12838	237.043	1.07895	237.043	1.16379	237.043	0.586773
pk1284	442.878	0.207313	442.878	0.36384	442.878	0.460158
pk12841	549.375	1.31034	549.375	1.14527	549.375	1.47735
pk12844	435.199	1.14401	435.199	1.75312	435.199	0.901294
pk12845	231.084	1.95754	231.084	2.31864	231.084	0.629083
pk12854	401.144	0.484838	401.144	0.373225	401.144	0.16186
pk12855	522.423	0.569901	522.423	0.596966	522.423	0.467683
pk12859	343.263	1.92776	343.263	2.06657	343.263	2.02105
pk1286	613.265	0.437548	613.265	0.228154	613.265	0.159933
pk12865	222.157	0.432768	222.157	0.583472	222.157	0.477493
pk12867	211.01	1.71599	211.01	0.907307	211.01	1.62062
pk12869	162.055	0.361041	162.055	0.335516	162.055	0.855682
pk1287	335.151	1.61392	335.151	0.273872	335.151	1.3658
pk12872	369.299	1.98879	369.299	2.03967	369.299	2.02207
pk12874	359.262	0.129379	359.262	0.107993	359.262	0.755112
pk12875	487.267	3.91574	487.267	3.64994	487.267	3.82015
pk12880	128.961	0.661387	128.961	0.142762	128.961	0.67162
pk12883	249.073	0.042216	249.073	0.268331	249.073	0.162658
pk12884	383.331	0.0546525	383.331	1.33346	383.331	0.958555
pk12885	361.162	0.413494	361.162	0.50642	361.162	0.239221
pk1289	136	0.00684053	136	0.0668818	136	0.52287
pk12893	569.335	1.03981	569.335	0.825778	569.335	0.707183
pk12898	311.08	0.186326	311.08	0.290012	311.08	0.0461396
pk1290	196.102	1.00837	196.102	1.38347	196.102	0.353584
pk12906	281.063	0.483707	281.063	0.0814002	281.063	0.444885
pk12908	417.336	0.0283997	417.336	0.618463	417.336	0.398647
pk12911	227.125	0.94223	227.125	0.730152	227.125	0.854231
pk12914	260.02	0.291323	260.02	0.686285	260.02	0.370212
pk12915	343.106	0.15873	343.106	0.255193	343.106	0.141588
pk12918	423.346	0.454129	423.346	0.163597	423.346	1.03733
pk12919	355.138	0.871298	355.138	0.776501	355.138	0.108293
pk1292	176.052	2.0566	176.052	1.32584	176.052	0.398706
pk12921	402.238	0.604706	402.238	0.656312	402.238	0.754365
pk12925	261.064	0.359984	261.064	0.347586	261.064	0.113064
pk12928	459.248	2.34791	459.248	1.74185	459.248	2.82242
pk12936	211.13	0.875339	211.13	0.977452	211.13	0.203266
pk12941	266.108	0.576009	266.108	1.35659	266.108	0.2842
pk12942	370.295	0.232807	370.295	0.175339	370.295	0.547531
pk12947	365.178	0.097533	365.178	0.406323	365.178	0.651625
pk1295	184.073	0.479127	184.073	1.30072	184.073	0.921594
pk12952	182.951	0.891148	182.951	1.47923	182.951	0.325875
pk12953	307.019	0.419849	307.019	0.361957	307.019	0.403964
pk12954	562.491	0.596104	562.491	0.296837	562.491	0.844977
pk12960	226.986	1.02273	226.986	0.491008	226.986	0.0510735
pk12961	423.126	0.489677	423.126	0.653028	423.126	0.145964
pk12967	527.407	0.160201	527.407	0.190969	527.407	0.501613
pk1297	494.228	0.0493389	494.228	0.307305	494.228	0.754665
pk12983	206.026	2.13721	206.026	1.32935	206.026	2.13292
pk12984	431.379	1.66499	431.379	2.34757	431.379	1.29282
pk12986	412.284	2.08839	412.284	1.92369	412.284	1.17557
pk1299	193.122	0.610758	193.122	0.226116	193.122	0.122975
pk12991	151.037	0.926599	151.037	0.269096	151.037	0.546345
pk12993	624.28	0.479194	624.28	0.522795	624.28	0.674341
pk12994	250.113	0.635239	250.113	0.907725	250.113	0.360195
pk13002	151.037	0.555879	151.037	0.415224	151.037	0.514785
pk13007	174.933	0.720673	174.933	0.194737	174.933	0.270975
pk1301	113.06	0.376019	113.06	0.898246	113.06	0.3654
pk13016	287.149	0.273981	287.149	0.713963	287.149	0.397288
pk13019	531.402	0.484103	531.402	0.0813375	531.402	0.790906
pk1302	119.034	1.73984	119.034	0.260702	119.034	1.73004
pk13021	331.001	1.82138	331.001	0.397543	331.001	1.09112
pk13022	241.071	0.0792733	241.071	0.4739	241.071	0.19267
pk13023	373.044	0.713969	373.044	0.829313	373.044	0.128122
pk13026	486.363	1.41621	486.363	1.46786	486.363	1.97459
pk1303	153.052	0.853176	153.052	0.939632	153.052	0.306906
pk13033	289.092	0.551563	289.092	1.36519	289.092	0.607989
pk13036	593.333	0.713239	593.333	1.35968	593.333	0.205678
pk13039	151.037	0.802654	151.037	0.247806	151.037	0.246819
pk13042	519.366	0.950317	519.366	0.394666	519.366	1.37688
pk13044	264.24	2.01924	264.24	1.79708	264.24	2.3867
pk13046	362.238	0.204551	362.238	0.166101	362.238	0.581668
pk1305	283.107	0.453492	283.107	1.1249	283.107	1.27287
pk13056	629.438	0.382075	629.438	0.112714	629.438	0.0782824
pk13057	371.133	0.295127	371.133	0.0713544	371.133	0.569148
pk13063	374.208	0.403927	374.208	0.278879	374.208	0.035254
pk1307	204.01	1.01748	204.01	0.71737	204.01	0.788637
pk13077	403.245	0.587649	403.245	0.333919	403.245	0.639312
pk13080	197.961	0.118328	197.961	0.273622	197.961	0.10103
pk13089	283.079	0.686084	283.079	0.943157	283.079	0.212574
pk1309	114.128	0.413225	114.128	0.656949	114.128	1.06211
pk13091	189.164	0.423491	189.164	1.05195	189.164	0.38744
pk13093	339.105	0.0262691	339.105	0.198645	339.105	0.0361276
pk13095	823.528	0.54554	823.528	0.266263	823.528	0.537081
pk1311	143.032	0.329432	143.032	0.359657	143.032	0.0963703
pk13113	579.423	0.232836	579.423	0.535075	579.423	0.101492
pk13115	458.296	0.00380236	458.296	0.0645054	458.296	0.256644
pk13119	315.232	0.427529	315.232	0.34256	315.232	0.170243
pk13121	453.393	0.713246	453.393	0.292611	453.393	0.954382
pk13129	446.782	0.691442	446.782	0.0747645	446.782	0.439785
pk13130	411.126	0.330087	411.126	0.207701	411.126	0.637417
pk13140	77.0055	1.71989	77.0055	1.15248	77.0055	2.0242
pk13141	469.292	1.36624	469.292	2.29733	469.292	0.633856
pk13142	301.22	0.451431	301.22	0.214045	301.22	0.0749182
pk13143	115.095	0.682539	115.095	1.00311	115.095	0.356055
pk13145	316.239	0.048975	316.239	0.0782927	316.239	0.00971246
pk13146	198.009	0.370763	198.009	0.717848	198.009	0.804054
pk13169	341.091	0.660406	341.091	1.4586	341.091	0.34871
pk13175	309.094	0.790089	309.094	0.955731	309.094	0.671775
pk13179	355.138	0.820599	355.138	0.396246	355.138	0.0141108
pk13180	180.069	2.71032	180.069	1.62954	180.069	2.40804
pk13185	233.033	0.683839	233.033	0.800199	233.033	0.654876
pk13187	464.314	1.1736	464.314	0.4632	464.314	1.14945
pk1319	234	0.3106	234	0.287218	234	0.715236
pk13193	480.335	0.301054	480.335	0.798371	480.335	0.00648321
pk13199	519.022	1.14797	519.022	0.422089	519.022	0.72308
pk13203	204.087	0.64609	204.087	0.826416	204.087	0.680985
pk13204	796.525	0.00430272	796.525	0.990071	796.525	0.151953
pk13205	145.101	0.787798	145.101	1.4838	145.101	0.132746
pk1321	435.344	0.787892	435.344	0.514022	435.344	0.837391
pk13211	233.055	0.741675	233.055	0.990717	233.055	0.654337
pk13216	250.969	0.361055	250.969	1.12118	250.969	0.165103
pk13219	304.15	0.369744	304.15	0.598247	304.15	0.00364488
pk13220	212.043	0.659491	212.043	0.771924	212.043	0.940876
pk13224	196.515	1.16544	196.515	1.75394	196.515	0.619801
pk13229	395.266	2.8567	395.266	3.99596	395.266	2.94749
pk1323	224.1	0.940607	224.1	2.869	224.1	1.29165
pk13232	281.069	0.114618	281.069	0.816898	281.069	0.335077
pk13233	473.307	0.580969	473.307	1.65578	473.307	0.65164
pk13234	359.298	0.0948432	359.298	0.984178	359.298	1.55639
pk13235	266.108	0.791	266.108	0.95018	266.108	0.447649
pk13239	489.295	0.748448	489.295	0.893496	489.295	0.597096
pk1324	384.119	0.355761	384.119	0.576744	384.119	0.358763
pk13244	192.11	0.17816	192.11	0.350807	192.11	0.284133
pk13245	188.025	0.645741	188.025	1.03855	188.025	0.666469
pk13250	154.522	0.833834	154.522	0.451026	154.522	0.565007
pk13258	983.938	0.0351064	983.938	0.72423	983.938	1.06654
pk1326	464.236	0.243603	464.236	0.685074	464.236	0.800315
pk13260	242.158	0.190594	242.158	0.229769	242.158	0.696763
pk13262	445.365	0.415158	445.365	0.533738	445.365	0.373038
pk13274	465.393	0.949772	465.393	0.136442	465.393	1.57071
pk13276	443.349	0.0597248	443.349	0.202309	443.349	0.576992
pk1328	512.335	0.361072	512.335	0.220083	512.335	0.677736
pk13288	331.106	1.98761	331.106	0.0528305	331.106	0.381074
pk13293	301.202	0.0642341	301.202	0.224989	301.202	0.354675
pk13296	464.35	0.102617	464.35	1.0369	464.35	0.394039
pk13297	428.285	3.01626	428.285	1.90325	428.285	4.13769
pk13299	308.191	0.51997	308.191	1.1809	308.191	0.202522
pk133	263.089	1.10549	263.089	2.94403	263.089	0.922931
pk1330	135.028	0.349798	135.028	0.877315	135.028	0.296401
pk13301	268.015	1.26722	268.015	1.24377	268.015	0.857853
pk13304	377.157	0.246242	377.157	0.326983	377.157	0.198635
pk13305	451.303	2.99295	451.303	2.28669	451.303	3.25294
pk13306	312.983	0.846869	312.983	0.187712	312.983	0.772615
pk13308	1015.58	0.52149	1015.58	0.336191	1015.58	0.677867
pk13313	181.097	0.189691	181.097	0.152084	181.097	0.752886
pk13319	353.123	0.494017	353.123	0.217656	353.123	0.033632
pk13329	263.168	0.438497	263.168	0.0625174	263.168	0.193695
pk1333	435.977	0.481334	435.977	0.53217	435.977	0.05279
pk13334	426.774	0.00859604	426.774	0.685602	426.774	0.532475
pk13339	549.413	0.741495	549.413	0.379345	549.413	0.687599
pk13342	315.002	1.34934	315.002	1.80853	315.002	0.805058
pk13345	174.048	0.810109	174.048	1.50464	174.048	0.755659
pk13346	426.756	0.382219	426.756	0.654781	426.756	0.790317
pk13349	323.116	0.437612	323.116	0.0460996	323.116	0.806316
pk1335	290.638	0.635783	290.638	1.08874	290.638	0.778169
pk13352	287.04	1.96098	287.04	2.21061	287.04	1.36464
pk13353	302.215	0.487556	302.215	0.607141	302.215	0.154422
pk13354	115.095	0.480597	115.095	0.257768	115.095	0.726456
pk13357	487.367	0.714939	487.367	0.588206	487.367	0.656528
pk1336	181.122	0.953697	181.122	1.40262	181.122	0.0184048
pk13360	246.039	1.32184	246.039	0.421341	246.039	0.25131
pk13361	247.998	1.29281	247.998	0.554731	247.998	0.00761656
pk13373	291.131	0.713531	291.131	1.01597	291.131	0.754591
pk13377	253.071	0.673436	253.071	0.51382	253.071	0.207959
pk13387	432.316	0.94894	432.316	0.570709	432.316	1.05911
pk13388	259.012	0.695491	259.012	0.276439	259.012	0.996861
pk13389	288.119	0.216832	288.119	0.460668	288.119	0.467915
pk1339	491.371	1.65911	491.371	1.02691	491.371	1.31201
pk13391	238.598	0.98474	238.598	0.177513	238.598	1.43258
pk13392	411.096	0.814124	411.096	1.12329	411.096	0.125458
pk13395	203.143	0.161994	203.143	1.01664	203.143	0.288937
pk13403	270.65	0.521415	270.65	0.515413	270.65	1.34153
pk13405	447.381	0.896351	447.381	1.45181	447.381	0.769212
pk13407	219.138	0.195791	219.138	0.254033	219.138	0.138378
pk13408	314.008	1.0707	314.008	0.672672	314.008	0.226703
pk13410	287.112	0.286142	287.112	1.03295	287.112	0.210309
pk13418	162.137	0.363338	162.137	0.335467	162.137	0.316236
pk1342	589.48	0.869902	589.48	0.327869	589.48	1.78337
pk13421	361.139	0.140849	361.139	0.608438	361.139	0.240444
pk13422	178.09	1.40547	178.09	0.517077	178.09	1.83564
pk13423	329.09	0.40393	329.09	0.859222	329.09	0.372379
pk13425	243.063	1.1865	243.063	0.558595	243.063	0.507841
pk13426	948.653	0.201682	948.653	0.153152	948.653	0.464889
pk1343	441.282	2.94194	441.282	2.5257	441.282	3.65961
pk13430	187.94	0.191516	187.94	0.561659	187.94	0.0621383
pk13440	180.087	0.00980623	180.087	0.626206	180.087	0.229808
pk13443	321.013	0.675002	321.013	0.491479	321.013	0.354972
pk1345	197.042	0.216268	197.042	0.339913	197.042	0.171022
pk13453	433.292	0.0912812	433.292	0.31526	433.292	0.787157
pk13461	446.371	0.968095	446.371	1.80422	446.371	0.383547
pk13464	277.147	0.205369	277.147	0.493451	277.147	0.346575
pk13465	419.388	0.371702	419.388	0.240686	419.388	0.842754
pk13466	260.048	1.00238	260.048	1.86331	260.048	0.620886
pk13468	789.03	0.570361	789.03	0.258943	789.03	0.312105
pk1347	126.03	0.707959	126.03	0.123715	126.03	0.244319
pk13472	545.477	0.775276	545.477	0.127066	545.477	0.920388
pk13473	266.108	0.603647	266.108	1.01906	266.108	0.0747748
pk13476	485.399	0.524152	485.399	0.427077	485.399	0.945364
pk13477	311.11	0.266971	311.11	0.108789	311.11	0.622398
pk1348	190.09	0.0752047	190.09	0.589172	190.09	1.08183
pk13482	605.475	1.38049	605.475	0.937203	605.475	1.20862
pk13487	327.075	0.464319	327.075	1.14102	327.075	0.70074
pk13488	125	0.598423	125	0.294737	125	0.0118727
pk13489	373.149	0.943085	373.149	1.01528	373.149	0.120112
pk1349	301.118	0.147664	301.118	1.23506	301.118	0.567871
pk13493	193.056	0.614601	193.056	0.456303	193.056	0.166851
pk13499	337.128	0.482172	337.128	0.15941	337.128	0.0988528
pk13503	280.09	1.80218	280.09	0.890911	280.09	1.07787
pk1351	299.258	1.50083	299.258	0.96386	299.258	1.70282
pk13517	486.363	1.12484	486.363	0.979777	486.363	1.38785
pk13519	417.261	2.21463	417.261	1.40735	417.261	3.14749
pk13522	145.101	0.0712201	145.101	0.116194	145.101	0.380553
pk13524	341.091	0.643079	341.091	1.0625	341.091	0.0161014
pk1353	201.974	0.490345	201.974	0.0944602	201.974	0.521007
pk13532	312.641	0.692644	312.641	0.039817	312.641	0.982754
pk13536	459.344	0.579604	459.344	0.675836	459.344	0.305859
pk13539	209.044	0.0901984	209.044	0.157832	209.044	0.411281
pk13541	260.185	0.627253	260.185	0.634594	260.185	0.905482
pk13550	289.023	0.620201	289.023	1.21627	289.023	0.107395
pk13554	233.07	0.0543527	233.07	0.241707	233.07	1.01673
pk13555	214.087	0.847808	214.087	0.0186925	214.087	1.34747
pk13559	575.392	0.610509	575.392	0.201433	575.392	0.238934
pk13567	299.044	0.354107	299.044	0.387753	299.044	0.489218
pk13568	245.158	1.1251	245.158	0.741084	245.158	0.125488
pk1357	141.052	0.101015	141.052	1.07811	141.052	0.981041
pk13582	798.569	0.563938	798.569	1.14478	798.569	0.386159
pk13584	309.094	0.243721	309.094	0.809888	309.094	0.395284
pk13585	483.307	0.106206	483.307	0.120768	483.307	0.441463
pk13588	203.143	0.406973	203.143	0.519961	203.143	0.404358
pk1359	204.01	0.773901	204.01	0.512918	204.01	0.68639
pk13593	184.033	1.26642	184.033	0.507249	184.033	0.878949
pk13594	305.157	0.749883	305.157	0.772353	305.157	0.678971
pk13598	588.431	0.489712	588.431	0.081463	588.431	1.09299
pk13599	483.368	1.46736	483.368	1.0653	483.368	0.536942
pk1360	263.052	0.32853	263.052	0.953949	263.052	0.346298
pk13607	423.126	0.112469	423.126	0.0112024	423.126	0.401417
pk13608	355.138	1.18097	355.138	1.25039	355.138	0.0803467
pk13609	842.603	0.423877	842.603	0.808915	842.603	0.496873
pk13612	345.122	0.609175	345.122	1.23993	345.122	0.20267
pk1362	162.076	0.89557	162.076	0.695199	162.076	1.4069
pk13621	445.292	1.45969	445.292	0.581269	445.292	1.87349
pk13624	193.065	0.999723	193.065	0.783702	193.065	0.622543
pk13638	196.072	0.800149	196.072	0.783172	196.072	1.29334
pk1364	132.066	1.13705	132.066	1.37578	132.066	0.424328
pk13649	432.747	0.381385	432.747	1.0492	432.747	0.742866
pk1365	259.045	1.24796	259.045	2.1327	259.045	0.547327
pk13650	355.178	1.07188	355.178	0.235427	355.178	1.2976
pk13651	263.04	0.566286	263.04	1.30634	263.04	0.0983272
pk13653	300.953	0.49386	300.953	0.304325	300.953	0.378303
pk13655	401.259	0.92846	401.259	0.732611	401.259	0.311638
pk13656	117.018	0.214015	117.018	1.1057	117.018	0.386237
pk13658	208.097	0.360618	208.097	1.05625	208.097	0.327277
pk1366	113.06	0.576694	113.06	0.522485	113.06	0.124184
pk13660	317.127	0.41075	317.127	0.469418	317.127	0.573875
pk13664	290.095	1.04758	290.095	0.806182	290.095	0.0775051
pk13667	271.042	0.11781	271.042	0.269861	271.042	0.229568
pk13670	247.049	0.17607	247.049	0.519622	247.049	1.05294
pk13672	303.988	0.705928	303.988	0.31791	303.988	0.566925
pk13678	305.086	0.659368	305.086	0.992303	305.086	0.541677
pk13679	359.065	0.0539797	359.065	0.118884	359.065	0.431257
pk1368	120.089	0.226544	120.089	0.0317306	120.089	0.217715
pk13681	186.149	0.572478	186.149	0.862951	186.149	0.0463468
pk13685	169.066	1.76272	169.066	1.81489	169.066	1.5017
pk13687	327.075	0.39453	327.075	0.708264	327.075	0.0970399
pk13689	381.758	1.17722	381.758	2.3207	381.758	1.68292
pk1369	808.638	0.916966	808.638	1.339	808.638	1.2884
pk13696	261.06	0.664171	261.06	1.36068	261.06	0.567478
pk13697	315.081	0.223128	315.081	1.68217	315.081	1.44311
pk13700	265.075	1.75719	265.075	0.796796	265.075	1.14757
pk13704	226.079	0.320445	226.079	0.323695	226.079	0.495219
pk13706	82.0651	1.20249	82.0651	1.37387	82.0651	1.18382
pk1371	189.134	0.356788	189.134	0.767677	189.134	0.160213
pk13711	229.066	1.05786	229.066	0.572794	229.066	0.565163
pk13716	269.102	0.694789	269.102	0.972858	269.102	0.902111
pk13717	828.551	0.347007	828.551	0.000956468	828.551	0.0952464
pk13727	174.018	1.5224	174.018	1.76187	174.018	0.443858
pk1373	110.071	1.31041	110.071	1.17994	110.071	1.20797
pk13737	795.573	0.694519	795.573	0.497294	795.573	0.742692
pk13743	209.044	0.375529	209.044	0.178298	209.044	0.146073
pk1375	509.381	0.679585	509.381	0.529559	509.381	0.775428
pk1376	329.247	0.894036	329.247	1.48095	329.247	0.578823
pk13760	266.072	0.190222	266.072	0.551946	266.072	0.22827
pk13762	377.157	0.533094	377.157	0.288604	377.157	1.01874
pk13763	448.35	0.838361	448.35	1.03109	448.35	0.657128
pk13771	271.006	0.155602	271.006	0.110956	271.006	0.545593
pk13788	246.976	0.438611	246.976	0.294271	246.976	0.0139562
pk13789	611.427	0.0833592	611.427	0.153227	611.427	0.611031
pk13790	308.091	1.89473	308.091	1.20436	308.091	1.38788
pk13792	313.22	0.0238387	313.22	0.0672067	313.22	0.502172
pk13793	271.081	0.357282	271.081	0.00761088	271.081	0.189408
pk13794	462.363	0.672456	462.363	0.894023	462.363	0.607107
pk13798	381.195	0.683138	381.195	0.474458	381.195	1.32422
pk138	118.086	0.0251704	118.086	0.170392	118.086	0.243892
pk13805	499.302	0.346631	499.302	0.2179	499.302	0.0253831
pk13807	396.135	0.68509	396.135	1.06898	396.135	0.278911
pk13808	174.087	0.312945	174.087	0.728751	174.087	0.638775
pk1381	195.039	0.335089	195.039	0.0783436	195.039	0.222574
pk13810	117.102	0.0631214	117.102	0.0889812	117.102	0.69037
pk13811	266.033	1.42645	266.033	1.72509	266.033	1.29503
pk13812	431.315	0.682344	431.315	1.48939	431.315	0.354464
pk13813	296.118	0.10454	296.118	0.411255	296.118	0.107445
pk1382	402.902	0.519276	402.902	0.0958019	402.902	0.855903
pk13820	469.292	0.100525	469.292	1.23923	469.292	0.548957
pk13829	246.103	0.047277	246.103	0.087032	246.103	0.129255
pk13831	288.102	0.0581178	288.102	0.241435	288.102	0.605527
pk13835	271.081	0.857781	271.081	0.882235	271.081	0.110054
pk13843	574.453	0.574055	574.453	0.0989671	574.453	0.998921
pk13858	359.065	0.23096	359.065	0.281477	359.065	0.419095
pk13859	299.044	0.585047	299.044	0.981998	299.044	0.135303
pk1386	131.053	0.19693	131.053	0.228582	131.053	0.353709
pk1387	461.323	1.1033	461.323	0.712131	461.323	1.03553
pk13870	267.09	0.468249	267.09	0.331141	267.09	0.246439
pk13872	144.035	0.135132	144.035	0.408519	144.035	0.00954167
pk13879	319.117	1.10598	319.117	1.19724	319.117	0.193895
pk1388	203.053	2.13353	203.053	0.0907636	203.053	2.03174
pk13880	276.029	1.08643	276.029	1.4302	276.029	0.0485612
pk13882	213.512	0.573823	213.512	0.302453	213.512	0.0304751
pk13884	316.175	1.252	316.175	0.318885	316.175	1.17754
pk13890	333.081	0.0587159	333.081	1.02406	333.081	0.147176
pk13894	288.208	0.534739	288.208	0.413931	288.208	0.344958
pk13898	315.111	0.989051	315.111	1.04875	315.111	0.272494
pk13908	214.014	0.067603	214.014	0.965001	214.014	0.424591
pk13910	389.23	0.455326	389.23	0.468588	389.23	1.00925
pk13912	258.98	0.722165	258.98	0.321846	258.98	0.778601
pk13914	258.65	0.374094	258.65	0.790871	258.65	0.919571
pk13925	379.173	0.216019	379.173	0.589984	379.173	0.100805
pk1393	183.063	0.43443	183.063	0.169048	183.063	0.206284
pk13937	430.339	0.626524	430.339	0.603915	430.339	0.608523
pk1394	113.06	0.896425	113.06	1.80476	113.06	0.0881781
pk13941	283.085	1.72016	283.085	1.43732	283.085	1.52176
pk13942	391.357	0.303066	391.357	0.0233916	391.357	0.35694
pk13943	667.336	0.805918	667.336	1.48344	667.336	0.161782
pk13944	415.145	0.624308	415.145	0.0724969	415.145	0.707538
pk13948	170.065	0.502747	170.065	0.948856	170.065	0.309253
pk1395	159.967	0.601863	159.967	0.358435	159.967	0.506202
pk13950	432.28	3.24382	432.28	2.51669	432.28	3.40294
pk13951	467.334	1.51423	467.334	1.02684	467.334	1.51707
pk13952	177.525	0.0690784	177.525	0.0117865	177.525	0.875748
pk13953	216.098	1.15765	216.098	0.857101	216.098	0.557791
pk13962	303.141	0.000705836	303.141	0.296704	303.141	0.0701693
pk13963	778.563	0.838977	778.563	0.829298	778.563	1.28383
pk13968	193.056	0.637781	193.056	0.627592	193.056	0.312061
pk13969	296.118	0.533355	296.118	0.95695	296.118	0.392873
pk1397	615.035	0.998451	615.035	0.518367	615.035	0.786601
pk13978	359.146	0.019328	359.146	0.394649	359.146	0.323462
pk1398	497.36	0.258675	497.36	0.272109	497.36	0.863685
pk13985	299.127	1.89368	299.127	2.00018	299.127	0.989422
pk13989	253.068	0.730132	253.068	1.54783	253.068	0.178584
pk1399	420.756	0.494097	420.756	0.341379	420.756	0.0578964
pk13993	315.111	0.794682	315.111	1.35843	315.111	0.618538
pk13999	232.136	1.55277	232.136	0.713929	232.136	0.540662
pk14	139.003	0.887816	139.003	0.580295	139.003	1.04774
pk140	544.337	1.44905	544.337	0.498332	544.337	2.29695
pk14000	267.127	0.48619	267.127	0.195174	267.127	0.111294
pk14003	446.332	0.497648	446.332	0.544344	446.332	0.235694
pk1401	784.572	0.541907	784.572	1.38567	784.572	0.152906
pk14014	421.292	0.145032	421.292	0.332234	421.292	0.15191
pk14024	972.272	0.11	972.272	0.900177	972.272	1.29289
pk14036	164.034	0.0744902	164.034	0.109986	164.034	0.115482
pk14038	343.106	0.908847	343.106	1.02397	343.106	0.0735375
pk1404	248.992	1.48004	248.992	0.870479	248.992	0.85582
pk14048	180.11	0.502638	180.11	0.770132	180.11	0.098149
pk14050	540.434	0.369649	540.434	0.157125	540.434	0.555778
pk14052	286.201	0.588822	286.201	0.439753	286.201	0.33966
pk14058	578.41	0.612916	578.41	0.381896	578.41	1.24931
pk14059	243.159	0.237339	243.159	0.589399	243.159	0.103586
pk1406	532.224	0.0370149	532.224	0.10952	532.224	0.598847
pk14060	273.097	0.526584	273.097	1.19542	273.097	0.35414
pk14068	501.355	0.128726	501.355	0.40354	501.355	0.0582057
pk1407	110.96	0.684531	110.96	0.513922	110.96	0.575308
pk14075	293.018	0.939564	293.018	1.06628	293.018	0.937842
pk14080	418.301	0.210316	418.301	0.292575	418.301	0.465404
pk14084	214.144	1.36583	214.144	0.540607	214.144	0.261075
pk14087	423.126	0.160212	423.126	0.162564	423.126	0.184522
pk14091	342.997	1.27762	342.997	1.88208	342.997	0.322593
pk14097	410.246	0.469766	410.246	0.231346	410.246	0.331535
pk14099	441.261	1.24533	441.261	0.869567	441.261	1.73667
pk141	140.006	0.771508	140.006	0.599668	140.006	0.952467
pk14103	211.105	1.086	211.105	0.5831	211.105	0.99895
pk14105	261.144	0.0547184	261.144	0.293161	261.144	0.207275
pk14107	209.998	0.634324	209.998	1.10384	209.998	0.287922
pk14110	238.001	0.26486	238.001	0.139893	238.001	0.145154
pk14115	555.365	0.935065	555.365	0.19532	555.365	0.885749
pk14116	523.303	0.670792	523.303	0.591144	523.303	0.107574
pk14119	281.106	0.934612	281.106	0.0577892	281.106	1.069
pk1412	294.154	0.0138247	294.154	0.392082	294.154	0.525276
pk14120	469.312	1.37341	469.312	1.27049	469.312	1.63565
pk14121	178.086	0.660354	178.086	0.138333	178.086	0.760577
pk14131	319.117	0.631242	319.117	0.59827	319.117	0.0716952
pk14134	271.09	0.0497042	271.09	0.489093	271.09	0.180814
pk14136	307.106	0.48283	307.106	1.46629	307.106	0.367188
pk14137	225.977	0.739873	225.977	0.188783	225.977	1.1913
pk14142	222.11	0.950997	222.11	0.292528	222.11	0.523025
pk14143	339.073	1.08856	339.073	0.136252	339.073	0.179081
pk14153	882.25	0.237074	882.25	0.715237	882.25	0.108577
pk1416	277.216	1.3398	277.216	0.674838	277.216	1.52084
pk14169	234.079	1.20839	234.079	0.129605	234.079	0.797694
pk14176	182.051	0.267945	182.051	0.757836	182.051	0.37397
pk1418	183.063	0.788717	183.063	1.14301	183.063	0.403267
pk14183	457.366	0.24459	457.366	0.302889	457.366	0.49805
pk14184	247.169	1.24557	247.169	0.916167	247.169	1.62589
pk14189	313.016	1.79396	313.016	1.59607	313.016	1.73535
pk1419	339.183	0.181729	339.183	0.890332	339.183	0.147031
pk14191	296.955	0.498506	296.955	0.631168	296.955	0.205694
pk1420	151.045	0.0156795	151.045	0.243438	151.045	0.785784
pk14216	313.073	0.715028	313.073	1.05146	313.073	0.107547
pk14220	216.062	0.796876	216.062	1.8839	216.062	0.257407
pk14223	292.114	0.0418713	292.114	0.48811	292.114	0.551153
pk14224	397.147	0.257083	397.147	0.266868	397.147	0.197137
pk14226	675.543	0.753774	675.543	1.65767	675.543	0.538963
pk14227	353.123	0.527684	353.123	0.175934	353.123	0.168292
pk14229	74.0236	0.707604	74.0236	0.081927	74.0236	0.721925
pk14230	547.397	0.176525	547.397	0.223604	547.397	0.374869
pk14234	846.538	0.436015	846.538	0.381786	846.538	0.17825
pk14235	483.344	0.7809	483.344	0.514087	483.344	0.656053
pk14238	505.267	1.27201	505.267	2.37208	505.267	0.378842
pk1424	834.6	1.40639	834.6	0.176155	834.6	1.74944
pk14249	383.116	1.56146	383.116	1.44841	383.116	1.94185
pk1425	176.015	0.770236	176.015	0.441094	176.015	1.11817
pk14251	158.997	0.819533	158.997	0.0823299	158.997	0.903012
pk14254	351.088	1.30433	351.088	0.680051	351.088	1.86728
pk14258	227.175	1.17489	227.175	0.671927	227.175	1.21679
pk14259	332.243	0.570419	332.243	0.91527	332.243	0.166423
pk1426	100.076	0.566594	100.076	0.885068	100.076	0.486439
pk14261	242.158	0.239085	242.158	0.256337	242.158	0.354181
pk14264	134.06	0.752458	134.06	0.169452	134.06	1.27543
pk14268	331.07	0.230622	331.07	0.333364	331.07	0.661191
pk14272	327.253	0.797467	327.253	0.465885	327.253	1.00424
pk14278	222.118	0.0570356	222.118	0.360386	222.118	0.173769
pk14292	334.477	0.62455	334.477	0.282799	334.477	0.48787
pk14299	284.099	0.773002	284.099	1.02245	284.099	0.161367
pk1430	343.178	1.99669	343.178	0.697892	343.178	1.50289
pk14307	323.977	0.309646	323.977	0.106426	323.977	0.299884
pk14315	401.144	0.22481	401.144	0.0517064	401.144	0.520673
pk14325	277.03	0.451545	277.03	0.426386	277.03	1.4308
pk14338	514.286	3.04387	514.286	3.4538	514.286	2.90978
pk1434	420.248	0.242706	420.248	1.06699	420.248	0.290448
pk14345	287.2	0.0193148	287.2	0.339092	287.2	0.0269948
pk14347	447.272	0.0587855	447.272	0.0118401	447.272	0.822903
pk14348	280.16	1.04395	280.16	0.268094	280.16	0.853629
pk1435	202.964	0.225312	202.964	0.594346	202.964	0.120559
pk14350	321.062	1.54017	321.062	0.0775932	321.062	0.477582
pk14351	249.977	0.559035	249.977	0.107899	249.977	0.102781
pk14358	267.054	1.85882	267.054	0.852989	267.054	1.23237
pk14361	327.068	0.330931	327.068	0.67592	327.068	0.127265
pk14362	278.125	0.928599	278.125	0.146303	278.125	1.38056
pk14377	209.042	0.596113	209.042	1.131	209.042	0.0727421
pk1438	979.833	0.481128	979.833	0.307097	979.833	0.388769
pk14384	392.36	0.248787	392.36	0.00280954	392.36	0.742196
pk14392	158.997	1.4971	158.997	1.0735	158.997	1.16352
pk14397	281.949	0.228764	281.949	0.0852658	281.949	0.287739
pk14404	214.087	0.955233	214.087	0.295008	214.087	1.07221
pk14407	981.389	0.311004	981.389	0.555	981.389	0.204295
pk14410	302.039	1.53268	302.039	0.771737	302.039	1.79844
pk14411	315.111	1.05109	315.111	0.523506	315.111	1.12705
pk14412	238.002	0.932034	238.002	0.0619184	238.002	0.158022
pk14420	319.117	0.367225	319.117	0.280831	319.117	0.20114
pk14425	315.107	0.78801	315.107	0.677437	315.107	0.352784
pk14428	130.022	0.320735	130.022	0.429738	130.022	0.594232
pk14431	315.089	0.934652	315.089	1.19931	315.089	0.391012
pk14433	178.056	1.50644	178.056	1.54347	178.056	0.838159
pk14434	279.039	0.586916	279.039	0.499554	279.039	0.377661
pk14437	158.997	0.636617	158.997	0.0739638	158.997	0.74821
pk14445	231.05	0.455665	231.05	1.00499	231.05	0.39672
pk14446	278.964	0.253723	278.964	1.17554	278.964	0.0232485
pk14452	151.037	0.925534	151.037	0.227768	151.037	0.433842
pk14457	541.369	0.481862	541.369	0.158461	541.369	0.329198
pk14462	317.121	0.385652	317.121	0.464931	317.121	0.374163
pk1447	489.355	1.14482	489.355	0.613341	489.355	1.11118
pk14470	168.52	0.532065	168.52	1.21727	168.52	0.246846
pk14474	259.081	0.453944	259.081	0.26327	259.081	0.22007
pk14477	478.397	0.229187	478.397	0.0824411	478.397	0.302135
pk14478	275.106	0.137135	275.106	0.281983	275.106	1.13186
pk1448	91.024	0.306826	91.024	0.146567	91.024	0.74538
pk14486	208.06	0.454351	208.06	0.502146	208.06	0.502383
pk1449	409.019	1.27479	409.019	0.919699	409.019	0.514873
pk14490	175.071	0.0041	175.071	0.768109	175.071	0.470336
pk14491	325.132	0.729805	325.132	0.282673	325.132	0.326028
pk14493	331.001	1.09731	331.001	0.287494	331.001	0.735387
pk145	342.248	1.42592	342.248	1.35033	342.248	1.5062
pk14503	323.11	0.283874	323.11	0.778515	323.11	0.11963
pk14507	374.238	0.622511	374.238	0.293569	374.238	1.15143
pk14509	406.376	0.237324	406.376	0.462447	406.376	0.337671
pk14516	266.063	2.21426	266.063	1.63657	266.063	2.05165
pk1452	181.122	1.44735	181.122	1.85925	181.122	0.215617
pk14520	206.049	1.65527	206.049	0.571533	206.049	1.03414
pk14523	303.195	0.187177	303.195	0.676821	303.195	0.457498
pk14538	405.152	0.548266	405.152	0.544826	405.152	0.137411
pk14545	261.06	1.32286	261.06	2.35399	261.06	0.561984
pk14546	133.105	0.313481	133.105	0.286594	133.105	0.26896
pk14547	236.023	1.77209	236.023	1.06964	236.023	1.76163
pk14549	151.037	0.831301	151.037	0.0247676	151.037	0.515997
pk1455	148.015	0.275476	148.015	0.224539	148.015	0.46003
pk14550	203.139	0.184237	203.139	0.427482	203.139	0.137578
pk14560	316.994	0.394669	316.994	0.703887	316.994	0.499667
pk14566	599.25	0.0672012	599.25	0.748346	599.25	0.490985
pk14579	284.029	0.976076	284.029	1.68126	284.029	0.173367
pk1458	377.341	0.50598	377.341	0.0172937	377.341	1.08134
pk14583	129.957	0.669922	129.957	0.538835	129.957	0.613382
pk14585	268.123	0.341218	268.123	1.15828	268.123	0.171435
pk14586	345.122	0.142602	345.122	0.0866642	345.122	0.264049
pk14587	273.028	0.505257	273.028	0.994705	273.028	0.184554
pk14589	201.043	0.225718	201.043	0.200382	201.043	0.015493
pk1459	181.008	1.89312	181.008	0.042939	181.008	2.42066
pk14593	981.501	0.213819	981.501	0.497701	981.501	0.661971
pk146	167.086	1.35491	167.086	1.78027	167.086	0.213867
pk14600	287.112	0.104415	287.112	0.359774	287.112	0.536728
pk14603	345.203	0.176478	345.203	0.502591	345.203	0.818017
pk1461	145.017	0.193565	145.017	0.07981	145.017	0.32584
pk14618	360.014	0.896919	360.014	0.788134	360.014	0.108529
pk1462	189.005	1.00751	189.005	0.503993	189.005	0.225194
pk14623	399.128	0.420751	399.128	0.355085	399.128	0.141658
pk14627	266.063	0.476218	266.063	0.249108	266.063	0.288522
pk14635	243.05	0.506746	243.05	1.34835	243.05	0.128978
pk14636	355.138	0.521617	355.138	0.441645	355.138	0.292093
pk14637	338.277	2.54494	338.277	2.3543	338.277	3.27011
pk1464	118.065	1.00173	118.065	0.271637	118.065	0.873757
pk14640	264.092	0.277372	264.092	0.304746	264.092	0.115981
pk14641	176.068	0.687851	176.068	0.366788	176.068	0.671636
pk14650	227.139	0.121317	227.139	1.15446	227.139	0.000851085
pk14651	478.395	0.575754	478.395	0.278365	478.395	0.883418
pk1466	175.024	0.361536	175.024	0.603193	175.024	0.00510661
pk14666	399.128	0.199138	399.128	0.060716	399.128	0.253578
pk1467	565.434	0.949439	565.434	0.184551	565.434	1.02909
pk14672	368.352	3.78332	368.352	2.80401	368.352	4.70994
pk14674	501.355	1.26462	501.355	1.28883	501.355	0.888754
pk14676	978.051	0.18445	978.051	0.466791	978.051	0.0373761
pk14677	158.997	0.456197	158.997	0.140899	158.997	0.455394
pk14679	193.056	0.311876	193.056	0.321641	193.056	0.473835
pk1468	161.137	0.451196	161.137	0.378733	161.137	0.191894
pk14680	184.133	1.74526	184.133	0.523169	184.133	1.35928
pk14683	283.085	0.228295	283.085	0.45493	283.085	0.0188537
pk14691	465.357	0.137902	465.357	0.431076	465.357	0.0982285
pk14692	269.031	0.486479	269.031	0.263207	269.031	0.294988
pk147	308.523	1.34017	308.523	0.749569	308.523	0.757022
pk1470	181.122	1.11015	181.122	1.44331	181.122	0.0965139
pk1471	310.017	1.67005	310.017	0.659912	310.017	1.32889
pk14710	629.438	0.249809	629.438	0.0461907	629.438	0.516788
pk14712	151.037	0.420571	151.037	0.035444	151.037	0.229603
pk14713	283.064	0.878512	283.064	1.16685	283.064	0.605668
pk14714	449.219	0.271029	449.219	0.711906	449.219	0.287365
pk1472	394.986	0.268406	394.986	0.0564302	394.986	0.394072
pk14722	250.045	0.491926	250.045	0.869696	250.045	0.239977
pk14724	379.018	0.931889	379.018	0.989746	379.018	0.475426
pk1473	307.151	0.577887	307.151	1.04404	307.151	0.301755
pk14745	176.517	0.229471	176.517	0.797963	176.517	0.469519
pk1475	202.97	0.520654	202.97	0.0853125	202.97	0.644132
pk14756	283.154	0.120706	283.154	0.747247	283.154	0.0778166
pk14757	529.349	1.01029	529.349	0.173451	529.349	1.07129
pk14760	967.935	0.21409	967.935	0.292358	967.935	0.808258
pk1477	515.313	0.213369	515.313	0.119969	515.313	0.423537
pk14773	375.06	0.0700462	375.06	0.404475	375.06	0.579162
pk14775	347.167	0.667099	347.167	0.884034	347.167	0.623563
pk14778	343.263	1.32625	343.263	1.585	343.263	1.11096
pk14780	210.007	0.842241	210.007	0.0295211	210.007	0.652695
pk14787	268.123	0.411902	268.123	0.571328	268.123	0.380737
pk1479	256.126	0.938091	256.126	2.75651	256.126	1.42531
pk14790	197.081	0.179499	197.081	0.826064	197.081	0.648468
pk14793	234.018	0.841808	234.018	0.61705	234.018	0.211831
pk14794	411.126	0.577436	411.126	0.837128	411.126	0.0235668
pk148	317.245	0.181255	317.245	0.740269	317.245	0.604699
pk14813	247.081	0.967061	247.081	1.23972	247.081	0.313734
pk14815	339.105	0.698891	339.105	0.934504	339.105	0.363457
pk14816	506.353	0.169704	506.353	0.0532321	506.353	0.441576
pk14828	239.014	1.27465	239.014	1.46484	239.014	0.402433
pk1483	153.052	2.12377	153.052	2.32863	153.052	2.24529
pk1484	183.051	0.697824	183.051	0.0644755	183.051	0.454376
pk1485	334.148	0.0239984	334.148	1.24469	334.148	0.89716
pk14852	355.143	0.140292	355.143	0.0174296	355.143	0.0924847
pk1486	249.11	0.67722	249.11	1.15293	249.11	0.068774
pk14866	243.05	1.28523	243.05	1.58851	243.05	1.16867
pk1487	510.355	1.87318	510.355	2.3874	510.355	1.8704
pk14875	289.023	1.26906	289.023	1.9177	289.023	0.5329
pk14877	369.152	1.10983	369.152	1.04175	369.152	0.74763
pk14879	446.263	0.349484	446.263	0.0732079	446.263	0.946531
pk14883	250.045	1.29136	250.045	0.184323	250.045	0.0608256
pk14887	345.283	0.0486611	345.283	0.331653	345.283	0.379785
pk14889	315.111	0.519076	315.111	0.23963	315.111	0.341446
pk149	144.081	0.277677	144.081	0.147383	144.081	0.441524
pk14901	572.437	0.0500753	572.437	0.0996088	572.437	0.546427
pk14906	356.261	0.296288	356.261	0.0664635	356.261	0.0741753
pk14911	294.014	0.0107311	294.014	0.309227	294.014	0.678602
pk14918	229.071	0.0634868	229.071	0.469421	229.071	0.525093
pk14920	379.173	0.132255	379.173	0.153169	379.173	0.201471
pk14926	167.07	1.29967	167.07	1.57973	167.07	0.914832
pk14938	280.049	0.0754492	280.049	0.86418	280.049	0.898704
pk1494	215.016	0.34152	215.016	0.138271	215.016	0.181807
pk14952	405.154	0.748195	405.154	0.874298	405.154	0.107884
pk14958	405.336	0.352447	405.336	0.0546751	405.336	0.396246
pk1496	706.538	0.169155	706.538	0.147696	706.538	0.00278037
pk1497	181.053	0.140335	181.053	1.06532	181.053	1.08129
pk14989	273.133	0.490659	273.133	0.79805	273.133	0.23384
pk1499	588.814	0.0168904	588.814	0.329167	588.814	0.37942
pk14991	220.064	0.620556	220.064	0.651797	220.064	1.20711
pk14993	981.835	1.38261	981.835	0.961851	981.835	0.742498
pk14999	209.044	0.120131	209.044	0.273952	209.044	0.122102
pk15006	429.261	1.56958	429.261	0.318971	429.261	1.0567
pk1501	545.343	3.11138	545.343	2.22957	545.343	3.00455
pk15010	327.111	0.142937	327.111	0.225273	327.111	0.0901777
pk15011	363.325	0.931662	363.325	0.572081	363.325	1.12056
pk15016	267.002	0.868502	267.002	0.742088	267.002	0.834969
pk1502	178.086	0.0674097	178.086	0.520909	178.086	0.136777
pk15021	151.037	0.799811	151.037	0.243156	151.037	0.764187
pk1503	287.161	0.270982	287.161	0.902641	287.161	0.42667
pk15033	178.043	0.469502	178.043	1.14086	178.043	0.587608
pk15038	759.572	0.371497	759.572	0.0228954	759.572	0.125023
pk1504	353.245	1.00896	353.245	1.33317	353.245	0.901056
pk15042	367.141	0.221924	367.141	1.00678	367.141	1.12035
pk1505	75.0441	0.677647	75.0441	0.610267	75.0441	0.810355
pk15053	434.332	0.046881	434.332	0.285974	434.332	0.120914
pk15057	512.342	0.693959	512.342	0.490425	512.342	0.448047
pk15059	502.329	0.347632	502.329	0.961637	502.329	0.0589795
pk1506	781.557	0.0798232	781.557	0.256439	781.557	0.638128
pk15063	966.495	0.403855	966.495	0.13243	966.495	0.573087
pk15064	249.054	0.929873	249.054	0.298479	249.054	0.324659
pk15078	229.118	0.845507	229.118	0.534177	229.118	0.04748
pk15085	820.075	0.943824	820.075	1.4713	820.075	0.538691
pk15090	281.063	1.06358	281.063	0.0651343	281.063	0.339391
pk15094	337.089	0.183569	337.089	0.00652005	337.089	0.34894
pk15096	129.993	1.41042	129.993	0.643421	129.993	2.05438
pk15097	306.996	0.137365	306.996	1.21956	306.996	0.25674
pk15101	209.044	0.373698	209.044	0.138042	209.044	0.144833
pk15103	151.037	0.227809	151.037	0.0915439	151.037	0.152254
pk15107	151.037	0.754338	151.037	0.0461871	151.037	0.822712
pk1511	195.038	0.266316	195.038	0.0157222	195.038	0.0266521
pk15113	353.001	1.65991	353.001	0.66393	353.001	1.48511
pk15117	305.05	0.74226	305.05	1.25677	305.05	0.641356
pk15119	267.017	1.30534	267.017	0.528899	267.017	0.097904
pk1512	188.128	1.0763	188.128	0.0121464	188.128	0.40773
pk15137	323.116	0.496593	323.116	0.542671	323.116	0.333607
pk15142	282.118	3.31112	282.118	3.31046	282.118	3.0415
pk15152	197.053	0.158986	197.053	0.704377	197.053	0.283093
pk15157	245.05	0.179116	245.05	1.11992	245.05	0.0469813
pk15173	509.309	0.403365	509.309	0.125263	509.309	0.0165757
pk15177	497.272	0.376581	497.272	0.600173	497.272	0.381515
pk1518	184.073	0.12867	184.073	1.37261	184.073	0.1625
pk15189	397.31	0.53488	397.31	1.59151	397.31	0.149022
pk15191	188.034	0.147685	188.034	0.1074	188.034	0.264663
pk15195	170.079	1.26343	170.079	1.32566	170.079	0.721161
pk15196	136.048	0.402909	136.048	0.833805	136.048	0.085792
pk15197	159.117	0.0852638	159.117	1.25285	159.117	0.284024
pk152	491.37	0.560151	491.37	0.770691	491.37	0.567211
pk1520	187.021	0.665842	187.021	1.16692	187.021	0.28776
pk15201	640.46	0.569752	640.46	0.126127	640.46	1.24897
pk1521	229.12	0.346437	229.12	1.14	229.12	0.348722
pk15213	457.364	0.412765	457.364	0.344718	457.364	0.099174
pk1522	150.014	1.41866	150.014	0.796894	150.014	0.812117
pk15220	752.547	0.470042	752.547	0.990412	752.547	0.388646
pk15222	289.059	0.0427466	289.059	0.324119	289.059	0.633292
pk15225	209.044	0.0747144	209.044	0.0848888	209.044	0.86032
pk15227	192.102	1.13252	192.102	1.38512	192.102	0.188985
pk1523	217.069	1.20789	217.069	0.456355	217.069	0.572707
pk15234	782.605	0.00819011	782.605	0.368117	782.605	0.460572
pk15236	192.063	0.0407045	192.063	0.074131	192.063	0.416108
pk15237	389.229	1.5056	389.229	0.93053	389.229	1.95457
pk15240	299.116	0.924268	299.116	0.488312	299.116	0.588866
pk1525	179.07	0.695689	179.07	0.934549	179.07	0.321931
pk15254	273.06	0.868326	273.06	1.73617	273.06	0.419672
pk15258	195.024	0.057221	195.024	0.32914	195.024	0.61906
pk15274	556.368	0.172081	556.368	0.140996	556.368	1.08786
pk15279	265.085	1.48243	265.085	1.34908	265.085	1.60196
pk15282	317.054	0.630972	317.054	1.00039	317.054	1.13298
pk15287	472.311	0.209348	472.311	0.333705	472.311	0.126806
pk1529	616.463	0.281897	616.463	0.179265	616.463	0.557256
pk15290	439.076	2.38338	439.076	1.18419	439.076	2.36366
pk15293	279.987	0.358855	279.987	1.62376	279.987	0.250711
pk1530	379.742	0.864029	379.742	2.31254	379.742	1.26741
pk15306	169.058	1.00624	169.058	1.08132	169.058	0.638667
pk15318	305.018	1.03737	305.018	0.819232	305.018	1.16979
pk15319	603.423	0.40135	603.423	0.293752	603.423	0.0192884
pk15321	349.237	0.886661	349.237	0.0416473	349.237	0.0371068
pk15322	484.33	2.15768	484.33	2.36368	484.33	2.18307
pk15327	267.077	0.688218	267.077	0.315153	267.077	0.164366
pk1533	165.952	0.00941404	165.952	0.238767	165.952	0.0645793
pk15331	300.12	0.225796	300.12	1.20772	300.12	0.495049
pk15336	438.235	0.852814	438.235	0.0152901	438.235	0.0808382
pk15337	203.139	1.20366	203.139	1.34566	203.139	0.0700748
pk15338	243.05	0.25661	243.05	0.963462	243.05	0.486836
pk15340	374.277	0.444591	374.277	1.11191	374.277	0.0519597
pk15342	428.274	0.418475	428.274	1.50302	428.274	0.669256
pk15344	323.116	0.281407	323.116	0.360824	323.116	0.412586
pk15348	266.045	1.31485	266.045	0.106466	266.045	0.249543
pk15350	275.007	0.75096	275.007	1.18299	275.007	0.209275
pk15362	343.033	0.0275129	343.033	0.190065	343.033	0.0954541
pk15365	318.251	1.30335	318.251	1.22046	318.251	1.91882
pk15366	262.103	0.226262	262.103	0.0715349	262.103	0.402586
pk1537	605.237	0.350231	605.237	0.344203	605.237	0.295188
pk15377	329.127	0.785083	329.127	0.744482	329.127	0.113142
pk15378	240.978	0.89343	240.978	0.22762	240.978	1.0932
pk1538	132.066	0.192681	132.066	0.303869	132.066	0.805398
pk15393	140.041	2.46818	140.041	1.56833	140.041	2.2615
pk15402	343.033	0.467248	343.033	0.203125	343.033	1.01676
pk15406	345.049	0.597848	345.049	0.683731	345.049	0.21603
pk15411	303.232	1.77931	303.232	2.34856	303.232	0.913579
pk15413	336.032	1.81281	336.032	0.464545	336.032	1.66666
pk1542	289.049	0.517749	289.049	0.505256	289.049	0.491901
pk15424	798.54	0.15832	798.54	0.583813	798.54	0.100046
pk15429	271.998	0.35742	271.998	1.14749	271.998	0.0299046
pk15433	273.94	0.188363	273.94	0.62684	273.94	0.260835
pk15436	289.66	0.509983	289.66	0.0197784	289.66	0.144561
pk15445	614.447	0.438235	614.447	0.456366	614.447	0.562897
pk15449	588.431	0.19671	588.431	0.328626	588.431	0.892705
pk1545	207.018	0.513817	207.018	0.6139	207.018	0.98919
pk15459	457.292	0.925149	457.292	0.394157	457.292	1.35082
pk1546	736.576	1.99955	736.576	0.692634	736.576	2.00051
pk15472	203.122	0.0616476	203.122	0.596109	203.122	0.0968337
pk15473	281.063	0.930568	281.063	0.902142	281.063	0.298681
pk1548	276.964	0.477802	276.964	1.35592	276.964	0.245105
pk15493	400.254	2.54865	400.254	3.07795	400.254	2.67084
pk15494	281.063	0.112149	281.063	0.0294418	281.063	0.488337
pk15498	267.017	1.41878	267.017	0.436835	267.017	0.0420279
pk155	140.006	0.497281	140.006	0.345822	140.006	0.260563
pk15512	360.229	0.444035	360.229	0.439569	360.229	0.479493
pk1552	297.101	0.876825	297.101	1.40435	297.101	0.152066
pk1553	442.976	0.164827	442.976	0.178919	442.976	0.233764
pk15531	218.026	0.31679	218.026	0.903021	218.026	0.307238
pk15536	265.068	0.158462	265.068	0.321344	265.068	0.340983
pk15539	371.133	0.0413406	371.133	0.696698	371.133	0.302672
pk15542	360.222	0.0336677	360.222	0.0332094	360.222	0.208051
pk15558	567.4	0.488721	567.4	0.729631	567.4	1.60529
pk1556	173.044	0.929819	173.044	1.65999	173.044	0.606647
pk15561	321.013	0.862916	321.013	0.450566	321.013	1.08105
pk15576	325.016	1.39766	325.016	1.6836	325.016	1.25728
pk15580	289.074	0.494056	289.074	0.049246	289.074	0.79839
pk1559	223.13	0.0230872	223.13	0.260163	223.13	0.543742
pk15595	204.085	0.791765	204.085	0.848218	204.085	1.04008
pk1560	744.58	0.326365	744.58	0.188555	744.58	0.311008
pk1561	177.028	0.0842247	177.028	0.405285	177.028	0.281045
pk15612	493.35	0.497189	493.35	0.565333	493.35	0.158427
pk15619	356.055	0.318955	356.055	0.320214	356.055	0.0189255
pk15622	357.085	0.281799	357.085	0.192536	357.085	0.0711775
pk15623	414.774	0.574817	414.774	1.10648	414.774	0.128032
pk15624	280.235	0.983268	280.235	1.08076	280.235	1.07637
pk1563	266.927	0.70443	266.927	0.00504292	266.927	0.879584
pk15634	396.135	0.290305	396.135	0.344077	396.135	0.34142
pk15644	329.084	1.07077	329.084	1.63326	329.084	0.478795
pk15662	273.094	0.676827	273.094	0.836723	273.094	0.401341
pk15665	315.073	1.05904	315.073	1.85732	315.073	0.74855
pk1567	556.859	0.941184	556.859	0.497818	556.859	0.426009
pk15671	140.986	0.754777	140.986	0.614599	140.986	0.784543
pk15678	517.31	0.405202	517.31	0.513078	517.31	0.616517
pk15681	419.277	0.44057	419.277	0.565362	419.277	1.11605
pk15686	174.036	1.90969	174.036	0.00749544	174.036	2.01567
pk15687	220.064	0.0129058	220.064	1.11445	220.064	0.50586
pk15688	159.117	0.414408	159.117	0.394283	159.117	0.804781
pk15693	305.035	1.1144	305.035	0.563584	305.035	1.07066
pk15698	545.477	0.345887	545.477	0.0877381	545.477	0.208106
pk1570	490.358	1.73017	490.358	1.27105	490.358	1.71301
pk15709	209.042	1.43131	209.042	2.13238	209.042	0.547184
pk15712	407.168	0.00587894	407.168	0.159316	407.168	0.166518
pk15717	220.543	0.91301	220.543	0.745282	220.543	0.0467852
pk1572	297.101	1.02921	297.101	1.52194	297.101	0.320445
pk15727	273.133	0.387323	273.133	0.209812	273.133	0.0437452
pk15733	413.766	1.13885	413.766	0.433803	413.766	0.101928
pk15738	450.327	0.68262	450.327	0.756932	450.327	0.435043
pk1574	177.028	0.0401971	177.028	0.123614	177.028	0.0813104
pk15741	313.201	0.478919	313.201	0.780094	313.201	0.762044
pk15765	115.095	0.538385	115.095	0.572832	115.095	0.51273
pk15770	769.557	0.352261	769.557	0.322528	769.557	0.110637
pk15776	216.02	0.0509523	216.02	0.821552	216.02	0.425108
pk15778	389.304	0.381481	389.304	0.544701	389.304	0.126958
pk15779	647.449	0.169463	647.449	0.23027	647.449	0.157426
pk1578	333.115	1.54294	333.115	0.908953	333.115	1.46977
pk15784	280.16	1.09473	280.16	0.85429	280.16	0.919337
pk15787	216.02	0.801167	216.02	0.610683	216.02	0.126947
pk15789	255.017	1.11757	255.017	0.843188	255.017	0.693134
pk15798	261.098	0.379744	261.098	0.182733	261.098	0.379238
pk15799	882.15	0.307177	882.15	0.575717	882.15	0.230535
pk15800	231.05	0.811983	231.05	1.24267	231.05	0.553633
pk15807	226.023	0.214248	226.023	0.516471	226.023	0.586837
pk15811	294.103	0.0367854	294.103	0.681171	294.103	0.677131
pk15812	266.108	0.79657	266.108	1.59623	266.108	0.151185
pk15819	158.997	0.487865	158.997	0.27273	158.997	0.52573
pk1582	249.11	0.860173	249.11	1.33697	249.11	0.291661
pk15826	298.246	0.518853	298.246	0.18294	298.246	0.98474
pk15833	110.031	2.08746	110.031	0.894563	110.031	1.85669
pk15836	485.383	0.44944	485.383	0.482403	485.383	0.311716
pk15846	397.114	1.05374	397.114	0.316204	397.114	0.161388
pk15849	192.032	0.359006	192.032	0.0674551	192.032	0.143167
pk15854	353.122	0.794313	353.122	0.266716	353.122	0.271816
pk1586	128.042	0.6231	128.042	0.620034	128.042	0.0109366
pk15864	309.058	0.295839	309.058	0.388208	309.058	0.273218
pk15873	279.075	0.352224	279.075	0.24411	279.075	0.0771096
pk15887	315.002	0.96702	315.002	1.38231	315.002	0.646143
pk1589	130.065	0.371128	130.065	0.457296	130.065	0.0993081
pk15895	430.324	4.55206	430.324	3.67526	430.324	5.35759
pk15897	190.086	1.21616	190.086	0.420632	190.086	1.15771
pk1590	287.125	0.584139	287.125	1.28884	287.125	0.815988
pk15900	288.217	0.75478	288.217	0.5942	288.217	0.0227706
pk1591	473.36	0.563263	473.36	0.0311351	473.36	0.983796
pk15915	373.149	0.133571	373.149	0.199778	373.149	0.522262
pk15921	504.345	1.46643	504.345	1.19811	504.345	1.82386
pk15928	220.064	0.0634773	220.064	0.486051	220.064	0.805709
pk15930	389.039	0.265681	389.039	0.0447289	389.039	0.373654
pk1594	385.061	0.873815	385.061	0.195884	385.061	0.311344
pk15947	159.121	0.515897	159.121	0.223009	159.121	1.5688
pk1595	98.9188	0.71989	98.9188	0.0262243	98.9188	0.874149
pk15956	323.101	1.98336	323.101	1.26468	323.101	1.87293
pk15961	379.136	0.0637774	379.136	0.249832	379.136	0.10685
pk15967	528.344	1.85905	528.344	1.44817	528.344	2.19633
pk15973	247.998	0.518672	247.998	0.0149953	247.998	0.153227
pk15978	295.084	1.12222	295.084	0.0592969	295.084	0.535242
pk15989	170.015	0.422485	170.015	0.253589	170.015	0.617824
pk1599	113.06	0.451539	113.06	0.33624	113.06	0.197955
pk15992	369.122	0.348817	369.122	0.8233	369.122	0.226897
pk15995	493.313	0.863342	493.313	0.709444	493.313	0.939786
pk15996	407.168	0.0391811	407.168	0.0993457	407.168	0.321036
pk16	139.003	0.543309	139.003	0.315364	139.003	0.210839
pk1600	169.047	2.04875	169.047	1.89371	169.047	1.56883
pk16004	132.044	0.742637	132.044	0.733381	132.044	1.13319
pk16009	527.333	0.241224	527.333	0.26651	527.333	0.774788
pk1602	263.008	0.074229	263.008	0.174089	263.008	0.426867
pk16025	277.052	0.641165	277.052	0.151785	277.052	0.365927
pk16026	159.117	0.0470199	159.117	0.246463	159.117	0.144739
pk16027	234.995	0.142599	234.995	1.57543	234.995	0.0158448
pk16028	287.076	0.217571	287.076	0.175682	287.076	0.534739
pk1603	787.594	0.559183	787.594	0.783561	787.594	0.552494
pk16030	404.285	2.39345	404.285	2.11134	404.285	2.95375
pk16032	265.068	0.610196	265.068	0.685075	265.068	0.295965
pk16034	285.221	2.88499	285.221	2.49237	285.221	3.30984
pk1605	979.944	0.449544	979.944	0.996414	979.944	0.750525
pk16053	381.122	0.42437	381.122	0.798408	381.122	0.147542
pk16055	188.034	0.0995922	188.034	0.323775	188.034	0.150593
pk16062	242.158	0.626823	242.158	0.253378	242.158	0.0654957
pk16068	247.133	0.361097	247.133	0.58456	247.133	0.158687
pk1607	156.138	1.13728	156.138	0.0800178	156.138	1.65877
pk16073	408.282	3.51737	408.282	3.28941	408.282	3.55827
pk1608	523.359	1.15098	523.359	0.51119	523.359	1.2354
pk16082	269.044	0.196675	269.044	1.43359	269.044	1.34418
pk16084	179.972	0.112871	179.972	0.151143	179.972	0.248063
pk1609	581.454	0.501641	581.454	1.00622	581.454	0.258791
pk16098	222.065	0.638957	222.065	1.01885	222.065	0.0284675
pk161	523.359	1.41123	523.359	1.10147	523.359	1.42046
pk1610	118.005	0.766594	118.005	0.168705	118.005	0.417562
pk16109	491.195	0.736737	491.195	0.861834	491.195	0.0500552
pk16110	407.168	0.201307	407.168	0.253223	407.168	0.165118
pk16115	277.023	1.27469	277.023	1.09091	277.023	0.975286
pk16118	230.139	0.543754	230.139	0.352959	230.139	0.745454
pk16128	307.033	0.187174	307.033	0.163238	307.033	0.713391
pk1613	231.113	0.119997	231.113	0.680738	231.113	0.893736
pk1614	523.299	0.617238	523.299	0.198227	523.299	0.667794
pk16141	218.121	1.21724	218.121	0.696262	218.121	0.476549
pk16143	353.163	0.132538	353.163	0.966989	353.163	0.0323071
pk1616	153.018	0.621693	153.018	0.320175	153.018	0.769205
pk16163	312.084	0.020793	312.084	0.98765	312.084	0.698242
pk16171	887.551	0.186768	887.551	0.307035	887.551	0.108514
pk1618	342.085	1.03214	342.085	0.0383222	342.085	0.173002
pk16184	408.273	0.507176	408.273	1.97583	408.273	1.22881
pk1619	646.295	0.398269	646.295	0.869642	646.295	0.361172
pk16191	265.068	0.837957	265.068	1.12623	265.068	0.4081
pk16197	194.958	0.904409	194.958	0.08479	194.958	0.212373
pk162	785.588	0.578073	785.588	0.532187	785.588	0.296865
pk1620	804.554	0.387396	804.554	1.13377	804.554	0.462662
pk16202	474.327	0.178622	474.327	0.361931	474.327	0.239634
pk16203	212.103	0.330687	212.103	0.624643	212.103	1.07248
pk1621	86.06	0.104128	86.06	0.0273062	86.06	0.872448
pk16213	240.978	0.978973	240.978	0.387352	240.978	0.941787
pk16220	618.517	2.66761	618.517	1.79423	618.517	3.25898
pk1623	347.16	0.514609	347.16	0.930685	347.16	1.17152
pk16236	175.044	0.525323	175.044	0.745032	175.044	0.434381
pk1624	463.339	2.38636	463.339	1.19861	463.339	2.14562
pk1625	807.068	1.42718	807.068	1.52073	807.068	0.817685
pk16253	317.054	0.570988	317.054	0.688381	317.054	0.238026
pk16255	246.039	1.45334	246.039	0.452592	246.039	0.338446
pk16257	313.096	0.0399033	313.096	0.000484882	313.096	0.0930565
pk1626	146.06	0.18695	146.06	0.253083	146.06	1.16703
pk16265	296.118	0.486424	296.118	0.862691	296.118	0.261782
pk16267	269.059	1.95716	269.059	1.64529	269.059	1.35019
pk16271	417.139	0.659409	417.139	0.177761	417.139	0.252206
pk1628	481.35	1.61166	481.35	1.00255	481.35	1.44294
pk16281	379.018	0.553169	379.018	0.277387	379.018	0.597557
pk1629	211.144	0.320733	211.144	0.164425	211.144	0.674728
pk16290	417.336	1.27121	417.336	1.72517	417.336	1.29036
pk16298	377.992	0.228503	377.992	0.184155	377.992	0.0737841
pk163	212.008	1.4953	212.008	0.899	212.008	0.52074
pk1630	211.144	0.592538	211.144	0.1713	211.144	0.140006
pk16303	558.46	0.135178	558.46	0.154029	558.46	0.229213
pk16304	227.103	0.490169	227.103	0.226073	227.103	2.34931
pk1631	396.264	1.21557	396.264	2.09133	396.264	1.23118
pk16313	275.625	1.51983	275.625	1.2094	275.625	2.46064
pk16322	539.427	2.08342	539.427	2.02616	539.427	2.37921
pk16323	341.251	0.733992	341.251	0.938373	341.251	0.270274
pk1633	415.282	0.171579	415.282	0.181209	415.282	0.00177845
pk16336	411.096	0.516953	411.096	0.841956	411.096	0.157213
pk16346	329.09	0.428238	329.09	1.06478	329.09	0.1077
pk1637	614.269	0.47012	614.269	1.03001	614.269	0.241022
pk16377	206.026	1.13063	206.026	1.51683	206.026	1.29443
pk16378	605.439	1.07888	605.439	0.425419	605.439	1.01327
pk1638	102.905	1.24004	102.905	0.618216	102.905	0.807825
pk16380	185.057	0.0567592	185.057	0.328952	185.057	0.202766
pk16381	478.359	0.557451	478.359	0.211266	478.359	0.228167
pk1639	184.04	1.08314	184.04	0.297898	184.04	2.70312
pk16397	222.065	0.22865	222.065	0.582033	222.065	0.335759
pk16398	371.133	0.727866	371.133	0.17047	371.133	0.181321
pk16408	192.032	0.143718	192.032	0.440228	192.032	0.0621132
pk16411	447.31	0.126071	447.31	1.38126	447.31	0.00264439
pk16418	314.008	0.920526	314.008	0.401414	314.008	0.934656
pk1642	259.094	0.429858	259.094	1.08875	259.094	0.169721
pk16431	369.122	0.70216	369.122	1.27483	369.122	0.429971
pk1644	184.073	2.25489	184.073	2.79849	184.073	2.67499
pk16456	189.127	0.118682	189.127	0.128794	189.127	0.139116
pk1646	536.4	1.85867	536.4	0.551617	536.4	2.13521
pk16475	158.996	0.248917	158.996	0.184626	158.996	0.55196
pk1648	561.449	1.43613	561.449	0.793092	561.449	1.75652
pk16486	100.011	1.00457	100.011	1.33577	100.011	0.885714
pk16489	476.313	0.914897	476.313	0.532151	476.313	1.27483
pk1649	133.084	0.422829	133.084	0.1411	133.084	0.328777
pk16495	881.649	0.283644	881.649	0.177734	881.649	0.287687
pk165	437.972	0.0094698	437.972	0.171622	437.972	0.0698363
pk1650	211.13	0.0907514	211.13	0.272334	211.13	0.522821
pk16512	311.073	0.631646	311.073	1.45849	311.073	0.221648
pk1652	546.353	3.41543	546.353	2.1056	546.353	4.0261
pk16537	325.053	0.598306	325.053	0.185495	325.053	0.317695
pk16549	378.24	0.239461	378.24	0.338273	378.24	0.310263
pk16556	396.134	0.653628	396.134	0.988985	396.134	0.022274
pk16564	223.118	0.120991	223.118	0.36768	223.118	0.0666044
pk1657	187.133	0.587305	187.133	1.45167	187.133	0.617611
pk16576	283.085	0.335481	283.085	0.0167772	283.085	0.252876
pk1658	761.644	3.10459	761.644	3.13776	761.644	2.31905
pk16591	288.119	0.21024	288.119	0.641669	288.119	1.07868
pk166	155.028	0.990286	155.028	0.666358	155.028	0.362271
pk16609	361.008	0.431704	361.008	0.269069	361.008	0.630288
pk16610	216.142	0.191831	216.142	0.548611	216.142	0.48416
pk16611	969.932	0.346573	969.932	0.213974	969.932	0.461822
pk16618	245.027	1.70693	245.027	1.24067	245.027	1.71677
pk16622	421.292	0.0139297	421.292	0.446743	421.292	0.610616
pk16623	239.015	1.80094	239.015	0.598126	239.015	1.52934
pk1663	470.392	0.0298541	470.392	0.859875	470.392	0.613443
pk16630	283.09	1.00424	283.09	1.29676	283.09	1.03814
pk16641	319.117	0.335503	319.117	0.165419	319.117	0.0335187
pk16644	294.103	0.631706	294.103	0.93013	294.103	0.202509
pk16645	499.339	0.751502	499.339	0.836197	499.339	0.261273
pk16655	423.162	0.161192	423.162	0.562549	423.162	0.377621
pk16657	158.997	1.19765	158.997	0.46009	158.997	1.51403
pk16659	311.08	0.481316	311.08	1.02	311.08	0.306383
pk1666	105.966	0.507316	105.966	0.273403	105.966	0.453035
pk16660	435.977	0.357853	435.977	0.753087	435.977	0.468006
pk1667	328.248	0.0432686	328.248	0.723934	328.248	1.40204
pk16670	397.147	0.356717	397.147	0.866046	397.147	0.184646
pk1668	283.079	0.521287	283.079	0.635963	283.079	0.0251965
pk16681	258.604	1.00647	258.604	1.5406	258.604	1.45604
pk16684	286.121	1.11511	286.121	1.08009	286.121	1.21265
pk16694	155.991	1.90873	155.991	1.40516	155.991	0.792242
pk16703	389.039	0.090801	389.039	0.106957	389.039	0.376062
pk1671	306.957	1.44086	306.957	1.05022	306.957	0.675191
pk1672	430.49	0.831792	430.49	0.374245	430.49	0.287917
pk16724	273.045	0.519542	273.045	1.12047	273.045	0.234805
pk16731	417.261	1.21327	417.261	0.439314	417.261	2.34507
pk16738	367.137	0.0213983	367.137	0.460384	367.137	0.086907
pk16739	285.221	2.70791	285.221	2.52711	285.221	3.15635
pk1674	777.694	0.534555	777.694	0.212847	777.694	0.912258
pk16740	198.045	0.938463	198.045	1.35101	198.045	0.184626
pk16742	267.642	0.610873	267.642	0.599583	267.642	1.18503
pk1675	189.16	0.525518	189.16	0.616058	189.16	0.31346
pk16750	193.056	0.0715483	193.056	0.030668	193.056	0.0663051
pk16755	287.04	1.45473	287.04	1.45166	287.04	0.727465
pk1676	91.98	0.472107	91.98	0.43091	91.98	0.358844
pk16761	243.123	0.137254	243.123	0.601632	243.123	0.0365328
pk16764	168.507	0.845727	168.507	0.101796	168.507	1.34814
pk16765	311.11	0.0948933	311.11	0.224683	311.11	0.337472
pk16769	146.105	0.484099	146.105	0.935036	146.105	0.152387
pk16775	214.047	1.22001	214.047	0.6968	214.047	0.704141
pk16776	604.499	0.630462	604.499	0.685511	604.499	0.673792
pk1678	77.0083	0.24379	77.0083	0.113818	77.0083	0.859469
pk1679	163.062	0.644464	163.062	0.542188	163.062	0.294433
pk16816	271.042	0.527193	271.042	0.534802	271.042	0.198832
pk16817	197.081	0.90731	197.081	0.65384	197.081	1.11307
pk1682	203.023	0.132278	203.023	0.715387	203.023	0.942914
pk16832	267.003	1.06601	267.003	0.0942997	267.003	0.977854
pk1684	99.0077	0.90317	99.0077	1.839	99.0077	0.443955
pk16842	232.039	0.374919	232.039	0.936028	232.039	0.423704
pk16845	151.037	0.888422	151.037	0.132038	151.037	0.215461
pk16850	188.116	0.453234	188.116	0.355866	188.116	0.222294
pk16855	151.037	0.89162	151.037	0.107651	151.037	0.469973
pk16859	829.445	0.454097	829.445	0.961455	829.445	0.172848
pk16863	177.131	0.468744	177.131	0.633999	177.131	0.202763
pk16866	399.128	0.277642	399.128	0.704792	399.128	0.114002
pk1687	90.055	0.35529	90.055	0.111212	90.055	0.655684
pk16879	203.143	0.124582	203.143	0.553376	203.143	0.523868
pk1688	378.9	0.612007	378.9	0.750139	378.9	0.548035
pk16881	242.158	0.204252	242.158	1.02479	242.158	0.189752
pk16887	318.997	1.32737	318.997	0.811907	318.997	0.438482
pk16893	222.065	0.191089	222.065	0.420963	222.065	0.00563394
pk16896	151.037	0.853921	151.037	0.938313	151.037	0.435667
pk16901	261.073	0.723512	261.073	0.07046	261.073	0.733438
pk1691	470.332	0.576111	470.332	0.229628	470.332	0.883452
pk1692	250.038	0.692273	250.038	0.307027	250.038	1.12733
pk16925	196.058	0.399628	196.058	0.301334	196.058	0.84583
pk1693	434.797	0.507559	434.797	1.25423	434.797	0.295401
pk16937	536.3	2.01401	536.3	2.26418	536.3	2.15151
pk1694	510.392	3.22792	510.392	2.35704	510.392	3.67753
pk16948	159.117	1.3716	159.117	1.17592	159.117	1.94695
pk16951	283.1	0.757854	283.1	0.20833	283.1	0.26439
pk16957	214.818	0.92666	214.818	0.380235	214.818	0.929647
pk1696	284.157	1.7545	284.157	2.11812	284.157	1.07742
pk16962	226.115	0.378703	226.115	0.560329	226.115	0.276731
pk16975	252.065	0.148277	252.065	0.24687	252.065	0.232397
pk1698	404.536	0.491598	404.536	0.595064	404.536	0.271397
pk16989	361.183	0.24129	361.183	0.286209	361.183	0.133899
pk16994	212.074	0.240045	212.074	0.0991266	212.074	1.19815
pk17004	527.319	0.610908	527.319	1.4998	527.319	0.124772
pk17014	346.974	0.422727	346.974	0.253639	346.974	0.0280984
pk17019	361.08	0.764726	361.08	1.28062	361.08	0.721852
pk1702	472.348	0.96832	472.348	0.442898	472.348	1.26145
pk17020	291.084	0.825625	291.084	0.821792	291.084	0.605683
pk17032	407.167	0.386132	407.167	0.382429	407.167	0.349067
pk17036	584.259	0.438326	584.259	0.626272	584.259	1.02493
pk17038	274.201	0.238262	274.201	0.186044	274.201	0.265609
pk17039	367.136	0.0712553	367.136	0.08251	367.136	0.14754
pk1704	215.016	0.343859	215.016	0.770389	215.016	0.187839
pk1705	87.0263	0.293462	87.0263	0.955147	87.0263	0.160039
pk17061	441.137	0.500628	441.137	0.999943	441.137	0.305007
pk17062	446.369	0.591541	446.369	0.286511	446.369	0.895144
pk17068	91.0213	1.64056	91.0213	1.04524	91.0213	2.12476
pk17092	247.081	0.868014	247.081	0.82493	247.081	0.117192
pk17109	504.413	0.403919	504.413	0.240637	504.413	0.298184
pk1711	271.205	1.98468	271.205	1.72785	271.205	1.52577
pk17112	415.059	0.356098	415.059	0.0800352	415.059	0.683365
pk17115	431.93	0.449753	431.93	0.096262	431.93	0.170251
pk17117	492.308	1.23531	492.308	0.728726	492.308	1.55824
pk17122	317.157	0.4795	317.157	0.213693	317.157	0.829916
pk17126	311.11	0.0634081	311.11	0.382273	311.11	0.139035
pk17142	329.09	0.721019	329.09	0.508862	329.09	1.29619
pk17146	287.076	0.167945	287.076	0.325543	287.076	0.21237
pk1715	197.006	1.07251	197.006	0.243028	197.006	1.67878
pk1716	480.841	0.186301	480.841	0.477823	480.841	0.548571
pk17167	359.101	0.58961	359.101	0.789968	359.101	0.52285
pk17168	1015.76	0.0404639	1015.76	0.326035	1015.76	0.227025
pk17172	272.168	0.233721	272.168	0.460169	272.168	0.0915096
pk17174	237.037	0.914668	237.037	1.79218	237.037	0.199254
pk17175	349.044	0.78444	349.044	0.557564	349.044	0.498102
pk17176	391.357	0.32728	391.357	0.00933884	391.357	0.0846035
pk1718	265.141	0.137511	265.141	0.613887	265.141	0.473446
[truncated: 5,524 more rows]

## Sheet: d) HDL-c
	UNSTRATIFIED MODEL 4 - Fully Adjusted		STRATIFIED - MEN ONLY		STRATIFIED - WOMEN ONLY
Metabolite Peak	m/z	VIP score	m/z	VIP score	m/z	VIP score
pk0	132.102	1.55431	132.102	1.15691	132.102	1.08646
pk100	216.019	0.300627	216.019	0.16207	216.019	0.425135
pk1000	150.058	0.251085	150.058	0.799966	150.058	0.432228
pk10000	319.024	0.953166	319.024	1.44129	319.024	0.49162
pk10001	252.129	0.168482	252.129	0.17057	252.129	0.0802529
pk10003	195.113	1.05352	195.113	0.603651	195.113	0.0843668
pk10004	330.227	0.930648	330.227	0.0398319	330.227	1.04817
pk1001	295.263	1.4777	295.263	1.62507	295.263	1.70104
pk10010	515.334	0.512823	515.334	0.0691491	515.334	0.83501
pk10013	283.079	0.231647	283.079	0.242183	283.079	0.0175918
pk10018	310.068	1.78501	310.068	0.94859	310.068	3.38792
pk10020	249.995	0.608148	249.995	0.476357	249.995	0.788307
pk10028	259.13	0.213053	259.13	1.02572	259.13	0.457439
pk1003	615.035	0.306673	615.035	0.942012	615.035	0.728448
pk10033	315.111	0.00463277	315.111	0.547202	315.111	0.750841
pk10036	187.94	0.665342	187.94	0.56981	187.94	0.0931839
pk10039	301.059	0.17153	301.059	0.0240355	301.059	0.636775
pk10040	185.057	0.06299	185.057	0.63159	185.057	0.345158
pk10041	219.138	0.153161	219.138	0.69471	219.138	0.213283
pk10042	245.07	0.251597	245.07	0.108142	245.07	0.140236
pk10045	277.096	0.202984	277.096	0.0222832	277.096	0.265597
pk10046	432.316	1.06024	432.316	0.268375	432.316	1.21668
pk10048	267.09	0.0201164	267.09	0.501202	267.09	0.802301
pk10052	401.25	2.36535	401.25	2.34752	401.25	2.2538
pk10054	115.095	0.594924	115.095	0.690629	115.095	0.274392
pk10058	189.164	0.149765	189.164	0.716568	189.164	0.0886548
pk10062	319.154	1.95122	319.154	2.6148	319.154	0.654855
pk10067	305.136	0.210199	305.136	0.199623	305.136	0.474322
pk10069	285.185	0.758162	285.185	1.12623	285.185	0.797389
pk10077	203.002	0.760354	203.002	0.137787	203.002	0.785779
pk10078	261.221	1.13223	261.221	0.872695	261.221	1.06971
pk10079	246.108	0.225187	246.108	2.08675	246.108	0.838617
pk10081	128.04	0.688515	128.04	0.571434	128.04	0.815098
pk10095	282.251	1.37519	282.251	0.890865	282.251	0.80048
pk10096	252.993	0.343773	252.993	0.274555	252.993	0.876862
pk101	361.062	1.53626	361.062	0.500474	361.062	1.52595
pk1010	315.134	1.10527	315.134	1.51437	315.134	2.63395
pk10106	595.433	0.147661	595.433	0.0482041	595.433	0.29257
pk10113	429.298	0.885655	429.298	1.07849	429.298	0.5404
pk10114	295.049	1.92946	295.049	1.77642	295.049	3.02658
pk10128	504.413	0.362298	504.413	0.832964	504.413	0.604768
pk10132	464.218	0.24993	464.218	0.913918	464.218	1.65752
pk10135	530.353	2.08963	530.353	0.685666	530.353	2.35404
pk10136	287.625	2.34157	287.625	3.19579	287.625	1.90612
pk10139	307.033	0.450835	307.033	0.189572	307.033	0.101763
pk10141	284.011	1.08978	284.011	1.8278	284.011	0.769593
pk10143	71.0128	0.66886	71.0128	1.08312	71.0128	0.679266
pk10146	986.612	0.164564	986.612	0.33427	986.612	0.442553
pk1015	281.247	1.24266	281.247	0.438794	281.247	1.27518
pk10153	576.47	1.20474	576.47	0.338375	576.47	1.33519
pk10155	425.345	0.843128	425.345	1.71895	425.345	1.03082
pk10159	283.085	0.629963	283.085	1.26812	283.085	0.342928
pk1016	757.557	1.11759	757.557	0.419417	757.557	0.977172
pk10160	153.035	0.173438	153.035	0.441468	153.035	0.66322
pk10163	316.118	0.1232	316.118	0.568706	316.118	0.559436
pk1017	161.044	0.119694	161.044	0.121523	161.044	0.0385252
pk10171	307.05	0.752429	307.05	0.97223	307.05	1.55848
pk10172	295.205	4.40772	295.205	3.94028	295.205	2.84824
pk10174	417.143	0.226945	417.143	0.421111	417.143	0.399638
pk10176	389.11	0.0194797	389.11	0.356447	389.11	0.475115
pk10178	287.625	1.84536	287.625	1.4267	287.625	1.601
pk10179	203	0.329233	203	0.285573	203	0.35371
pk1018	195.102	1.43087	195.102	1.0086	195.102	2.97554
pk10180	427.282	0.73521	427.282	0.991463	427.282	0.435368
pk10184	317.136	0.0837595	317.136	0.148731	317.136	0.220423
pk10186	632.458	1.16462	632.458	0.359864	632.458	1.37081
pk1019	431.315	1.13644	431.315	0.327617	431.315	1.30907
pk10191	217.002	0.235187	217.002	1.22496	217.002	0.823661
pk10195	237.037	0.519985	237.037	0.894475	237.037	0.72016
pk10197	220.136	1.63874	220.136	1.86195	220.136	1.21031
pk102	210.061	0.0831315	210.061	0.504668	210.061	0.459166
pk10200	447.31	1.22295	447.31	1.06914	447.31	1.00337
pk10201	164.068	0.205989	164.068	0.0733643	164.068	0.203778
pk10203	125.133	1.18037	125.133	1.39581	125.133	1.14024
pk10204	287.076	0.268982	287.076	0.307893	287.076	0.159089
pk10206	509.322	0.667523	509.322	0.0711716	509.322	1.33462
pk10207	830.197	1.43096	830.197	0.880616	830.197	1.38202
pk1021	487.339	2.05312	487.339	1.30255	487.339	1.93745
pk10210	229.032	0.0716934	229.032	0.995277	229.032	0.851449
pk10215	258.604	1.48814	258.604	1.51606	258.604	1.7769
pk10218	175.148	0.189305	175.148	0.406627	175.148	0.360827
pk10221	315.253	0.838874	315.253	0.740354	315.253	0.733888
pk10224	501.393	0.973917	501.393	1.22652	501.393	1.03384
pk10227	122.027	0.0948553	122.027	0.0598078	122.027	0.420695
pk1023	181.072	0.129828	181.072	1.75645	181.072	0.908922
pk10231	235.08	0.663953	235.08	0.276532	235.08	1.37076
pk10232	562.298	0.209132	562.298	0.228722	562.298	0.428834
pk10233	200.128	0.590673	200.128	0.472507	200.128	0.660462
pk10234	255.054	0.381211	255.054	0.845058	255.054	0.14437
pk10238	151.037	0.106291	151.037	0.316452	151.037	0.0648912
pk10239	343.267	0.355451	343.267	0.876781	343.267	0.401653
pk10247	489.302	0.338761	489.302	1.39059	489.302	0.781949
pk10249	403.32	1.41672	403.32	1.44244	403.32	1.75725
pk10251	464.379	1.18734	464.379	0.101254	464.379	1.62511
pk10255	313.096	0.453448	313.096	1.02042	313.096	0.455725
pk10256	259.961	0.567375	259.961	0.0780708	259.961	0.0108046
pk10257	551.428	0.976386	551.428	1.10224	551.428	1.35635
pk10261	507.298	1.24994	507.298	0.0869021	507.298	0.652737
pk10262	547.16	0.832025	547.16	0.609962	547.16	0.0214874
pk10267	162.055	0.664567	162.055	1.50848	162.055	0.540125
pk1027	269.138	0.511791	269.138	1.10843	269.138	0.687687
pk10272	208.178	0.992591	208.178	0.149411	208.178	1.02629
pk10277	174.053	1.10693	174.053	2.11905	174.053	0.789803
pk10278	215.179	0.136843	215.179	0.333097	215.179	0.247331
pk10281	198.089	1.7146	198.089	1.61573	198.089	1.24193
pk10283	429.025	0.327729	429.025	0.244217	429.025	0.179266
pk10285	504.337	1.75466	504.337	0.587689	504.337	1.65566
pk1029	291.951	0.011238	291.951	0.262106	291.951	0.486416
pk10298	289.104	0.0711344	289.104	0.313887	289.104	0.175175
pk10299	203.019	0.615925	203.019	0.674987	203.019	0.746198
pk1030	445.329	1.28438	445.329	0.276798	445.329	1.52141
pk10300	356.147	0.64746	356.147	1.56113	356.147	1.83019
pk10303	254.133	1.67238	254.133	0.389978	254.133	2.0955
pk10309	206.05	0.925608	206.05	0.786941	206.05	0.330362
pk10313	522.423	1.63921	522.423	0.684991	522.423	1.53552
pk10319	287.076	0.010054	287.076	0.155955	287.076	0.290908
pk1032	152.032	0.222817	152.032	0.581355	152.032	0.728712
pk10320	555.365	1.43188	555.365	1.12611	555.365	1.37997
pk10321	457.365	1.04764	457.365	0.04422	457.365	1.16543
pk10324	984.049	0.213241	984.049	1.08427	984.049	0.797619
pk10327	433.29	1.20951	433.29	0.271672	433.29	0.280102
pk10328	410.039	0.249964	410.039	0.143187	410.039	0.14207
pk10329	486.327	1.70477	486.327	0.703496	486.327	1.55544
pk1033	164.029	1.519	164.029	0.734672	164.029	1.73427
pk10334	725.559	0.459251	725.559	0.337561	725.559	0.843868
pk10335	167.07	0.106373	167.07	0.241757	167.07	0.104135
pk10336	296.958	0.0382333	296.958	0.547331	296.958	0.15239
pk10343	411.096	0.611335	411.096	0.953359	411.096	0.361045
pk10344	507.293	0.240579	507.293	0.314046	507.293	0.400626
pk10348	297.05	0.782072	297.05	0.162797	297.05	1.03553
pk1035	209.117	0.535083	209.117	0.866421	209.117	0.556457
pk10350	486.327	1.57924	486.327	0.0561817	486.327	1.80005
pk10351	570.421	0.728348	570.421	0.0285122	570.421	1.37619
pk10354	422.334	1.35752	422.334	0.809688	422.334	1.36693
pk10356	327.032	0.358595	327.032	0.749033	327.032	0.93717
pk10359	275.044	0.493431	275.044	0.956174	275.044	0.262317
pk1036	428.978	0.105789	428.978	0.326151	428.978	0.21613
pk10362	281.047	0.429786	281.047	0.750041	281.047	0.268684
pk10364	313.096	0.378367	313.096	0.782406	313.096	0.24221
pk10368	582.246	0.264825	582.246	0.85621	582.246	0.414604
pk10369	425.012	0.0648565	425.012	0.652621	425.012	0.0757103
pk1037	115.003	0.385462	115.003	0.242151	115.003	0.280811
pk10371	201.037	0.362192	201.037	0.247157	201.037	0.38711
pk10372	618.478	0.733824	618.478	0.254673	618.478	0.83082
pk10377	333.982	0.219679	333.982	0.130215	333.982	0.694078
pk10378	334.141	0.766409	334.141	1.6825	334.141	0.784532
pk10380	356.055	1.59736	356.055	1.24727	356.055	2.88224
pk10382	297.137	0.770497	297.137	0.578908	297.137	0.880697
pk10383	337.128	0.521904	337.128	0.241756	337.128	0.49523
pk10390	547.434	1.19281	547.434	0.0639677	547.434	1.3638
pk10392	427.266	0.561114	427.266	0.489586	427.266	0.976064
pk10393	115.095	0.0560161	115.095	0.109723	115.095	0.333492
pk10395	587.428	0.730011	587.428	0.373083	587.428	1.05622
pk104	130.022	0.433886	130.022	0.0833707	130.022	0.107577
pk1040	830.567	0.0666348	830.567	0.05971	830.567	0.703779
pk10400	573.375	0.0644107	573.375	0.950173	573.375	0.371829
pk10401	285.178	2.73843	285.178	2.0673	285.178	2.14603
pk10405	348.225	1.68025	348.225	2.03181	348.225	0.958833
pk10407	288.159	0.45118	288.159	0.289801	288.159	0.0580143
pk10409	947.794	1.69068	947.794	1.50261	947.794	1.27911
pk10417	281.069	0.565573	281.069	1.01237	281.069	0.493877
pk1042	115.003	0.614787	115.003	0.696343	115.003	0.266203
pk10435	283.121	0.89314	283.121	0.53608	283.121	0.13301
pk1044	161.01	0.535493	161.01	0.147615	161.01	0.193689
pk10442	244.118	2.71616	244.118	1.64295	244.118	1.52713
pk10447	509.322	0.0625347	509.322	0.256873	509.322	0.658237
pk10452	406.376	1.00648	406.376	0.129414	406.376	0.961442
pk10455	355.063	0.0590173	355.063	0.0578826	355.063	0.213781
pk10456	455.336	1.65146	455.336	1.34104	455.336	2.10984
pk10457	312.633	1.66409	312.633	1.16731	312.633	1.37959
pk10458	329.053	1.07076	329.053	0.69311	329.053	1.87823
pk1046	137.06	0.857676	137.06	1.89665	137.06	0.165448
pk10461	343.106	0.382433	343.106	0.622185	343.106	0.142503
pk10462	218.042	0.209069	218.042	0.651583	218.042	0.0267399
pk10467	427.772	0.465442	427.772	0.459848	427.772	0.492604
pk10468	183.069	1.23991	183.069	2.54541	183.069	1.17634
pk10470	233.946	1.13567	233.946	0.553663	233.946	0.477579
pk10471	263.089	0.173124	263.089	0.0510485	263.089	0.381248
pk10474	307.982	0.525724	307.982	0.381832	307.982	0.0908788
pk10478	282.028	0.946489	282.028	0.0901917	282.028	1.33811
pk1048	541.386	1.08378	541.386	0.441874	541.386	1.30919
pk10480	257.175	0.252855	257.175	0.39523	257.175	0.263582
pk10481	379.136	0.0804554	379.136	0.240891	379.136	0.431977
pk10482	323.146	0.328182	323.146	0.0185897	323.146	0.0024788
pk10488	276.129	1.01952	276.129	1.88318	276.129	0.841235
pk1049	210.12	0.409581	210.12	1.10561	210.12	0.484499
pk10491	341.127	0.554201	341.127	0.872166	341.127	0.595074
pk10493	401.341	0.264513	401.341	0.922408	401.341	0.381971
pk105	214.917	0.506132	214.917	5.49e-05	214.917	0.190894
pk10500	293.962	0.185879	293.962	0.0733235	293.962	0.0757153
pk10501	356.11	0.329948	356.11	0.115944	356.11	0.240504
pk10504	518.324	3.10762	518.324	3.33157	518.324	3.31776
pk10506	294.103	0.390588	294.103	0.489621	294.103	0.171099
pk10507	379.244	0.785792	379.244	0.848697	379.244	0.89915
pk10509	374.238	0.497759	374.238	0.00742772	374.238	0.537248
pk1051	155.079	0.961699	155.079	0.258821	155.079	0.663341
pk10513	231.17	0.666967	231.17	2.50732	231.17	0.022355
pk1052	392.035	0.353474	392.035	0.59195	392.035	0.392978
pk10520	350.238	0.297032	350.238	0.337806	350.238	0.0662973
pk10524	569.417	0.532311	569.417	0.366039	569.417	0.911169
pk10526	151.037	0.188264	151.037	0.00172246	151.037	0.102961
pk10529	452.277	1.64474	452.277	2.21766	452.277	1.84691
pk10535	184.013	1.00029	184.013	0.623338	184.013	0.355571
pk10536	159.117	0.00424421	159.117	0.41093	159.117	0.144239
pk10537	387.205	2.11637	387.205	2.26375	387.205	2.33191
pk10539	294.997	0.0245569	294.997	0.864965	294.997	0.21059
pk10540	309.058	0.508562	309.058	0.403929	309.058	0.225817
pk10541	216.02	0.231956	216.02	0.542532	216.02	0.547861
pk10542	222.097	0.199989	222.097	0.5691	222.097	0.202545
pk10545	281.063	0.248725	281.063	0.304071	281.063	0.454589
pk10549	481.388	1.38615	481.388	0.684181	481.388	0.966631
pk1055	418.88	0.00663614	418.88	0.0516314	418.88	0.297391
pk10553	313.096	0.495043	313.096	1.21743	313.096	0.29878
pk10556	355.138	0.604655	355.138	0.511844	355.138	0.75705
pk10557	250.013	0.391234	250.013	0.617871	250.013	0.253793
pk10559	495.404	2.07786	495.404	1.36942	495.404	2.03408
pk10561	287.125	0.746782	287.125	0.209714	287.125	0.949714
pk10562	309.136	0.956432	309.136	0.255806	309.136	0.135645
pk10565	369.122	0.265474	369.122	0.461826	369.122	0.285391
pk1057	229.118	1.17897	229.118	0.256681	229.118	0.740219
pk10570	365.232	2.08383	365.232	2.38959	365.232	2.01853
pk10573	303.236	0.723956	303.236	0.303353	303.236	0.0320455
pk10574	201.164	0.388063	201.164	0.794313	201.164	0.13086
pk10576	310.113	0.37909	310.113	0.710916	310.113	0.269177
pk1058	193.084	0.383407	193.084	0.864454	193.084	0.697707
pk10580	313.089	0.108717	313.089	0.691927	313.089	0.620184
pk10582	251.057	0.870477	251.057	1.23838	251.057	0.478292
pk10583	431.494	0.161172	431.494	0.151115	431.494	0.163649
pk10585	254.256	0.520646	254.256	0.431245	254.256	0.0995582
pk10587	690.515	0.202062	690.515	1.05923	690.515	0.0074655
pk10588	198.045	0.291844	198.045	0.0135238	198.045	0.1418
pk10589	303.195	1.17004	303.195	1.79946	303.195	1.45247
pk1059	228.956	0.385837	228.956	0.0520365	228.956	0.135204
pk10591	375.111	0.7751	375.111	0.106417	375.111	1.00347
pk10594	812.038	0.112817	812.038	0.0581358	812.038	0.124532
pk10596	172.133	1.09151	172.133	0.266676	172.133	2.14365
pk10599	391.245	0.0336511	391.245	0.468295	391.245	1.28616
pk1060	195.113	0.370531	195.113	0.561426	195.113	0.966309
pk10601	440.277	1.51332	440.277	0.922348	440.277	1.35882
pk10602	287.237	0.890764	287.237	1.37891	287.237	0.670714
pk10603	134.081	1.3763	134.081	2.14271	134.081	1.32338
pk10604	513.293	0.255882	513.293	0.705259	513.293	0.805609
pk10606	145.101	0.131018	145.101	0.274224	145.101	0.594372
pk10613	798.563	0.087626	798.563	0.376799	798.563	0.600984
pk10617	188.034	0.0358035	188.034	1.05072	188.034	0.544813
pk10618	881.849	1.06746	881.849	1.25809	881.849	1.36287
pk10620	185.077	2.30368	185.077	2.04198	185.077	1.92822
pk10622	355.263	0.884895	355.263	0.511968	355.263	0.786463
pk10624	333.05	1.03373	333.05	0.281688	333.05	0.725105
pk10625	285.115	2.4957	285.115	2.00772	285.115	1.20698
pk1063	181.002	0.0651082	181.002	0.311019	181.002	0.486213
pk10637	151.037	0.150008	151.037	0.1561	151.037	0.385325
pk10641	289.092	0.472099	289.092	0.0949031	289.092	0.260902
pk10644	245.102	0.108409	245.102	0.777847	245.102	0.269928
pk1065	134.035	0.107301	134.035	0.163447	134.035	0.186912
pk10650	490.286	0.0998424	490.286	0.266477	490.286	0.531179
pk10653	400.758	1.09495	400.758	0.567791	400.758	1.01877
pk10657	580.502	0.935005	580.502	0.0214801	580.502	0.655259
pk1066	814.623	1.03542	814.623	1.53034	814.623	1.51543
pk10661	373.274	0.514686	373.274	0.935927	373.274	0.606266
pk10662	101.997	0.106504	101.997	0.899886	101.997	0.00199736
pk10677	383.246	1.04917	383.246	0.143262	383.246	1.23339
pk10681	229.073	0.753264	229.073	0.827823	229.073	0.999661
pk10683	281.658	0.832266	281.658	0.629913	281.658	1.30901
pk10684	305.057	0.506907	305.057	1.27294	305.057	0.571407
pk10690	348.222	0.438841	348.222	0.589912	348.222	0.319759
pk10691	457.329	0.996675	457.329	0.771455	457.329	0.932067
pk10693	218.133	0.00897666	218.133	0.756294	218.133	0.292878
pk10700	528.342	3.17521	528.342	3.55118	528.342	1.99071
pk10702	148.037	0.352729	148.037	0.326115	148.037	0.318061
pk10706	283.154	0.117477	283.154	0.377991	283.154	0.467658
pk1071	101.023	1.52394	101.023	1.01961	101.023	0.670088
pk10714	216.063	0.163539	216.063	0.161631	216.063	0.0638695
pk10715	429.091	0.203669	429.091	0.875069	429.091	0.767716
pk10716	274.625	0.579944	274.625	0.139538	274.625	0.624074
pk10717	466.395	0.252452	466.395	0.613394	466.395	0.190266
pk10722	419.352	1.27123	419.352	0.60928	419.352	1.00194
pk10723	888.525	0.503854	888.525	0.972863	888.525	0.27305
pk1073	778.535	1.2376	778.535	0.409736	778.535	0.810577
pk10731	365.232	1.7453	365.232	0.952814	365.232	0.699159
pk10733	181.097	1.43742	181.097	1.07629	181.097	2.15556
pk10734	564.306	2.72168	564.306	3.29202	564.306	2.99842
pk10737	333.05	1.24303	333.05	0.317176	333.05	1.14048
pk10741	629.475	0.503963	629.475	0.932892	629.475	0.754134
pk10742	206.044	0.283282	206.044	0.434033	206.044	0.757784
pk10743	355.138	0.578482	355.138	0.624321	355.138	0.305455
pk10745	829.445	0.565666	829.445	0.591933	829.445	0.256833
pk1075	161.044	0.134024	161.044	0.148187	161.044	0.320427
pk10756	972.161	1.87284	972.161	3.00191	972.161	1.8862
pk10757	264.2	2.47015	264.2	1.60894	264.2	1.90246
pk10759	338.119	0.625152	338.119	0.399278	338.119	0.294452
pk1076	286.201	3.17928	286.201	3.12507	286.201	2.50962
pk10760	221.033	0.441123	221.033	0.373981	221.033	0.014399
pk10761	227.052	0.113903	227.052	0.972197	227.052	0.29949
pk10768	335.977	0.469413	335.977	0.598166	335.977	1.04542
pk10769	294.103	0.601989	294.103	1.35021	294.103	0.327018
pk1077	141.052	0.774021	141.052	0.870563	141.052	0.0380555
pk10779	115.095	0.474255	115.095	0.755206	115.095	0.344586
pk10780	307.083	1.83634	307.083	1.82551	307.083	1.90447
pk10786	543.365	1.09775	543.365	0.350922	543.365	1.75376
pk10788	489.272	0.898342	489.272	0.333754	489.272	1.34861
pk10789	172.133	1.49781	172.133	0.287204	172.133	2.54786
pk1079	310.017	0.678908	310.017	0.970238	310.017	0.541569
pk10790	311.11	0.214797	311.11	0.788815	311.11	0.422721
pk10792	562.4	0.416333	562.4	0.422065	562.4	0.309363
pk10794	302.139	0.754903	302.139	1.6179	302.139	1.31281
pk10799	800.52	1.7236	800.52	0.173371	800.52	1.97467
pk108	782.569	0.803579	782.569	1.17893	782.569	0.319679
pk1080	412.853	0.376969	412.853	0.605592	412.853	0.247048
pk10800	202.002	3.4407	202.002	3.3196	202.002	2.67892
pk10805	185.057	0.318922	185.057	0.271628	185.057	0.00282184
pk10806	315.073	0.680518	315.073	1.20359	315.073	0.778718
pk10809	567.401	0.954027	567.401	0.529947	567.401	1.34999
pk10811	188.071	0.485694	188.071	0.194348	188.071	0.014467
pk10813	282.251	1.51977	282.251	0.447637	282.251	1.46177
pk10815	306.975	0.597199	306.975	0.676788	306.975	0.0653911
pk10816	652.281	2.0701	652.281	2.08653	652.281	2.06319
pk10817	224.937	0.614857	224.937	0.367866	224.937	0.24007
pk10818	583.46	0.568966	583.46	0.852882	583.46	1.11892
pk1082	377.142	0.796087	377.142	1.38129	377.142	0.455009
pk10824	373.044	0.57412	373.044	1.23643	373.044	0.165141
pk10828	468.301	1.21634	468.301	1.22122	468.301	0.1513
pk10830	282.03	0.301556	282.03	0.952331	282.03	0.604511
pk10832	597.366	0.925744	597.366	0.133519	597.366	0.56556
pk10833	746.625	1.06127	746.625	0.437296	746.625	0.350988
pk10839	345.203	0.572908	345.203	0.759212	345.203	0.27881
pk1084	404.034	0.0557854	404.034	1.01892	404.034	0.371581
pk10842	421.367	1.50877	421.367	1.34166	421.367	0.776667
pk10844	303.145	1.67328	303.145	0.908568	303.145	1.19463
pk10846	259.118	0.418941	259.118	0.192347	259.118	0.0893627
pk10847	445.774	0.806491	445.774	0.518543	445.774	1.39805
pk10851	263.089	0.00454451	263.089	0.205272	263.089	0.334819
pk10856	465.392	0.187786	465.392	0.094849	465.392	0.00681708
pk10857	263.007	0.0402497	263.007	0.684231	263.007	0.113579
pk10858	338.15	1.64719	338.15	0.620586	338.15	0.760406
pk10860	315.134	0.703832	315.134	0.522879	315.134	0.565377
pk10864	534.384	0.241088	534.384	0.239469	534.384	0.192005
pk10865	299.185	0.0702947	299.185	0.323765	299.185	0.485938
pk10866	290.963	0.054348	290.963	0.124428	290.963	0.127467
pk10868	764.519	0.126008	764.519	1.27464	764.519	0.26641
pk1087	792.59	1.39329	792.59	1.87888	792.59	1.30342
pk10873	966.272	2.22278	966.272	2.51954	966.272	2.71626
pk10876	283.042	0.433298	283.042	0.916312	283.042	0.558905
pk10878	299.185	0.274898	299.185	0.380767	299.185	0.0372961
pk10880	558.384	1.81407	558.384	1.15253	558.384	2.01317
pk10881	327.075	0.554166	327.075	0.936407	327.075	0.570203
pk10884	240.978	1.83775	240.978	1.37194	240.978	0.898632
pk10887	249.054	2.02421	249.054	2.56606	249.054	1.67858
pk10889	413.766	2.48312	413.766	2.76246	413.766	2.27245
pk10892	347.221	1.82376	347.221	1.87623	347.221	1.766
pk10894	153.043	0.155828	153.043	0.564501	153.043	0.212773
pk10896	124.028	0.562195	124.028	0.308434	124.028	0.835759
pk10898	770.569	0.730957	770.569	2.46398	770.569	0.524984
pk10900	468.376	2.21484	468.376	1.89195	468.376	1.57537
pk10908	729.519	1.57191	729.519	0.914342	729.519	1.09446
pk10911	289.075	0.199053	289.075	0.338911	289.075	0.98152
pk10913	593.333	0.101694	593.333	0.393957	593.333	0.377345
pk10919	577.407	1.6761	577.407	0.697541	577.407	1.85135
pk10922	373.274	1.6433	373.274	2.05528	373.274	1.48942
pk10925	295.227	0.660468	295.227	0.458819	295.227	0.623496
pk10927	328.072	0.588442	328.072	0.798851	328.072	0.0240232
pk10930	234.982	0.718044	234.982	0.0621704	234.982	0.595222
pk10933	343.106	0.118756	343.106	0.580235	343.106	0.716135
pk10936	287.076	0.54131	287.076	0.610645	287.076	0.166735
pk1094	449.36	1.41061	449.36	0.407035	449.36	1.99431
pk10948	795.572	0.928528	795.572	0.454689	795.572	1.45796
pk10951	591.315	0.33266	591.315	0.147296	591.315	0.329681
pk10954	224.172	0.909404	224.172	0.394397	224.172	1.21631
pk10957	330.227	1.09001	330.227	0.957751	330.227	1.55072
pk10958	580.502	0.990334	580.502	0.535952	580.502	0.775539
pk1096	279.232	0.537016	279.232	0.171345	279.232	1.02791
pk10960	439.342	1.50368	439.342	1.29385	439.342	1.98308
pk10961	288.623	2.1431	288.623	2.64272	288.623	1.92867
pk10963	331.115	0.00149048	331.115	0.158327	331.115	0.932695
pk10964	560.475	1.11327	560.475	0.510954	560.475	1.1627
pk10968	243.211	0.722475	243.211	1.06606	243.211	0.412239
pk10969	330.998	0.41838	330.998	0.215522	330.998	0.175867
pk10972	254.018	0.20502	254.018	0.361511	254.018	0.41156
pk10975	307.082	2.79945	307.082	2.9954	307.082	1.79765
pk10978	184.073	0.712759	184.073	1.30101	184.073	0.359453
pk10979	272.963	0.572588	272.963	1.4699	272.963	0.665145
pk10980	286.117	0.698436	286.117	1.47822	286.117	0.721189
pk10986	971.716	1.59532	971.716	2.15489	971.716	1.93813
pk10987	151.037	0.00135734	151.037	0.778344	151.037	0.378642
pk10988	193.056	0.15927	193.056	0.310745	193.056	0.28433
pk10995	90.9222	0.403703	90.9222	0.519179	90.9222	0.150298
pk10997	479.334	1.31723	479.334	0.98838	479.334	1.09349
pk10998	196.514	0.412024	196.514	0.359616	196.514	0.890259
pk110	130.022	0.731634	130.022	0.457248	130.022	0.56577
pk1100	520.328	1.43175	520.328	1.18482	520.328	0.937407
pk11005	137.06	0.15633	137.06	0.183799	137.06	0.544949
pk11008	89.0233	0.201116	89.0233	0.258652	89.0233	0.197968
pk11010	243.048	0.483265	243.048	1.06052	243.048	0.456704
pk11014	591.325	2.1581	591.325	1.71341	591.325	1.87603
pk11017	328.23	0.134369	328.23	0.515521	328.23	0.0551054
pk11018	131.086	0.647447	131.086	0.320686	131.086	0.0840238
pk1102	134.005	0.322146	134.005	0.895871	134.005	0.0122195
pk11022	272.185	1.29877	272.185	1.78927	272.185	0.486077
pk11027	110.975	0.157345	110.975	1.39621	110.975	0.149995
pk11028	343.027	0.0464519	343.027	0.322297	343.027	0.606013
pk11030	315.111	0.31165	315.111	0.480442	315.111	0.499489
pk11031	505.241	2.90867	505.241	1.8637	505.241	1.30033
pk11033	187.995	0.989239	187.995	0.647646	187.995	0.618471
pk11035	416.285	0.397115	416.285	0.258788	416.285	0.445646
pk11037	281.063	0.134148	281.063	0.04681	281.063	0.400583
pk11039	129.041	2.61796	129.041	2.50191	129.041	1.6374
pk1104	141.055	0.085399	141.055	0.679795	141.055	0.0205284
pk11050	407.279	1.11624	407.279	0.683252	407.279	0.165677
pk11052	423.76	0.244808	423.76	0.369785	423.76	0.243648
pk11053	219.138	0.151592	219.138	0.63109	219.138	0.0162835
pk1106	447.344	2.15768	447.344	1.14342	447.344	2.69758
pk11060	230.981	0.761969	230.981	0.496229	230.981	0.679709
pk11062	411.25	0.476506	411.25	0.48521	411.25	0.56766
pk11064	204.057	1.50106	204.057	0.0810206	204.057	2.01917
pk1107	793.593	1.4049	793.593	1.19317	793.593	1.14112
pk11072	529.313	1.27594	529.313	1.54754	529.313	0.899165
pk11076	239.058	0.80974	239.058	0.152411	239.058	0.0142099
pk11078	595.349	0.139673	595.349	0.42976	595.349	0.516502
pk11079	271.092	1.56481	271.092	3.45122	271.092	1.72174
pk11081	571.359	1.62289	571.359	2.51129	571.359	1.20462
pk11084	171.053	0.210378	171.053	0.316844	171.053	0.28884
pk1109	645.292	1.00919	645.292	1.45196	645.292	2.37562
pk11092	436.272	0.809173	436.272	2.01682	436.272	0.184103
pk11093	195.005	0.416945	195.005	0.859142	195.005	0.46222
pk11098	377.127	1.1045	377.127	1.1245	377.127	0.379025
pk11101	204.057	0.622737	204.057	0.488934	204.057	0.455139
pk11102	232.148	0.422935	232.148	0.534218	232.148	0.469566
pk11104	301.059	0.0527647	301.059	0.168261	301.059	0.474848
pk11106	984.383	0.116664	984.383	0.439291	984.383	0.276117
pk1111	385.198	1.99445	385.198	1.80396	385.198	2.46836
pk11110	327.032	0.623061	327.032	1.22424	327.032	0.819173
pk11112	448.384	0.0247288	448.384	0.372896	448.384	0.0744102
pk11113	247.049	0.176153	247.049	0.335007	247.049	0.535183
pk11121	215.091	0.343663	215.091	0.288853	215.091	0.314215
pk11129	263.095	0.364886	263.095	1.0277	263.095	0.13856
pk1113	229.155	1.45781	229.155	0.184845	229.155	0.0826699
pk11131	471.308	0.770174	471.308	0.174535	471.308	0.529474
pk11132	417.288	0.335683	417.288	1.08712	417.288	0.113537
pk11134	361.162	0.509934	361.162	1.16701	361.162	0.145966
pk11135	574.378	1.16413	574.378	2.36247	574.378	0.285332
pk11137	448.35	1.77537	448.35	0.995901	448.35	1.58805
pk11140	192.033	0.711352	192.033	0.0579782	192.033	1.11257
pk11142	827.539	2.4399	827.539	1.58241	827.539	2.81361
pk1115	480.308	1.40309	480.308	1.72859	480.308	1.98544
pk11156	292.06	0.0330742	292.06	0.865117	292.06	0.470323
pk11159	341.16	0.63392	341.16	0.544017	341.16	0.654529
pk11161	375.25	1.06788	375.25	0.529795	375.25	0.690171
pk11162	245.099	0.169046	245.099	0.521787	245.099	0.0466782
pk11167	71.0128	0.163719	71.0128	1.1487	71.0128	0.363634
pk11168	99.0077	0.0728095	99.0077	0.33857	99.0077	0.152445
pk11172	301.216	0.058637	301.216	0.176578	301.216	0.736082
pk11174	136.048	0.273053	136.048	0.687055	136.048	0.617701
pk11177	283.079	0.111023	283.079	0.441576	283.079	0.229401
pk11181	565.262	1.99782	565.262	1.162	565.262	1.48014
pk11182	583.255	0.462297	583.255	0.874638	583.255	1.43738
pk11184	482.314	1.53791	482.314	1.93078	482.314	1.54696
pk11185	204.123	0.888954	204.123	1.89044	204.123	0.382257
pk11186	357.084	0.0559382	357.084	0.169508	357.084	0.431967
pk11187	179.972	1.84062	179.972	1.67734	179.972	0.609321
pk1119	248.999	0.586986	248.999	0.51413	248.999	0.851731
pk11190	251.042	0.294532	251.042	0.512875	251.042	1.12924
pk11193	213.095	0.0335937	213.095	0.047979	213.095	0.777182
pk11195	289.104	0.723583	289.104	1.16585	289.104	0.69936
pk11198	795.068	0.561725	795.068	0.110616	795.068	0.0282228
pk112	87.0077	0.30728	87.0077	0.136463	87.0077	0.186096
pk11200	849.555	0.727346	849.555	1.08943	849.555	0.427807
pk11204	300.217	1.38045	300.217	1.45728	300.217	1.80249
pk11207	259.081	0.0687332	259.081	0.570413	259.081	0.0336254
pk11210	207.131	0.93458	207.131	1.82023	207.131	0.149351
pk11212	419.315	1.30807	419.315	0.0279809	419.315	1.08751
pk11218	257.147	1.72505	257.147	1.2498	257.147	1.25649
pk1122	135.032	0.0237499	135.032	0.545018	135.032	0.447707
pk11221	327.068	0.144543	327.068	0.608066	327.068	0.118373
pk11225	115.095	0.27903	115.095	0.0244578	115.095	0.0720201
pk11227	405.299	1.02394	405.299	0.908972	405.299	0.0189711
pk11229	386.29	0.0878216	386.29	0.686684	386.29	0.597997
pk11231	243.086	0.132146	243.086	0.792027	243.086	0.098938
pk11234	447.383	0.0521808	447.383	0.256454	447.383	0.799113
pk11237	373.149	0.327664	373.149	0.0376469	373.149	0.337807
pk1124	141.041	1.88819	141.041	1.01828	141.041	1.61053
pk11242	395.315	1.76367	395.315	0.179924	395.315	1.49714
pk11243	283.14	0.63546	283.14	0.0142809	283.14	1.04799
pk11244	204.123	0.194029	204.123	0.243798	204.123	0.341169
pk11246	353.126	1.2632	353.126	1.84123	353.126	1.22518
pk11249	491.334	0.342055	491.334	0.381485	491.334	0.0914126
pk11254	966.16	2.46522	966.16	3.21049	966.16	2.40014
pk11257	234.965	0.534329	234.965	0.421498	234.965	0.180084
pk11258	427.255	0.606578	427.255	1.55326	427.255	0.704818
pk11261	309.094	0.0828971	309.094	0.0586233	309.094	0.665385
pk11263	183.023	1.01182	183.023	0.15272	183.023	0.973255
pk11268	664.3	0.731215	664.3	0.63834	664.3	0.238929
pk11271	280.104	1.14718	280.104	0.107683	280.104	0.705692
pk11274	321.062	0.976257	321.062	0.12083	321.062	0.340924
pk11276	538.417	0.736656	538.417	0.29736	538.417	0.902658
pk11278	248.034	0.339952	248.034	0.5088	248.034	0.198389
pk11281	177.039	1.76132	177.039	1.71683	177.039	1.63436
pk11286	245.082	0.293486	245.082	0.433929	245.082	0.499972
pk11288	233.113	0.23513	233.113	0.724801	233.113	0.13488
pk1129	757.557	1.02996	757.557	0.279896	757.557	1.03717
pk11293	151.037	0.28124	151.037	0.239822	151.037	0.454342
pk11294	198.009	0.687764	198.009	0.521565	198.009	0.184734
pk11299	134.507	0.539681	134.507	0.328341	134.507	0.19797
pk113	130.05	0.0739888	130.05	0.160637	130.05	0.283024
pk1130	802.535	0.971667	802.535	1.0062	802.535	1.44886
pk11301	311.11	0.0757979	311.11	0.681949	311.11	0.381796
pk11303	505.312	0.843053	505.312	0.859541	505.312	0.690503
pk11309	503.332	1.32628	503.332	1.2147	503.332	2.08608
pk11312	494.391	1.3601	494.391	0.645567	494.391	1.18217
pk11316	253.047	1.65293	253.047	2.34399	253.047	1.43617
pk11318	558.384	0.861829	558.384	0.00833225	558.384	1.05096
pk11324	344.091	0.394462	344.091	0.877624	344.091	0.530445
pk1134	93.0699	0.437565	93.0699	0.646928	93.0699	0.540073
pk11342	373.274	0.211448	373.274	0.214836	373.274	0.185592
pk11349	303.232	0.156206	303.232	0.26877	303.232	0.45989
pk11350	212.053	0.306431	212.053	1.22924	212.053	0.0653559
pk11352	431.313	1.01814	431.313	0.0954306	431.313	0.875181
pk11354	349.993	0.62876	349.993	0.571685	349.993	0.391002
pk11360	353.088	1.83821	353.088	0.374721	353.088	0.564005
pk11362	151.037	0.0441426	151.037	0.620669	151.037	0.0751614
pk11364	432.355	0.50833	432.355	0.106714	432.355	0.455226
pk11370	299.517	0.704381	299.517	0.681404	299.517	0.217338
pk11371	287.237	1.13474	287.237	1.0872	287.237	0.228847
pk11374	283.658	0.942313	283.658	1.15198	283.658	0.742059
pk11379	262.05	0.134526	262.05	0.0748385	262.05	0.40412
pk1138	300.633	0.123341	300.633	0.247202	300.633	0.491801
pk11380	355.143	0.129718	355.143	0.252293	355.143	0.458076
pk11385	249.073	0.171527	249.073	0.309737	249.073	0.128508
pk11387	206.117	0.167612	206.117	0.934547	206.117	0.817972
pk11395	169.966	0.193274	169.966	0.185219	169.966	0.118282
pk11396	489.319	1.25853	489.319	0.143206	489.319	1.03483
pk11399	311.11	0.176259	311.11	0.172541	311.11	0.17833
pk11407	325.055	0.135223	325.055	0.703153	325.055	1.43621
pk1141	153.127	2.95466	153.127	0.941083	153.127	3.07244
pk11414	259.998	1.88561	259.998	2.74534	259.998	0.773738
pk11415	307.263	0.223604	307.263	1.02959	307.263	0.44349
pk11417	491.334	1.31369	491.334	0.0385772	491.334	0.947515
pk11425	320.191	0.499751	320.191	0.407102	320.191	0.599409
pk11432	499.338	1.03135	499.338	0.375535	499.338	1.29395
pk11434	580.442	0.384258	580.442	0.660965	580.442	0.633765
pk11436	256.056	0.682619	256.056	0.142849	256.056	1.20345
pk11437	294.057	3.17053	294.057	4.17416	294.057	2.42524
pk11441	634.473	0.908749	634.473	0.367987	634.473	0.845735
pk11445	145.101	0.0742835	145.101	0.0250503	145.101	0.0153465
pk11448	229.032	0.499186	229.032	0.908587	229.032	0.431507
pk11449	312.217	0.955351	312.217	1.60569	312.217	1.19688
pk1145	175.034	0.718579	175.034	0.188156	175.034	0.00348792
pk11453	281.027	0.413601	281.027	1.18775	281.027	0.609251
pk11454	794.06	0.134987	794.06	0.187127	794.06	0.0536926
pk1146	447.346	1.32463	447.346	0.0879369	447.346	1.12902
pk11461	269.031	0.0448709	269.031	0.60251	269.031	0.606745
pk11467	198.089	1.27895	198.089	1.26624	198.089	0.80167
pk11472	284.087	0.668017	284.087	1.26202	284.087	0.0799549
pk11479	269.063	0.366885	269.063	0.267387	269.063	0.140282
pk1148	152.01	0.137303	152.01	0.226518	152.01	0.653235
pk1149	131.053	0.134404	131.053	0.598088	131.053	0.332497
pk11490	245.014	0.24081	245.014	0.0818067	245.014	0.394789
pk11492	267.084	0.428974	267.084	0.353362	267.084	0.747344
pk11493	343.106	0.159492	343.106	0.522609	343.106	0.135231
pk11498	500.379	0.407968	500.379	1.77992	500.379	0.17813
pk1150	213.01	0.660492	213.01	0.230491	213.01	0.278972
pk1151	385.061	0.464244	385.061	0.215	385.061	0.508196
pk11512	344.091	0.4817	344.091	0.829537	344.091	0.75936
pk11514	168.52	0.180517	168.52	0.445073	168.52	0.187393
pk11519	457.277	0.444648	457.277	0.450967	457.277	0.183113
pk11521	299.185	0.233617	299.185	0.514535	299.185	0.345869
pk11522	224.99	1.64843	224.99	1.60489	224.99	0.496017
pk11523	291.002	0.492457	291.002	1.30653	291.002	0.104061
pk11527	570.421	0.397439	570.421	0.483621	570.421	0.813272
pk11529	259.115	0.31934	259.115	0.396015	259.115	0.504586
pk11533	331.106	1.35632	331.106	0.187471	331.106	0.206788
pk11543	146.035	0.586872	146.035	0.0693507	146.035	0.331956
pk11545	825.543	0.127101	825.543	0.0255585	825.543	0.0184935
pk11548	216.02	0.188232	216.02	0.397611	216.02	0.1176
pk11549	298.052	0.496411	298.052	0.737805	298.052	0.144989
pk11553	186.991	0.60599	186.991	0.229531	186.991	0.33653
pk11554	420.782	0.381267	420.782	0.597617	420.782	0.448841
pk11555	505.348	1.20529	505.348	1.43183	505.348	1.19111
pk11556	337.128	0.475192	337.128	0.455518	337.128	0.325218
pk11557	259.998	0.12135	259.998	0.16824	259.998	0.330509
pk11567	151.037	0.0136681	151.037	0.497082	151.037	0.0458668
pk11568	231.054	0.39525	231.054	0.247773	231.054	0.0515377
pk11570	173.988	0.816249	173.988	0.0823532	173.988	0.332415
pk11574	603.496	0.864385	603.496	0.502674	603.496	1.06511
pk11576	345.279	0.987228	345.279	0.395116	345.279	1.4133
pk1158	139.027	0.0612891	139.027	0.429361	139.027	0.559513
pk11580	311.074	0.479939	311.074	0.682199	311.074	0.118589
pk11585	340.166	0.114604	340.166	0.318969	340.166	0.300981
pk11587	263.089	0.4515	263.089	0.785144	263.089	0.236676
pk11588	276.144	0.731187	276.144	0.286267	276.144	1.43964
pk1159	133.097	0.225937	133.097	0.753188	133.097	0.137407
pk1160	469.389	0.359852	469.389	0.0920364	469.389	0.697849
pk11603	77.0386	0.872996	77.0386	0.00683908	77.0386	1.50505
pk1161	323.011	0.254175	323.011	0.053429	323.011	0.20778
pk11613	466.198	0.663874	466.198	0.228398	466.198	0.360524
pk1162	218.995	0.0163018	218.995	2.31324	218.995	0.403865
pk11623	325.037	1.44503	325.037	0.757607	325.037	2.71218
pk11627	240.092	0.0216854	240.092	0.700024	240.092	0.311208
pk11630	221.09	0.333186	221.09	0.118776	221.09	0.196118
pk11633	199.977	0.0951077	199.977	0.829156	199.977	0.412951
pk11634	285.977	0.421504	285.977	1.25812	285.977	0.202019
pk11637	554.426	0.0624363	554.426	0.907732	554.426	0.0921068
pk11639	426.266	0.77386	426.266	1.49663	426.266	1.05805
pk11642	489.319	0.989398	489.319	0.198514	489.319	0.398325
pk1165	185.032	0.310567	185.032	0.0605371	185.032	0.0376483
pk11656	459.382	0.957226	459.382	0.512671	459.382	0.852098
pk11661	466.359	1.08777	466.359	1.05616	466.359	0.82812
pk11665	330.032	0.0920428	330.032	0.89063	330.032	0.0135025
pk1168	279.232	1.53816	279.232	0.499609	279.232	1.48926
pk11684	824.545	0.0626787	824.545	0.503763	824.545	0.0207189
pk11685	247.133	0.401021	247.133	0.332986	247.133	0.0299399
pk11687	245.033	0.0797166	245.033	0.900741	245.033	0.173504
pk1169	147.113	0.563322	147.113	0.438299	147.113	0.631062
pk11699	821.618	0.390487	821.618	0.414718	821.618	0.145208
pk117	87.0077	0.487784	87.0077	0.0703091	87.0077	0.324322
pk11700	573.376	0.686532	573.376	0.0669238	573.376	0.607107
pk11702	573.314	0.331212	573.314	0.0699683	573.314	0.195019
pk11703	189.091	0.369632	189.091	0.342286	189.091	0.506426
pk11712	343.267	0.340577	343.267	0.418748	343.267	0.076566
pk11713	373.204	1.11745	373.204	1.21027	373.204	1.22625
pk11714	86.0317	0.927679	86.0317	1.31266	86.0317	0.165169
pk11719	311.11	0.0815704	311.11	0.192403	311.11	0.550446
pk1172	422.263	0.0183869	422.263	0.0546087	422.263	0.0349661
pk11722	280.235	1.35072	280.235	0.306503	280.235	1.58905
pk11727	72.119	0.402047	72.119	0.501183	72.119	0.362296
pk1173	306.139	2.17338	306.139	2.96096	306.139	2.31421
pk11730	190.986	0.246581	190.986	0.735276	190.986	0.4434
pk11733	289.023	0.792524	289.023	0.837075	289.023	0.536396
pk11736	795.068	0.289524	795.068	0.628309	795.068	0.0334053
pk1174	515.371	1.71461	515.371	0.884833	515.371	1.89501
pk11746	247.133	0.207705	247.133	0.31891	247.133	0.470087
pk11747	176.128	1.45137	176.128	0.575402	176.128	0.346199
pk11749	493.349	1.07629	493.349	1.4726	493.349	0.776388
pk1175	488.872	0.581858	488.872	0.593637	488.872	0.27942
pk11750	259.205	0.168007	259.205	0.194254	259.205	0.130063
pk11753	204.087	0.680905	204.087	0.749908	204.087	0.13176
pk11759	379.136	0.176091	379.136	0.359138	379.136	0.922653
pk11760	248.096	0.914732	248.096	0.86805	248.096	1.24775
pk11764	241.031	0.0221543	241.031	0.418452	241.031	0.445086
pk1177	136.073	0.12218	136.073	0.288189	136.073	0.076434
pk11770	471.308	0.738066	471.308	1.26997	471.308	0.454119
pk11771	886.51	0.124645	886.51	0.0540495	886.51	0.472943
pk11772	174.048	0.576382	174.048	0.774059	174.048	0.648705
pk1178	186.991	1.07355	186.991	0.880696	186.991	0.755898
pk11782	477.319	1.84529	477.319	0.287599	477.319	1.58732
pk11789	469.389	1.78322	469.389	1.42337	469.389	1.33001
pk1179	113.06	0.471938	113.06	0.525566	113.06	0.762761
pk11791	341.121	0.0348974	341.121	0.598855	341.121	0.449489
pk11793	140.986	0.944759	140.986	0.511527	140.986	0.685427
pk11799	255.134	0.0782293	255.134	0.451527	255.134	0.0790717
pk118	218.984	0.00429433	218.984	0.429619	218.984	0.285194
pk1180	813.675	1.42895	813.675	0.6989	813.675	0.593189
pk11801	462.327	1.99021	462.327	0.831681	462.327	2.29989
pk11802	309.058	0.368646	309.058	0.431938	309.058	0.16593
pk11803	323.177	0.875881	323.177	0.663782	323.177	0.325904
pk11806	276.032	0.796091	276.032	0.557023	276.032	1.48034
pk11807	301.216	0.270478	301.216	0.338482	301.216	0.354882
pk1181	561.413	2.57156	561.413	1.69745	561.413	3.02634
pk11810	506.36	0.353212	506.36	0.0123467	506.36	0.732646
pk11811	221.09	0.579338	221.09	2.41119	221.09	1.41489
pk11813	272.185	0.337408	272.185	2.48724	272.185	1.12481
pk11816	269.074	0.49882	269.074	0.490938	269.074	0.314523
pk1182	167.056	0.912047	167.056	0.0226814	167.056	1.64972
pk11820	280.979	0.443173	280.979	0.846222	280.979	0.288757
pk11828	462.334	1.83617	462.334	1.92586	462.334	1.86868
pk1183	230.096	0.674047	230.096	0.743802	230.096	2.20982
pk11831	527.334	1.47224	527.334	1.42115	527.334	1.96213
pk11832	366.269	0.451671	366.269	0.175019	366.269	0.108008
pk11835	212.061	0.245592	212.061	0.716164	212.061	0.676089
pk11836	261.221	0.390063	261.221	0.167443	261.221	0.219555
pk11837	309.058	0.235367	309.058	0.663575	309.058	0.501021
pk11841	530.322	2.33331	530.322	2.05556	530.322	2.28266
pk11842	233.027	0.916438	233.027	0.0843238	233.027	1.35448
pk11848	308.019	0.66548	308.019	1.11381	308.019	0.459366
pk11853	568.427	1.35853	568.427	1.36448	568.427	1.84372
pk11855	115.994	0.130997	115.994	0.71384	115.994	0.141042
pk11857	636.489	0.115343	636.489	0.048651	636.489	0.320918
pk11863	313.107	0.853915	313.107	1.63379	313.107	0.747973
pk11865	501.319	1.60049	501.319	0.747495	501.319	1.38806
pk11866	425.362	0.986122	425.362	0.485647	425.362	0.904904
pk11874	411.25	1.53903	411.25	1.46458	411.25	1.33057
pk11875	224.925	0.454108	224.925	0.0335612	224.925	0.461163
pk1188	301.213	2.02799	301.213	0.529612	301.213	1.29915
pk11881	213.039	0.448417	213.039	1.21176	213.039	0.356602
pk11887	361.162	0.195019	361.162	0.111498	361.162	0.124133
pk1189	758.569	0.886424	758.569	1.07144	758.569	0.400741
pk11895	493.35	1.14454	493.35	0.189329	493.35	0.943499
pk1190	221.033	0.271689	221.033	2.26712	221.033	0.854132
pk11901	395.131	0.390856	395.131	0.00636915	395.131	0.158345
pk11903	408.235	0.00847772	408.235	0.774796	408.235	0.0199191
pk11904	299.185	0.0173283	299.185	0.681898	299.185	0.158526
pk11906	471.308	1.35277	471.308	1.4202	471.308	1.72271
pk11907	286.625	2.50373	286.625	3.01294	286.625	2.1839
pk1192	148.047	1.04473	148.047	1.05951	148.047	1.14402
pk11922	462.327	2.30702	462.327	1.50531	462.327	1.94294
pk11923	767.577	1.82693	767.577	2.20526	767.577	1.84976
pk11924	118.065	0.715974	118.065	0.692403	118.065	0.71662
pk1193	227.052	0.19249	227.052	1.25641	227.052	0.407246
pk11930	560.311	1.53287	560.311	1.53084	560.311	0.762197
pk11936	845.622	1.11275	845.622	1.09478	845.622	0.283564
pk11937	477.317	0.897829	477.317	0.0168238	477.317	1.15559
pk11939	136.175	0.671819	136.175	0.491525	136.175	0.742294
pk11940	874.554	1.26064	874.554	1.21879	874.554	1.98285
pk11943	293.644	1.24669	293.644	1.24453	293.644	0.967262
pk11944	402.266	1.61432	402.266	1.33933	402.266	1.55679
pk11950	461.361	1.25005	461.361	0.171309	461.361	1.39719
pk11955	434.289	0.786161	434.289	0.19551	434.289	0.206638
pk11957	283.084	0.62597	283.084	0.533636	283.084	0.118559
pk1196	287.2	0.648685	287.2	1.08807	287.2	0.814133
pk11960	263.044	0.0909489	263.044	0.0455829	263.044	0.123751
pk11963	291.002	0.342566	291.002	1.15294	291.002	0.474451
pk11966	430.301	0.457364	430.301	0.512739	430.301	0.193063
pk11969	295.66	1.87018	295.66	2.10558	295.66	1.46634
pk1197	154.05	1.27797	154.05	2.22729	154.05	0.156397
pk11974	287.079	0.186812	287.079	0.541089	287.079	0.538426
pk11977	404.36	0.721493	404.36	0.664211	404.36	0.40219
pk11981	233.113	0.9439	233.113	1.32551	233.113	0.652505
pk11986	261.097	0.600591	261.097	0.54204	261.097	0.52682
pk11988	231.084	0.572134	231.084	1.51632	231.084	1.1097
pk1199	354.894	0.538792	354.894	0.522631	354.894	0.406093
pk11994	297.127	0.66061	297.127	0.082053	297.127	0.597213
pk11999	198.124	1.20688	198.124	0.902439	198.124	1.49789
pk1200	172.032	0.247306	172.032	0.127515	172.032	0.0775366
pk12003	262.013	0.588216	262.013	0.147947	262.013	0.580978
pk12006	237.043	0.048091	237.043	0.222888	237.043	0.805851
pk12008	253.195	2.62536	253.195	1.66986	253.195	1.20764
pk1201	209.056	0.877046	209.056	0.647155	209.056	1.02968
pk12011	485.36	0.020858	485.36	1.19142	485.36	0.149582
pk12012	470.368	1.70409	470.368	2.40211	470.368	2.02975
pk12021	313.096	0.333533	313.096	0.292567	313.096	0.104083
pk12023	249.054	1.33022	249.054	1.93128	249.054	0.291632
pk12027	508.367	0.0372127	508.367	0.503313	508.367	0.0737004
pk12029	253.111	0.498957	253.111	0.89975	253.111	0.24207
pk12033	313.201	0.231424	313.201	0.21263	313.201	0.0972945
pk12036	412.284	0.304775	412.284	0.0859714	412.284	0.217152
pk1204	116.071	1.40055	116.071	0.63905	116.071	1.37859
pk12040	164.115	0.56697	164.115	0.888135	164.115	0.644942
pk12041	339.105	0.0589184	339.105	0.369723	339.105	0.424835
pk12044	201.076	0.355784	201.076	0.302255	201.076	0.626912
pk12049	262.148	2.87139	262.148	1.61667	262.148	1.81689
pk1205	152.032	0.286518	152.032	0.532611	152.032	0.0699113
pk12050	334.477	0.439809	334.477	0.333121	334.477	0.405097
pk12052	193.056	0.13985	193.056	0.293922	193.056	0.118083
pk12054	100.013	0.902488	100.013	0.0383252	100.013	1.19957
pk12059	246.23	1.0018	246.23	0.246266	246.23	0.0667032
pk12067	182.162	0.903325	182.162	0.200464	182.162	0.708875
pk12074	248.113	0.536662	248.113	0.0822221	248.113	0.135344
pk12075	257.175	0.240839	257.175	0.63615	257.175	0.269281
pk12079	389.341	1.43994	389.341	0.740778	389.341	0.898689
pk12084	546.421	0.838997	546.421	0.137052	546.421	0.855371
pk12085	193.056	0.369219	193.056	0.094777	193.056	0.0367255
pk12086	257.19	0.550186	257.19	0.0743114	257.19	0.731263
pk12088	106.065	0.142543	106.065	0.00371334	106.065	0.0298919
pk1209	246.17	2.40532	246.17	1.85845	246.17	1.45159
pk12090	253.032	0.0187292	253.032	0.654186	253.032	0.0536031
pk12091	430.295	0.136973	430.295	0.466337	430.295	0.377887
pk12095	247.133	0.411741	247.133	0.107677	247.133	0.194429
pk12097	311.13	1.51503	311.13	1.69452	311.13	0.236358
pk1210	171.026	0.682642	171.026	1.06546	171.026	0.774069
pk12101	301.003	0.204427	301.003	0.984386	301.003	0.228549
pk12107	299.135	1.03941	299.135	1.98426	299.135	0.433016
pk12109	259.045	0.415614	259.045	1.37312	259.045	0.474813
pk1211	232.997	0.418229	232.997	0.562794	232.997	0.592451
pk12111	308.161	0.722537	308.161	0.540157	308.161	0.349744
pk12117	319.063	0.130203	319.063	0.139827	319.063	0.114648
pk1212	141.052	0.140493	141.052	2.95945	141.052	0.75904
pk12127	262.013	0.396749	262.013	0.549584	262.013	0.521464
pk12128	457.33	0.362479	457.33	0.206979	457.33	0.649773
pk12131	249.152	1.13535	249.152	2.57817	249.152	0.519487
pk12132	229.071	0.463227	229.071	0.530054	229.071	0.744151
pk12134	327.075	0.825666	327.075	0.0664657	327.075	0.038387
pk12139	397.147	0.0864477	397.147	0.793565	397.147	0.548014
pk12144	632.457	0.797766	632.457	0.696272	632.457	0.566057
pk12145	652.375	0.273842	652.375	0.475508	652.375	0.226142
pk12148	185.067	0.442789	185.067	0.573065	185.067	0.587035
pk12154	283.242	0.389898	283.242	0.346236	283.242	0.564843
pk1216	234.997	0.0643308	234.997	0.509955	234.997	0.384907
pk12160	162.055	0.00135629	162.055	0.173329	162.055	0.105752
pk12166	281.027	0.438047	281.027	1.2087	281.027	0.794025
pk12167	235.08	0.906023	235.08	1.9404	235.08	0.0182171
pk12174	198.056	0.392315	198.056	0.671604	198.056	0.643706
pk12175	241.034	0.34781	241.034	1.27291	241.034	0.34846
pk12176	439.121	0.339978	439.121	0.285922	439.121	0.0296256
pk12177	198.084	1.52534	198.084	0.772497	198.084	1.07687
pk12179	475.303	1.64517	475.303	0.996636	475.303	1.84285
pk12181	206.96	1.0374	206.96	0.970758	206.96	0.888405
pk12183	151.037	0.0264121	151.037	0.0414108	151.037	0.527436
pk12187	512.341	0.493648	512.341	0.0983536	512.341	0.754965
pk1219	155.043	1.04874	155.043	0.261848	155.043	0.79154
pk12190	982.386	0.518913	982.386	0.285893	982.386	1.08761
pk12194	219.134	0.353262	219.134	0.924361	219.134	0.796975
pk12202	253.216	0.949666	253.216	0.660981	253.216	0.867641
pk12203	254.102	0.342498	254.102	0.227483	254.102	0.31034
pk1221	337.167	0.575863	337.167	0.590074	337.167	0.641857
pk12212	259.045	0.253141	259.045	0.820938	259.045	0.105366
pk12214	604.499	0.710519	604.499	0.250025	604.499	1.05766
pk1222	725.531	1.00158	725.531	1.31478	725.531	0.620785
pk12228	467.32	0.147872	467.32	0.831523	467.32	0.167385
pk1223	245.115	0.42587	245.115	0.852261	245.115	0.816979
pk12240	309.064	0.529841	309.064	1.00323	309.064	0.383543
pk12244	538.35	0.66643	538.35	1.10783	538.35	0.356053
pk12246	737.731	1.6232	737.731	1.00153	737.731	1.54372
pk12249	476.381	1.31151	476.381	0.705242	476.381	1.30794
pk1225	167.068	0.226483	167.068	0.347863	167.068	0.819627
pk12257	151.037	0.424829	151.037	0.515734	151.037	0.431319
pk12267	360.024	0.117674	360.024	1.21992	360.024	0.686103
pk12269	414.3	0.551536	414.3	0.116875	414.3	0.704063
pk12270	397.147	0.0101783	397.147	0.57564	397.147	0.101879
pk12273	417.139	0.469	417.139	0.749884	417.139	0.180739
pk12289	287.957	0.351801	287.957	0.0353751	287.957	0.131108
pk1229	221.982	0.851057	221.982	0.378147	221.982	0.408381
pk12300	180.11	0.535951	180.11	0.395879	180.11	0.502109
pk12304	211.119	0.0142747	211.119	0.331653	211.119	1.33849
pk12310	521.381	1.44529	521.381	1.12569	521.381	1.26718
pk12313	519.404	1.11437	519.404	1.19196	519.404	1.33289
pk12322	287.116	0.613847	287.116	0.454155	287.116	0.099808
pk12326	179.049	0.801377	179.049	0.769511	179.049	0.505216
pk1233	781.557	1.255	781.557	0.870848	781.557	2.12159
pk12334	437.287	0.290995	437.287	0.170051	437.287	0.462579
pk12339	406.376	0.783677	406.376	0.331729	406.376	0.772876
pk1234	597.449	0.807877	597.449	0.0446213	597.449	1.29404
pk12345	259.19	0.368737	259.19	0.249149	259.19	0.725922
pk12354	219.08	0.262274	219.08	0.213392	219.08	0.547432
pk12365	288.217	1.71976	288.217	0.595512	288.217	0.189586
pk1237	114.066	0.90798	114.066	0.41493	114.066	0.131075
pk12371	275.044	0.215358	275.044	0.606131	275.044	0.213987
pk12373	302.16	0.221698	302.16	0.213593	302.16	0.642166
pk1238	223.108	2.31319	223.108	1.68606	223.108	1.39075
pk12380	220.143	2.78611	220.143	2.32985	220.143	1.83769
pk12382	417.262	0.670653	417.262	0.436875	417.262	0.34465
pk12383	211.961	1.2009	211.961	1.11157	211.961	0.47987
pk12394	417.372	0.95704	417.372	0.0289123	417.372	1.30992
pk12399	826.535	2.03498	826.535	0.96866	826.535	2.10012
pk124	130.05	0.304917	130.05	0.108236	130.05	0.337196
pk12404	299.139	0.8974	299.139	1.50255	299.139	2.1382
[truncated: 6,688 more rows]
