# Supplementary material for: Sex Modifies Metabolic Pathways Associated with Lipids in Untargeted Metabolomics: The Coronary Artery Risk Development in Young Adults (CARDIA) Study, 2005–2006
Source: Metabolites. 2025 Nov 8;15(11):730. doi: 10.3390/metabo15110730 (PMC12654688; doi:10.3390/metabo15110730)
Supplement: Supplementary file 1 [file metabolites-15-00730-s001.zip › Metabolites_3670261_SuppTable S8_exclude_missing.xlsx]

## Sheet: Model 4 (Fully Adjusted)
Supplemental Table 8. Metabolic pathways identified from 7,488 metabolite peaks (excluding metabolites peaks with >80% missingness) associated with each clinical lipid measure with differential metabolic activity by sex in the Coronary Artery Risk Development in Young Adults Study, 2005–2006 (N = 2,169)
	Total Cholesterol						Triglycerides						LDL-c					HLD-c
METABOLIC PATHWAY	Pathway Total (1)	Pathway Hits (2)	Significant Hits (3)	Expected Hits	FET (4)	Gamma (5)	Pathway Total (1)	Pathway Hits (2)	Significant Hits (3)	Expected Hits	FET (4)	Gamma (5)	Pathway Total (1)	Pathway Hits (2)	Significant Hits (3)	Expected Hits	FET (4)	Gamma (5)	Pathway Total (1)	Pathway Hits (2)	Significant Hits (3)	Expected Hits	FET (4)	Gamma (5)
Alanine, aspartate and glutamate metabolism	28	24	10	4.5169	0.029479	0.0194	28	24	9	8.3053	0.74786	0.32216	28	24	14	7.4068	0.029214	0.042379	28	24	6	7.8682	0.96139	0.65882
alpha-Linolenic acid metabolism	N/A	N/A	N/A	N/A	N/A	N/A	12	5	2	3.5594	0.69934	0.43188	12	5	2	3.1743	0.62022	0.31906	12	5	3	3.3721	0.31531	0.2134
Amino sugar and nucleotide sugar metabolism	39	24	3	6.2914	0.93959	0.40836	39	24	2	11.568	0.99997	0.96161	39	24	9	10.317	0.58052	0.17969	39	24	8	10.959	0.8091	0.41569
Arachidonic acid metabolism	43	39	1	6.9367	0.99997	1	43	39	11	12.755	0.97759	0.64805	43	39	3	11.375	1	0.9601	43	39	13	12.083	0.84773	0.43021
Arginine and proline metabolism	35	28	4	5.6461	0.9155	0.34846	35	28	7	10.382	0.98288	0.69166	35	28	8	9.2585	0.8863	0.39417	35	28	3	9.8352	0.9999	0.95387
Arginine biosynthesis	14	11	7	2.2585	0.0042247	0.017293	14	11	4	4.1526	0.75314	0.38168	14	11	7	3.7034	0.071052	0.053608	14	11	3	3.9341	0.88142	0.57013
Ascorbate and aldarate metabolism	8	6	1	1.2905	0.79121	1	8	6	1	2.3729	0.9629	1	8	6	3	2.1162	0.40507	0.17576	8	6	1	2.248	0.95346	1
beta-Alanine metabolism	21	12	4	3.3877	0.28668	0.061402	21	12	3	6.229	0.9382	0.61514	21	12	7	5.5551	0.11696	0.062289	21	12	3	5.9011	0.91709	0.61866
Biosynthesis of unsaturated fatty acids	36	9	1	5.8075	0.90507	1	36	9	7	10.678	0.033171	0.063178	36	9	4	9.523	0.45581	0.17223	36	9	7	10.116	0.024037	0.074184
Biotin metabolism	4	3	1	0.64527	0.5423	1	4	3	1	1.1865	0.8066	1	4	3	1	1.0581	0.75712	1	4	3	1	1.124	0.78347	1
Butanoate metabolism	15	10	1	2.4198	0.92706	1	15	10	4	4.4493	0.67049	0.32575	15	10	5	3.9679	0.30628	0.11398	N/A	N/A	N/A	N/A	N/A	N/A
Caffeine metabolism	10	10	1	1.6132	0.92706	1	N/A	N/A	N/A	N/A	N/A	N/A	10	10	2	2.6453	0.93796	0.58391	10	10	8	2.8101	0.01165	0.069012
Citrate cycle (TCA cycle)	16	11	5	2.5811	0.082421	0.027779	16	11	3	4.7459	0.90836	0.56629	16	11	9	4.2324	0.003399	0.038649	16	11	2	4.4961	0.97015	0.76166
Cysteine and methionine metabolism	33	21	6	5.3235	0.34407	0.061783	33	21	6	9.7884	0.93579	0.5595	33	21	8	8.7294	0.56299	0.17724	33	21	3	9.2732	0.9978	0.88028
D-Amino acid metabolism	15	15	4	2.4198	0.46201	0.099065	15	15	5	4.4493	0.83081	0.4299	15	15	4	3.9679	0.87658	0.42676	15	15	3	4.2151	0.97348	0.73753
Drug metabolism - cytochrome P450	43	33	1	6.9367	0.99985	1	43	33	10	12.755	0.94557	0.55332	43	33	6	11.375	0.9961	0.73749	43	33	7	12.083	0.99405	0.80412
Drug metabolism - other enzymes	28	12	2	4.5169	0.80087	0.30315	28	12	3	8.3053	0.9382	0.61514	28	12	4	7.4068	0.72083	0.29651	28	12	2	7.8682	0.98076	0.79366
Fatty acid biosynthesis	9	4	1	1.4519	0.64753	1	N/A	N/A	N/A	N/A	N/A	N/A	9	4	1	2.3807	0.84869	1	35	8	2	9.8352	0.89376	0.63402
Fatty acid degradation	35	8	1	5.6461	0.8765	1	N/A	N/A	N/A	N/A	N/A	N/A	35	8	1	9.2585	0.97738	1	28	6	1	7.8682	0.95346	1
Fatty acid elongation	28	6	1	4.5169	0.79121	1	N/A	N/A	N/A	N/A	N/A	N/A	28	6	1	7.4068	0.94141	1	26	12	4	7.3062	0.77441	0.43563
Folate biosynthesis	26	12	2	4.1943	0.80087	0.30315	N/A	N/A	N/A	N/A	N/A	N/A	26	12	5	6.8777	0.49175	0.17202	N/A	N/A	N/A	N/A	N/A	N/A
Fructose and mannose metabolism	20	18	1	3.2264	0.99126	1	20	18	3	5.9324	0.99531	0.81916	20	18	3	5.2905	0.98681	0.68773	20	18	7	5.6201	0.62408	0.29123
Galactose metabolism	N/A	N/A	N/A	N/A	N/A	N/A	27	22	2	8.0087	0.99991	0.94872	27	22	2	7.1422	0.99961	0.87998	27	22	4	7.5872	0.99288	0.81424
Glutathione metabolism	19	9	2	3.065	0.64793	0.21816	19	9	2	5.6357	0.94591	0.67201	19	9	2	5.026	0.90872	0.53948	19	9	1	5.3391	0.99007	1
Glycerolipid metabolism	N/A	N/A	N/A	N/A	N/A	N/A	7	6	1	2.0763	0.9629	1	7	6	1	1.8517	0.94141	1	7	6	1	1.967	0.95346	1
Glycerophospholipid metabolism	13	9	1	2.0971	0.90507	1	13	9	2	3.856	0.94591	0.67201	13	9	1	3.4389	0.98596	1	13	9	5	3.6531	0.26347	0.1567
Glycine, serine and threonine metabolism	30	22	3	4.8395	0.91171	0.36476	30	22	6	8.8985	0.95355	0.59883	30	22	8	7.9358	0.6269	0.20438	30	22	2	8.4302	0.99982	0.95198
Glycolysis or Gluconeogenesis	23	14	1	3.7103	0.97467	1	23	14	3	6.8222	0.97288	0.69899	23	14	5	6.0841	0.65569	0.24327	23	14	5	6.4631	0.72011	0.375
Glycosylphosphatidylinositol (GPI)-anchor biosynthesis	N/A	N/A	N/A	N/A	N/A	N/A	4	2	1	1.1865	0.66527	1	N/A	N/A	N/A	N/A	N/A	N/A	4	2	1	1.124	0.63911	1
Glyoxylate and dicarboxylate metabolism	31	16	4	5.0009	0.51779	0.11427	31	16	4	9.1951	0.95523	0.62864	31	16	7	8.2003	0.39198	0.12526	31	16	3	8.7112	0.98218	0.76906
Histidine metabolism	16	12	5	2.5811	0.1159	0.03181	16	12	6	4.7459	0.39157	0.16817	16	12	7	4.2324	0.11696	0.062289	16	12	4	4.4961	0.77441	0.43563
Inositol phosphate metabolism	21	14	1	3.3877	0.97467	1	21	14	4	6.229	0.90736	0.53928	21	14	6	5.5551	0.43799	0.14491	21	14	7	5.9011	0.30345	0.15531
Linoleic acid metabolism	4	4	2	0.64527	0.22661	0.083351	4	4	4	1.1865	0.031149	0.073034	4	4	1	1.0581	0.84869	1	4	4	3	1.124	0.1775	0.15954
Lipoic acid metabolism	17	6	2	2.7424	0.41599	0.13377	17	6	2	5.0425	0.79918	0.50305	17	6	3	4.497	0.40507	0.17576	17	6	2	4.7771	0.76615	0.516
Lysine degradation	21	15	5	3.3877	0.24515	0.049325	21	15	3	6.229	0.9823	0.73449	21	15	8	5.5551	0.15759	0.067973	21	15	7	5.9011	0.38634	0.18396
Mannose type O-glycan biosynthesis	3	1	1	0.48395	0.22906	1	N/A	N/A	N/A	N/A	N/A	N/A	3	1	1	0.79358	0.37562	1	N/A	N/A	N/A	N/A	N/A	N/A
Metabolism of xenobiotics by cytochrome P450	68	37	2	10.97	0.99935	0.75967	68	37	16	20.17	0.50808	0.17482	68	37	5	17.988	0.99978	0.86953	68	37	9	19.108	0.98656	0.73894
Nicotinate and nicotinamide metabolism	15	10	4	2.4198	0.17618	0.04332	15	10	5	4.4493	0.42048	0.18858	15	10	4	3.9679	0.5555	0.2113	15	10	5	4.2151	0.36379	0.19273
Nitrogen metabolism	N/A	N/A	N/A	N/A	N/A	N/A	6	2	1	1.7797	0.66527	1	6	2	1	1.5872	0.61043	1	N/A	N/A	N/A	N/A	N/A	N/A
One carbon pool by folate	26	16	5	4.1943	0.29467	0.057209	26	16	3	7.7121	0.98855	0.76612	26	16	7	6.8777	0.39198	0.12526	26	16	3	7.3062	0.98218	0.76906
Pantothenate and CoA biosynthesis	18	11	4	2.9037	0.22975	0.051662	18	11	2	5.3391	0.97867	0.75259	18	11	7	4.7615	0.071052	0.053608	18	11	3	5.0581	0.88142	0.57013
Pentose and glucuronate interconversions	18	15	3	2.9037	0.70494	0.2036	18	15	1	5.3391	0.99975	1	18	15	8	4.7615	0.15759	0.067973	18	15	3	5.0581	0.97348	0.73753
Pentose phosphate pathway	23	22	4	3.7103	0.78032	0.22509	23	22	6	6.8222	0.95355	0.59883	23	22	8	6.0841	0.6269	0.20438	23	22	10	6.4631	0.37058	0.1651
Phenylalanine metabolism	N/A	N/A	N/A	N/A	N/A	N/A	8	8	2	2.3729	0.91513	0.62275	8	8	2	2.1162	0.86698	0.49076	8	8	3	2.248	0.68357	0.39906
Phenylalanine, tyrosine and tryptophan biosynthesis	N/A	N/A	N/A	N/A	N/A	N/A	4	4	2	1.1865	0.56133	0.35368	4	4	1	1.0581	0.84869	1	4	4	2	1.124	0.52331	0.3686
Phosphonate and phosphinate metabolism	N/A	N/A	N/A	N/A	N/A	N/A	4	3	1	1.1865	0.8066	1	N/A	N/A	N/A	N/A	N/A	N/A	N/A	N/A	N/A	N/A	N/A	N/A
Porphyrin metabolism	29	13	3	4.6782	0.60232	0.15921	29	13	2	8.6019	0.99184	0.8137	29	13	4	7.6713	0.78433	0.34046	29	13	4	8.1492	0.83166	0.48764
Primary bile acid biosynthesis	46	32	21	7.4206	1.62e-07	0.016486	46	32	29	13.644	7.2034e-09	0.051013	46	32	19	12.168	0.0087819	0.038853	46	32	24	12.926	4.3035e-05	0.063394
Propanoate metabolism	19	10	1	3.065	0.92706	1	19	10	1	5.6357	0.99595	1	19	10	4	5.026	0.5555	0.2113	N/A	N/A	N/A	N/A	N/A	N/A
Purine metabolism	70	37	3	11.292	0.99598	0.63915	70	37	6	20.763	0.99986	0.92133	70	37	5	18.517	0.99978	0.86953	70	37	11	19.67	0.93079	0.55785
Pyrimidine metabolism	39	30	10	6.2914	0.1241	0.027674	39	30	6	11.568	0.9975	0.82466	39	30	11	10.317	0.61053	0.185	39	30	5	10.959	0.99868	0.88372
Pyruvate metabolism	20	11	2	3.2264	0.7579	0.27521	20	11	1	5.9324	0.99768	1	20	11	6	5.2905	0.19403	0.080961	20	11	2	5.6201	0.97015	0.76166
Retinol metabolism	16	16	1	2.5811	0.98511	1	16	16	7	4.7459	0.54317	0.22016	16	16	2	4.2324	0.99468	0.77565	16	16	5	4.4961	0.83395	0.47158
Riboflavin metabolism	N/A	N/A	N/A	N/A	N/A	N/A	N/A	N/A	N/A	N/A	N/A	N/A	N/A	N/A	N/A	N/A	N/A	N/A	4	2	1	1.124	0.63911	1
Sphingolipid metabolism	N/A	N/A	N/A	N/A	N/A	N/A	11	3	1	3.2628	0.8066	1	N/A	N/A	N/A	N/A	N/A	N/A	11	3	2	3.0911	0.3504	0.28639
Selenocompound metabolism	16	4	1	2.5811	0.64753	1	N/A	N/A	N/A	N/A	N/A	N/A	16	4	1	4.2324	0.84869	1	N/A	N/A	N/A	N/A	N/A	N/A
Starch and sucrose metabolism	N/A	N/A	N/A	N/A	N/A	N/A	12	11	2	3.5594	0.97867	0.75259	12	11	2	3.1743	0.95818	0.62429	12	11	4	3.3721	0.70284	0.38186
Steroid biosynthesis	40	31	5	6.4527	0.87452	0.28589	40	31	14	11.865	0.43136	0.15182	40	31	4	10.581	0.99956	0.85313	40	31	11	11.24	0.75554	0.35317
Steroid hormone biosynthesis	87	85	11	14.035	0.99502	0.56926	87	85	44	25.806	0.037522	0.056391	87	85	13	23.014	1	0.96188	87	85	35	24.448	0.44327	0.16126
Sulfur metabolism	N/A	N/A	N/A	N/A	N/A	N/A	8	1	1	2.3729	0.42118	1	N/A	N/A	N/A	N/A	N/A	N/A	N/A	N/A	N/A	N/A	N/A	N/A
Taurine and hypotaurine metabolism	8	3	1	1.2905	0.5423	1	N/A	N/A	N/A	N/A	N/A	N/A	N/A	N/A	N/A	N/A	N/A	N/A	N/A	N/A	N/A	N/A	N/A	N/A
Terpenoid backbone biosynthesis	14	8	1	2.2585	0.8765	1	N/A	N/A	N/A	N/A	N/A	N/A	14	8	2	3.7034	0.86698	0.49076	14	8	1	3.9341	0.98337	1
Thiamine metabolism	N/A	N/A	N/A	N/A	N/A	N/A	5	3	1	1.4831	0.8066	1	5	3	1	1.3226	0.75712	1	N/A	N/A	N/A	N/A	N/A	N/A
Tryptophan metabolism	41	37	2	6.6141	0.99935	0.75967	41	37	13	12.161	0.85361	0.39853	41	37	10	10.846	0.93965	0.46843	41	37	16	11.521	0.39646	0.16093
Tyrosine metabolism	42	39	12	6.7754	0.15775	0.02992	42	39	12	12.458	0.95126	0.55894	42	39	20	11.11	0.051705	0.044515	42	39	15	11.802	0.63536	0.26256
Ubiquinone and other terpenoid-quinone biosynthesis	7	5	2	1.1292	0.32299	0.10761	7	5	1	2.0763	0.93561	1	7	5	2	1.8517	0.62022	0.31906	7	5	4	1.967	0.085624	0.10792
Valine, leucine and isoleucine biosynthesis	8	8	2	1.2905	0.57962	0.18953	8	8	3	2.3729	0.72841	0.39298	8	8	5	2.1162	0.13709	0.073017	8	8	3	2.248	0.68357	0.39906
Valine, leucine and isoleucine degradation	35	16	2	5.6461	0.91258	0.40796	35	16	3	10.382	0.98855	0.76612	35	16	7	9.2585	0.39198	0.12526	35	16	3	9.8352	0.98218	0.76906
Vitamin B6 metabolism	9	9	2	1.4519	0.64793	0.21816	9	9	5	2.6696	0.31145	0.15013	9	9	4	2.3807	0.45581	0.17223	9	9	2	2.5291	0.92976	0.68251
FOOTNOTES:
1 Pathway total indicates the total number of possible metabolites in the metabolic pathway
2 Pathway hits indicates the number of metabolic signals that matched with the metabolites included in the pathway based on a mass-to-charge ratio error <3 ppm
3 Significant hits column indicates the number of matched metabolic signals that significantly differed by sex (Fisher’s Exact Test p<0.05)
4 FET refers to Fisher’s Exact Test p-value
5 Gamma is calculated after permutations as an adjusted FET p-value (null distribution) to determine whether a pathway is significantly enriched
FET < 0.05
FET > 0.05, with darker red indicating higher FET p-values
NA = Pathway not found
